# Supplementary material for: Broad Epigenetic Shifts in the Aging Drosophila Retina Contribute to Its Altered Diurnal Rhythmic Transcriptome
Source: Aging Cell. 2026 Feb 12;25(2):e70396. doi: 10.1111/acel.70396 (PMC12895490; doi:10.1111/acel.70396)
Supplement: Supplementary file 2 — Table S1: D10 versus D50 photoreceptor nuclear RNA‐seq processed data. DryR analysis output (DryR_D50vsD10), edgeR differential gene expression analysis (edgeR_D50 vs. D10), and GOrilla output for each age‐dependent rhythmicity category. [file ACEL-25-e70396-s004.xlsx]

## Sheet: dryR_D50vsD10
Differential rhythmic gene expression analysis using dryR for D50 vs D10 nuclear RNA-seq data. See Weger et al., PNAS, 2021, for details.
FBgn	mean_D10	a_D10	b_D10	amp_D10	relamp_D10	phase_D10	mean_D50	a_D50	b_D50	amp_D50	relamp_D50	phase_D50	chosen_model	category name	chosen_model_BICW	chosen_model_mean	chosen_model_mean_BICW	GeneID	ZT4 transcription factor
FBgn0001977	7.06995	NA	NA	NA	NA	NA	7.71587	-0.359885	0.306131	0.944951	0.0612342	9.30762	3	age-dependent rhythm gain	0.970972	2	1	CIAPIN1
FBgn0033457	5.18556	NA	NA	NA	NA	NA	5.18556	NA	NA	NA	NA	NA	1	arrhythmic	0.918383	1	0.851833	Ntmt
FBgn0029646	7.63299	-0.540966	-0.539646	1.52822	0.100106	14.9953	7.63299	NA	NA	NA	NA	NA	2	age-dependent rhythm loss	0.972155	1	0.595543	CG14423
FBgn0038865	9.57934	-0.251624	-0.368999	0.893252	0.0466239	15.714	9.44559	NA	NA	NA	NA	NA	2	age-dependent rhythm loss	0.97202	2	0.639584	cDIP
FBgn0261788	19.0489	0.75097	-0.408834	1.71009	0.0448868	22.0957	19.9291	0.26396	0.0825338	0.553124	0.0138773	1.15755	5	age-modulated rhythm	0.964195	2	1	Ank2
FBgn0023489	10.6827	NA	NA	NA	NA	NA	10.3795	NA	NA	NA	NA	NA	1	arrhythmic	0.91733	2	0.999917	Pph13
FBgn0019661	17.2516	-0.13395	-0.246375	0.560868	0.0162555	16.0979	16.822	-0.211097	0.193478	0.572697	0.0170222	9.16624	5	age-modulated rhythm	0.930723	2	0.999999	lncRNA:roX1
FBgn0024194	5.43779	NA	NA	NA	NA	NA	5.43779	NA	NA	NA	NA	NA	1	arrhythmic	0.917251	1	0.663969	rasp
FBgn0001234	17.3483	-0.928043	-0.134849	1.87558	0.0540564	12.5512	16.8113	-0.79151	0.441624	1.81275	0.0539148	10.056	5	age-modulated rhythm	0.690722	2	0.992443	lncRNA:Hsromega
FBgn0085237	4.02467	NA	NA	NA	NA	NA	4.02467	NA	NA	NA	NA	NA	1	arrhythmic	0.91704	1	0.850263	CG34208
FBgn0034706	6.39826	NA	NA	NA	NA	NA	6.74748	NA	NA	NA	NA	NA	1	arrhythmic	0.916592	2	0.987472	CG11275
FBgn0031005	4.58677	NA	NA	NA	NA	NA	4.58677	NA	NA	NA	NA	NA	1	arrhythmic	0.915508	1	0.540358	Hs3st-B
FBgn0031301	3.7076	0.994796	0.651479	2.37827	0.32073	2.21468	4.19427	NA	NA	NA	NA	NA	2	age-dependent rhythm loss	0.971306	2	0.633366	CG14339
FBgn0262109	17.2529	0.542945	0.337204	1.27827	0.0370451	2.12287	16.7624	0.262513	0.62772	1.3608	0.0405909	4.48702	5	age-modulated rhythm	0.997231	2	1	lncRNA:CR42862
FBgn0027364	3.73721	1.00234	0.0578024	2.00802	0.268652	0.220029	4.19257	1.00234	0.0578024	2.00802	0.239474	0.220029	4	age-independent rhythm	0.972062	2	0.755491	Six4	T
FBgn0263381	5.01154	0.140527	-0.726025	1.479	0.147559	18.7303	4.61753	0.140527	-0.726025	1.479	0.160151	18.7303	4	age-independent rhythm	0.972045	2	0.717374	asRNA:CR43433
FBgn0000376	9.17214	-0.247928	-0.188206	0.622543	0.0339366	14.4802	9.17214	NA	NA	NA	NA	NA	2	age-dependent rhythm loss	0.971199	1	0.569259	crm
FBgn0265487	16.851	0.883555	-0.511604	2.04197	0.060589	21.9952	16.3366	0.601196	0.0369834	1.20466	0.03687	0.23468	5	age-modulated rhythm	1	2	1	mbl
FBgn0284255	6.38694	NA	NA	NA	NA	NA	6.59011	-0.358005	0.346077	0.995865	0.0755575	9.0647	3	age-dependent rhythm gain	0.970844	2	0.724788	Arpc4
FBgn0005614	16.4295	-0.251974	0.677093	1.44492	0.0439732	7.36082	16.2101	-0.368538	1.03422	2.19585	0.0677308	7.30754	5	age-modulated rhythm	0.797633	2	0.848599	trpl
FBgn0025726	16.2863	0.266216	-0.407476	0.973464	0.029886	20.2105	16.124	0.474453	-0.239869	1.06328	0.0329721	22.212	5	age-modulated rhythm	0.859617	2	0.889713	unc-13
FBgn0015774	7.15075	NA	NA	NA	NA	NA	7.15075	NA	NA	NA	NA	NA	1	arrhythmic	0.9154	1	0.679174	NetB
FBgn0038866	9.25658	-0.22031	-0.359973	0.844079	0.0455935	15.9022	9.25658	NA	NA	NA	NA	NA	2	age-dependent rhythm loss	0.971145	1	0.79153	CG5810
FBgn0250844	3.60135	NA	NA	NA	NA	NA	3.60135	NA	NA	NA	NA	NA	1	arrhythmic	0.915289	1	0.772582	CG4218
FBgn0036725	6.68665	0.606801	0.103689	1.23119	0.0920635	0.646466	6.68665	NA	NA	NA	NA	NA	2	age-dependent rhythm loss	0.970898	1	0.852509	CG18265
FBgn0043458	9.45342	0.0987298	-0.220568	0.483313	0.0255629	19.6076	9.45342	0.0987298	-0.220568	0.483313	0.0255629	19.6076	4	age-independent rhythm	0.972037	1	0.651263	CG12084
FBgn0085383	7.20705	NA	NA	NA	NA	NA	7.20705	NA	NA	NA	NA	NA	1	arrhythmic	0.915163	1	0.765506	CG34354
FBgn0259212	13.7528	0.223945	0.121988	0.510029	0.0185428	1.90521	13.2092	0.223945	0.121988	0.510029	0.0193058	1.90521	4	age-independent rhythm	0.972028	2	1	cno
FBgn0011666	15.5497	NA	NA	NA	NA	NA	15.097	-0.0307361	0.336028	0.674861	0.0223508	6.34842	3	age-dependent rhythm gain	0.970647	2	1	msi
FBgn0003380	16.9818	0.518418	-0.354022	1.25553	0.036967	21.7114	16.1146	0.437224	-0.0298754	0.876487	0.0271954	23.7394	5	age-modulated rhythm	0.775889	2	1	Sh
FBgn0036681	3.97723	1.4535	-0.211762	2.93768	0.369312	23.4474	3.97723	1.4535	-0.211762	2.93768	0.369312	23.4474	4	age-independent rhythm	0.972025	1	0.692852	Obp73a
FBgn0002938	16.3567	-0.306717	0.0101889	0.613773	0.0187621	11.8732	16.0591	-0.21268	0.181624	0.559358	0.0174156	9.30022	5	age-modulated rhythm	0.557363	2	1	ninaC
FBgn0033122	7.33083	-0.320554	0.120303	0.68477	0.0467048	10.6286	7.46493	NA	NA	NA	NA	NA	2	age-dependent rhythm loss	0.970853	2	0.730792	CG17002
FBgn0036236	4.03765	-0.276451	0.760898	1.61912	0.200503	7.33115	4.72377	-0.276451	0.760898	1.61912	0.17138	7.33115	4	age-independent rhythm	0.971927	2	0.995457	CG6931
FBgn0002921	16.3613	0.52422	-0.100252	1.06744	0.0326209	23.2782	16.0142	0.557272	0.161884	1.16062	0.0362372	1.07988	5	age-modulated rhythm	0.920696	2	1	Atpalpha
FBgn0052690	3.65762	NA	NA	NA	NA	NA	3.65762	NA	NA	NA	NA	NA	1	arrhythmic	0.915138	1	0.705634	lncRNA:CR32690
FBgn0035934	4.73328	0.745975	0.978301	2.46053	0.259918	3.51158	4.73328	NA	NA	NA	NA	NA	2	age-dependent rhythm loss	0.970335	1	0.85061	TrpA1
FBgn0032233	7.30395	0.531031	-0.328321	1.24866	0.0854785	21.8848	6.49393	0.531031	-0.328321	1.24866	0.0961406	21.8848	4	age-independent rhythm	0.971899	2	1	dpr19
FBgn0264006	15.8456	-0.342201	0.202473	0.795228	0.0250931	9.95921	15.6311	0.00311099	0.436562	0.873146	0.0279298	5.97278	5	age-modulated rhythm	0.895108	2	0.773167	dysc
FBgn0035145	9.77876	NA	NA	NA	NA	NA	9.77876	NA	NA	NA	NA	NA	1	arrhythmic	0.914795	1	0.600328	MED14
FBgn0263077	16.0133	-0.0211152	-0.550607	1.10202	0.0344097	17.8536	15.4965	0.298986	-0.328213	0.887956	0.0286503	20.8221	5	age-modulated rhythm	0.999988	2	1	M7BP
FBgn0264087	15.4253	-1.32286	0.231379	2.68589	0.0870611	11.3386	15.4253	-0.829673	0.0543579	1.6629	0.0539017	11.7501	5	age-modulated rhythm	0.959349	1	0.661625	Slob
FBgn0031645	7.90881	NA	NA	NA	NA	NA	7.90881	-0.760196	0.310249	1.64214	0.103817	10.5199	3	age-dependent rhythm gain	0.970527	1	0.720743	CG3036
FBgn0036556	11.6671	0.0921576	-0.725188	1.46204	0.0626568	18.4828	15.3693	-0.0347244	-0.266914	0.538327	0.0175131	17.5058	5	age-modulated rhythm	0.750857	2	1	hzg
FBgn0030642	5.89588	NA	NA	NA	NA	NA	5.45495	NA	NA	NA	NA	NA	1	arrhythmic	0.914634	2	0.996508	CG15642
FBgn0013576	14.9873	0.158996	-0.407533	0.8749	0.0291881	19.4209	15.2958	0.197921	-0.0596457	0.413426	0.0135143	22.8819	5	age-modulated rhythm	0.986574	2	1	mtd
FBgn0086698	8.25036	-0.497508	-0.0719165	1.00536	0.0609281	12.5484	7.8082	NA	NA	NA	NA	NA	2	age-dependent rhythm loss	0.970214	2	1	frtz
FBgn0032391	5.8116	NA	NA	NA	NA	NA	5.35653	NA	NA	NA	NA	NA	1	arrhythmic	0.914307	2	0.995714	escl
FBgn0250823	15.4823	-0.436135	0.0691459	0.883164	0.0285217	11.3994	15.2852	-0.19927	0.380206	0.858523	0.0280835	7.84396	5	age-modulated rhythm	0.999785	2	0.98643	gish
FBgn0086779	10.8726	-0.0501709	-0.387687	0.78184	0.0359545	17.5084	10.9722	NA	NA	NA	NA	NA	2	age-dependent rhythm loss	0.969895	2	0.621432	step
FBgn0016694	15.265	-1.93198	-0.38447	3.93973	0.129045	12.7503	15.265	-1.36892	-0.300212	2.80291	0.0918085	12.8246	5	age-modulated rhythm	0.892358	1	0.771375	Pdp1
FBgn0250824	3.81684	NA	NA	NA	NA	NA	3.81684	NA	NA	NA	NA	NA	1	arrhythmic	0.913821	1	0.822121	CG33655
FBgn0031856	2.9951	-0.0724052	1.22425	2.45277	0.409463	6.22565	2.9951	NA	NA	NA	NA	NA	2	age-dependent rhythm loss	0.969672	1	0.850876	CG11322
FBgn0036365	9.18951	-0.336573	0.138344	0.727792	0.039599	10.5104	9.18951	NA	NA	NA	NA	NA	2	age-dependent rhythm loss	0.969529	1	0.694801	cmb
FBgn0020399	5.57618	NA	NA	NA	NA	NA	5.13256	0.0408728	0.626733	1.25613	0.122369	5.75125	3	age-dependent rhythm gain	0.970226	2	0.996341	Mst89B
FBgn0032078	8.13458	0.402546	-0.588044	1.42526	0.0876048	20.2929	8.13458	0.402546	-0.588044	1.42526	0.0876048	20.2929	4	age-independent rhythm	0.971884	1	0.853856	C1GalTA
FBgn0260635	9.70217	0.196974	-0.198216	0.558886	0.0288021	20.988	9.82079	NA	NA	NA	NA	NA	2	age-dependent rhythm loss	0.9695	2	0.699852	Diap1
FBgn0039861	9.84032	NA	NA	NA	NA	NA	9.38721	0.236476	-0.178327	0.592357	0.0315512	21.532	3	age-dependent rhythm gain	0.969838	2	1	pasha
FBgn0266628	4.8203	0.459958	-0.536378	1.41317	0.146585	20.7076	4.8203	0.459958	-0.536378	1.41317	0.146585	20.7076	4	age-independent rhythm	0.971833	1	0.853256	asRNA:CR45135
FBgn0265447	6.14043	0.89309	-0.284209	1.87444	0.152631	22.8232	6.3631	0.89309	-0.284209	1.87444	0.14729	22.8232	4	age-independent rhythm	0.971601	2	0.733817	lncRNA:CR44347
FBgn0261552	16.1147	-0.0629634	-0.222782	0.463016	0.0143662	16.9479	15.245	0.193075	-0.121707	0.456467	0.014971	21.8516	5	age-modulated rhythm	0.648376	2	1	ps
FBgn0260987	10.909	NA	NA	NA	NA	NA	10.909	NA	NA	NA	NA	NA	1	arrhythmic	0.913076	1	0.683164	vtd
FBgn0036135	5.34793	NA	NA	NA	NA	NA	4.96549	NA	NA	NA	NA	NA	1	arrhythmic	0.912648	2	0.948007	mRpL2
FBgn0035272	3.96638	NA	NA	NA	NA	NA	3.96638	NA	NA	NA	NA	NA	1	arrhythmic	0.9125	1	0.681556	mRpL46
FBgn0029715	6.51633	NA	NA	NA	NA	NA	6.81851	NA	NA	NA	NA	NA	1	arrhythmic	0.912347	2	0.971865	CG11444
FBgn0035768	4.72355	NA	NA	NA	NA	NA	5.09685	NA	NA	NA	NA	NA	1	arrhythmic	0.912164	2	0.886361	CG14834
FBgn0000146	3.8714	0.777278	0.494493	1.84248	0.237961	2.16426	4.44221	NA	NA	NA	NA	NA	2	age-dependent rhythm loss	0.969425	2	0.937636	aub
FBgn0050021	9.71746	-0.0460641	0.26075	0.529575	0.0272486	6.6679	8.92617	NA	NA	NA	NA	NA	2	age-dependent rhythm loss	0.9692	2	1	metro
FBgn0014009	8.88515	NA	NA	NA	NA	NA	8.88515	-0.252095	0.319845	0.8145	0.0458349	8.54963	3	age-dependent rhythm gain	0.969747	1	0.812963	Rab2
FBgn0032034	6.61777	-0.573799	-0.0640295	1.15472	0.087244	12.4245	6.09937	NA	NA	NA	NA	NA	2	age-dependent rhythm loss	0.969157	2	0.999977	Rcd4
FBgn0263289	15.5093	0.013946	-0.508274	1.01693	0.0327846	18.1048	15.0986	0.166894	-0.155179	0.455781	0.0150935	21.1389	5	age-modulated rhythm	0.985023	2	1	scrib
FBgn0020445	6.20653	0.523317	-0.0131977	1.04697	0.0843439	23.9037	6.20653	0.523317	-0.0131977	1.04697	0.0843439	23.9037	4	age-independent rhythm	0.971426	1	0.849458	E23
FBgn0036155	7.257	0.195477	-0.362039	0.822882	0.0566957	19.8911	7.257	0.195477	-0.362039	0.822882	0.0566957	19.8911	4	age-independent rhythm	0.971258	1	0.766814	CG6163
FBgn0010391	7.82917	-0.272296	0.256058	0.747558	0.0477418	9.11735	7.82917	-0.272296	0.256058	0.747558	0.0477418	9.11735	4	age-independent rhythm	0.971235	1	0.630712	SrpRalpha
FBgn0287613	8.65044	-0.514332	0.122385	1.05738	0.0611174	11.1077	8.90048	NA	NA	NA	NA	NA	2	age-dependent rhythm loss	0.968959	2	0.749468	lncRNA:CR46482
FBgn0265919	4.81631	NA	NA	NA	NA	NA	5.48575	-0.875071	2.25929	4.84568	0.441661	7.41149	3	age-dependent rhythm gain	0.969322	2	0.999574	lncRNA:CR44708
FBgn0267073	3.42463	NA	NA	NA	NA	NA	5.21671	NA	NA	NA	NA	NA	1	arrhythmic	0.912142	2	1	lncRNA:CR45517
FBgn0259108	16.6408	-0.264995	-0.460156	1.06201	0.0319098	16.0042	15.0887	0.0966457	-0.336218	0.699666	0.0231851	19.0692	5	age-modulated rhythm	0.993198	2	1	futsch
FBgn0032987	7.8616	NA	NA	NA	NA	NA	8.43823	-0.504784	0.10594	1.03156	0.0611243	11.2098	3	age-dependent rhythm gain	0.969022	2	1	RpL21
FBgn0040606	7.55798	NA	NA	NA	NA	NA	7.55798	NA	NA	NA	NA	NA	1	arrhythmic	0.911637	1	0.645757	CG6503
FBgn0004880	12.2936	0.0391614	-0.21563	0.438315	0.0178269	18.6862	11.4676	0.0391614	-0.21563	0.438315	0.019111	18.6862	4	age-independent rhythm	0.971152	2	1	scrt
FBgn0000180	4.35013	0.688506	0.751896	2.03901	0.234362	3.16799	4.35013	NA	NA	NA	NA	NA	2	age-dependent rhythm loss	0.968589	1	0.645109	bib
FBgn0036398	13.0495	0.210826	-0.217537	0.605871	0.0232144	20.9402	12.7997	0.210826	-0.217537	0.605871	0.0236675	20.9402	4	age-independent rhythm	0.97114	2	0.999803	upSET
FBgn0085220	5.76322	NA	NA	NA	NA	NA	5.42631	NA	NA	NA	NA	NA	1	arrhythmic	0.911584	2	0.818136	Ufm1
FBgn0038582	4.83818	NA	NA	NA	NA	NA	4.83818	NA	NA	NA	NA	NA	1	arrhythmic	0.910894	1	0.853661	CG7988
FBgn0266878	6.44961	0.550831	-0.994377	2.2735	0.176251	19.9323	9.54551	NA	NA	NA	NA	NA	2	age-dependent rhythm loss	0.968569	2	1	lncRNA:CR45339
FBgn0036516	8.17503	NA	NA	NA	NA	NA	8.52977	-0.242094	0.216873	0.650056	0.0381051	9.20969	3	age-dependent rhythm gain	0.968888	2	1	CG7656
FBgn0263111	15.443	-0.0927189	-0.453889	0.926524	0.0299983	17.2303	15.0871	0.0622157	-0.321802	0.655523	0.0217246	18.7295	5	age-modulated rhythm	0.730365	2	1	cac
FBgn0033188	9.5634	0.36796	-0.675901	1.53914	0.0804703	19.9043	9.5634	0.36796	-0.675901	1.53914	0.0804703	19.9043	4	age-independent rhythm	0.97107	1	0.854873	Drat
FBgn0262955	8.44368	-0.308706	0.161802	0.697077	0.041278	10.156	8.97123	-0.308706	0.161802	0.697077	0.0388507	10.156	4	age-independent rhythm	0.970838	2	1	Polr2B
FBgn0287615	8.05492	0.0306179	-0.307097	0.617239	0.0383144	18.3796	8.05492	0.0306179	-0.307097	0.617239	0.0383144	18.3796	4	age-independent rhythm	0.970832	1	0.85105	asRNA:CR46484
FBgn0001624	15.3793	-0.0557277	-0.239607	0.492004	0.0159956	17.1271	15.0675	0.164606	-0.0809202	0.366841	0.0121733	22.2548	5	age-modulated rhythm	0.977033	2	1	dlg1
FBgn0040514	8.40154	NA	NA	NA	NA	NA	8.06753	-0.0323097	0.48939	0.98091	0.0607937	6.25181	3	age-dependent rhythm gain	0.968674	2	0.999848	CG17169
FBgn0266696	15.2401	0.671003	-0.497624	1.67078	0.0548152	21.5626	14.913	0.453079	-0.228393	1.01478	0.0340234	22.2165	5	age-modulated rhythm	0.998705	2	1	Svil
FBgn0042185	7.47062	-0.466824	0.255689	1.06452	0.0712472	10.086	7.47062	-0.466824	0.255689	1.06452	0.0712472	10.086	4	age-independent rhythm	0.970577	1	0.791056	MCU
FBgn0038952	7.0414	0.498777	-0.393624	1.27078	0.090236	21.448	7.0414	0.498777	-0.393624	1.27078	0.090236	21.448	4	age-independent rhythm	0.97057	1	0.795218	CG7069
FBgn0014396	15.4304	-3.34309	-0.95714	6.95481	0.225361	13.0651	14.8059	-1.91593	-0.743901	4.11057	0.138815	13.4146	5	age-modulated rhythm	0.998724	2	0.934279	tim
FBgn0029648	8.22246	-0.461812	-0.560129	1.45192	0.0882896	15.3664	8.22246	NA	NA	NA	NA	NA	2	age-dependent rhythm loss	0.968533	1	0.796157	CG3603
FBgn0033209	5.80373	NA	NA	NA	NA	NA	5.80373	NA	NA	NA	NA	NA	1	arrhythmic	0.910865	1	0.655261	CG12107
FBgn0040814	3.52614	-0.625504	-0.535677	1.64706	0.233551	14.7051	4.80712	-0.625504	-0.535677	1.64706	0.171315	14.7051	4	age-independent rhythm	0.970534	2	0.999999	CG14113
FBgn0005779	9.21972	-0.196001	-0.421932	0.930468	0.0504608	16.3389	8.42617	NA	NA	NA	NA	NA	2	age-dependent rhythm loss	0.968474	2	1	PpD6
FBgn0067779	10.788	0.398583	-0.610255	1.45778	0.0675646	20.21	13.3238	NA	NA	NA	NA	NA	2	age-dependent rhythm loss	0.968416	2	1	dbr
FBgn0029892	4.59048	NA	NA	NA	NA	NA	4.59048	NA	NA	NA	NA	NA	1	arrhythmic	0.910775	1	0.810982	CG3184
FBgn0038206	7.45632	-0.158069	0.202744	0.514162	0.0344783	8.52945	7.70612	-0.158069	0.202744	0.514162	0.0333606	8.52945	4	age-independent rhythm	0.970479	2	0.9944	twf
FBgn0266958	8.10397	-0.24207	0.234699	0.674333	0.0416051	9.05905	7.53227	-0.24207	0.234699	0.674333	0.044763	9.05905	4	age-independent rhythm	0.970399	2	1	lncRNA:CR45409
FBgn0032847	5.83836	NA	NA	NA	NA	NA	5.61127	NA	NA	NA	NA	NA	1	arrhythmic	0.910626	2	0.679119	Taf13
FBgn0051122	8.91436	-0.0792428	-0.148267	0.336229	0.0188588	16.1251	8.91436	-0.0792428	-0.148267	0.336229	0.0188588	16.1251	4	age-independent rhythm	0.970227	1	0.593334	CG31122
FBgn0032269	5.43394	0.784519	0.320807	1.69516	0.155979	1.48271	4.60259	NA	NA	NA	NA	NA	2	age-dependent rhythm loss	0.968281	2	0.999765	w-cup
FBgn0266736	7.59051	0.273752	0.167144	0.641491	0.0422561	2.09379	7.59051	0.273752	0.167144	0.641491	0.0422561	2.09379	4	age-independent rhythm	0.97021	1	0.851176	asRNA:CR45209
FBgn0004516	7.84611	NA	NA	NA	NA	NA	7.14545	-0.481341	0.151865	1.00946	0.0706365	10.8326	3	age-dependent rhythm gain	0.968623	2	1	Gad1
FBgn0027280	9.73567	0.141813	-0.131496	0.386792	0.0198647	21.1441	9.62152	NA	NA	NA	NA	NA	2	age-dependent rhythm loss	0.967996	2	0.950405	orion
FBgn0034814	5.95525	NA	NA	NA	NA	NA	5.95525	NA	NA	NA	NA	NA	1	arrhythmic	0.910603	1	0.852067	CG9890
FBgn0000120	15.1657	0.296536	-0.0131632	0.593656	0.0195724	23.8306	14.7948	-0.299133	0.60856	1.35621	0.045834	7.74507	5	age-modulated rhythm	0.706684	2	0.99225	Arr1
FBgn0032699	6.68667	NA	NA	NA	NA	NA	7.72318	-0.765039	0.302955	1.64568	0.106542	10.5598	3	age-dependent rhythm gain	0.968081	2	1	CG10383
FBgn0267448	4.20625	NA	NA	NA	NA	NA	4.20625	NA	NA	NA	NA	NA	1	arrhythmic	0.910483	1	0.522212	asRNA:CR45798
FBgn0030391	7.33155	NA	NA	NA	NA	NA	7.17379	NA	NA	NA	NA	NA	1	arrhythmic	0.91035	2	0.549132	Rab40
FBgn0036726	7.11189	0.0226683	-0.463684	0.928475	0.0652762	18.1866	6.57001	NA	NA	NA	NA	NA	2	age-dependent rhythm loss	0.967938	2	1	QIL1
FBgn0036820	4.59549	NA	NA	NA	NA	NA	4.59549	NA	NA	NA	NA	NA	1	arrhythmic	0.910146	1	0.812037	Grx1
FBgn0031189	5.84606	NA	NA	NA	NA	NA	5.84606	NA	NA	NA	NA	NA	1	arrhythmic	0.910143	1	0.772657	CG14618
FBgn0036811	4.34346	NA	NA	NA	NA	NA	4.34346	NA	NA	NA	NA	NA	1	arrhythmic	0.909871	1	0.808641	MED11
FBgn0021738	10.7722	-0.521725	0.360567	1.26839	0.0588733	9.6901	9.65269	-0.521725	0.360567	1.26839	0.0657016	9.6901	4	age-independent rhythm	0.970206	2	1	Crg-1
FBgn0031058	6.69324	-0.281074	0.513695	1.17113	0.0874858	7.91238	6.69324	-0.281074	0.513695	1.17113	0.0874858	7.91238	4	age-independent rhythm	0.970134	1	0.568135	CG14227
FBgn0032946	14.9772	0.388177	-0.116009	0.810282	0.0270504	22.8907	14.7172	0.403732	0.237078	0.936388	0.0318128	2.02814	5	age-modulated rhythm	0.990935	2	0.999206	nrv3
FBgn0260639	5.77984	NA	NA	NA	NA	NA	6.21516	NA	NA	NA	NA	NA	1	arrhythmic	0.909746	2	0.999749	gammaTub23C
FBgn0033321	3.33784	0.267724	1.20055	2.46008	0.368514	5.16191	3.33784	NA	NA	NA	NA	NA	2	age-dependent rhythm loss	0.967838	1	0.560314	CG8738
FBgn0031639	6.7274	-0.492633	-0.0747401	0.996541	0.0740658	12.5751	6.39009	NA	NA	NA	NA	NA	2	age-dependent rhythm loss	0.96772	2	0.995499	mRpS2
FBgn0003141	7.25762	-0.125839	0.340758	0.726502	0.050051	7.35125	7.06441	-0.125839	0.340758	0.726502	0.0514199	7.35125	4	age-independent rhythm	0.970118	2	0.78108	pr
FBgn0040529	7.95509	-0.271722	0.0952933	0.575894	0.0361966	10.7116	7.95509	-0.271722	0.0952933	0.575894	0.0361966	10.7116	4	age-independent rhythm	0.970082	1	0.749296	COX7A
FBgn0035532	5.35982	NA	NA	NA	NA	NA	5.35982	NA	NA	NA	NA	NA	1	arrhythmic	0.909702	1	0.657958	CG15014
FBgn0011592	9.49111	0.138855	-0.375096	0.799944	0.0421417	19.3543	8.86347	0.138855	-0.375096	0.799944	0.0451259	19.3543	4	age-independent rhythm	0.970072	2	1	fra
FBgn0026438	14.7149	-0.235083	-0.300578	0.76318	0.0259321	15.4647	14.7149	-0.168692	0.239165	0.585345	0.0198895	8.34645	5	age-modulated rhythm	0.974561	1	0.802792	Eaat2
FBgn0283659	5.26987	NA	NA	NA	NA	NA	5.26987	NA	NA	NA	NA	NA	1	arrhythmic	0.909666	1	0.571119	THG
FBgn0029645	7.39229	-0.520783	-0.476489	1.41175	0.0954878	14.8305	7.7232	NA	NA	NA	NA	NA	2	age-dependent rhythm loss	0.967659	2	0.830464	CG14422
FBgn0003218	14.7809	-0.19495	-0.248945	0.632389	0.0213921	15.4624	14.6385	-0.164901	0.0603446	0.35119	0.0119955	10.66	5	age-modulated rhythm	0.521692	2	0.695928	rdgB
FBgn0037004	7.26306	0.289441	-0.327835	0.874648	0.060212	20.7627	6.58873	0.289441	-0.327835	0.874648	0.0663745	20.7627	4	age-independent rhythm	0.970038	2	1	CG17637
FBgn0004855	5.83081	NA	NA	NA	NA	NA	5.83081	NA	NA	NA	NA	NA	1	arrhythmic	0.909659	1	0.783066	Polr2I
FBgn0020621	14.9004	-0.467812	0.0398239	0.939008	0.0315095	11.6756	14.6051	-0.299171	0.37141	0.953831	0.032654	8.5901	5	age-modulated rhythm	0.999339	2	0.999995	Pkn
FBgn0260934	14.8216	0.175959	-0.127158	0.434193	0.0146473	21.6097	14.5784	0.123698	0.137088	0.369292	0.0126657	3.19596	5	age-modulated rhythm	0.9966	2	1	par-1
FBgn0035921	10.964	NA	NA	NA	NA	NA	11.6781	0.368952	0.651027	1.49661	0.0640777	4.03059	3	age-dependent rhythm gain	0.967691	2	0.999887	CG13305
FBgn0042213	5.22215	NA	NA	NA	NA	NA	5.22215	0.280134	-0.539487	1.21577	0.116405	19.8294	3	age-dependent rhythm gain	0.96746	1	0.848624	CG18731
FBgn0267671	4.75432	0.596341	-0.0612456	1.19896	0.126091	23.6091	4.75432	0.596341	-0.0612456	1.19896	0.126091	23.6091	4	age-independent rhythm	0.970026	1	0.848765	lncRNA:CR46007
FBgn0262614	15.4881	0.0476654	-0.841935	1.68657	0.0544471	18.216	14.5217	0.498767	-1.21842	2.63311	0.0906609	19.4841	5	age-modulated rhythm	0.999982	2	1	pyd
FBgn0263452	3.70981	-0.66036	0.539023	1.70484	0.229775	9.38511	5.86877	-0.66036	0.539023	1.70484	0.145247	9.38511	4	age-independent rhythm	0.970026	2	1	lncRNA:CR43475
FBgn0013718	12.4364	-0.298465	-0.0694809	0.612891	0.0246411	12.8736	12.4364	-0.298465	-0.0694809	0.612891	0.0246411	12.8736	4	age-independent rhythm	0.970013	1	0.840145	nuf
FBgn0285913	9.53377	-0.236354	-0.192117	0.609171	0.0319481	14.607	10.1322	-0.236354	-0.192117	0.609171	0.030061	14.607	4	age-independent rhythm	0.969982	2	1	red
FBgn0036512	7.33237	NA	NA	NA	NA	NA	7.14176	NA	NA	NA	NA	NA	1	arrhythmic	0.909557	2	0.864604	Ufsp2
FBgn0000535	15.3053	0.407973	-0.632963	1.5061	0.0492019	20.1869	14.5154	0.375928	-0.354175	1.03298	0.0355822	21.1138	5	age-modulated rhythm	0.96482	2	1	eag
FBgn0030246	8.1163	-0.366104	0.0700445	0.745489	0.0459254	11.2779	9.16117	-0.366104	0.0700445	0.745489	0.0406874	11.2779	4	age-independent rhythm	0.969961	2	1	CG1582
FBgn0263006	10.9105	-0.288906	0.208198	0.712216	0.032639	9.61479	10.9105	-0.288906	0.208198	0.712216	0.032639	9.61479	4	age-independent rhythm	0.969923	1	0.588504	SERCA
FBgn0259994	15.2716	0.198552	-0.559881	1.18809	0.0388987	19.3017	14.5139	0.078369	-0.257978	0.539237	0.0185766	19.1265	5	age-modulated rhythm	0.999763	2	1	OtopLa
FBgn0052855	8.869	0.400049	-0.183542	0.880289	0.0496273	22.357	8.38741	0.400049	-0.183542	0.880289	0.0524768	22.357	4	age-independent rhythm	0.969911	2	1	CG32855
FBgn0260942	3.88058	0.371312	1.03816	2.20513	0.284124	4.68798	3.88058	NA	NA	NA	NA	NA	2	age-dependent rhythm loss	0.967386	1	0.607832	bond
FBgn0016081	14.4984	0.483775	-0.690257	1.68581	0.0581378	20.335	14.4984	0.324977	-0.0922815	0.675651	0.0233008	22.9432	5	age-modulated rhythm	0.999994	1	0.797599	fry
FBgn0038934	5.27137	0.486601	0.51961	1.42376	0.135047	3.12526	5.81791	NA	NA	NA	NA	NA	2	age-dependent rhythm loss	0.967349	2	0.997567	Gld2
FBgn0031452	7.01433	NA	NA	NA	NA	NA	7.01433	NA	NA	NA	NA	NA	1	arrhythmic	0.909157	1	0.852847	Cwc25
FBgn0030634	6.03787	0.393697	-0.431761	1.16861	0.0967738	20.824	6.03787	0.393697	-0.431761	1.16861	0.0967738	20.824	4	age-independent rhythm	0.969733	1	0.844263	CG9164
FBgn0051158	14.8887	-0.326776	0.183905	0.749942	0.0251849	10.042	14.3954	-0.0500671	0.254034	0.517841	0.0179863	6.7433	5	age-modulated rhythm	0.915177	2	1	Efa6
FBgn0029761	14.8323	0.521333	-0.455568	1.38467	0.0466775	21.2568	14.2567	0.260956	-0.00672373	0.522086	0.0183102	23.9016	5	age-modulated rhythm	0.997238	2	1	SK
FBgn0262871	10.2474	-0.239696	0.113542	0.530455	0.0258824	10.3102	9.77584	NA	NA	NA	NA	NA	2	age-dependent rhythm loss	0.967284	2	1	lute
FBgn0010355	11.2217	-0.409425	-0.0609925	0.827887	0.0368879	12.5649	11.4087	NA	NA	NA	NA	NA	2	age-dependent rhythm loss	0.967241	2	0.906267	Taf1
FBgn0036818	5.43106	NA	NA	NA	NA	NA	5.43106	NA	NA	NA	NA	NA	1	arrhythmic	0.908951	1	0.77148	CG14074
FBgn0026262	10.7421	0.0785706	-0.243546	0.511813	0.0238228	19.192	10.4926	0.0785706	-0.243546	0.511813	0.0243892	19.192	4	age-independent rhythm	0.96967	2	0.999998	Taf3
FBgn0029745	8.56217	0.176486	-0.279162	0.660541	0.0385732	20.1534	8.12942	0.176486	-0.279162	0.660541	0.0406266	20.1534	4	age-independent rhythm	0.969644	2	1	Rpn13R
FBgn0032494	5.42421	0.378998	0.457028	1.18746	0.109459	3.35548	4.88085	0.378998	0.457028	1.18746	0.121645	3.35548	4	age-independent rhythm	0.969443	2	0.994496	CG5945
FBgn0031229	7.65895	NA	NA	NA	NA	NA	7.23896	NA	NA	NA	NA	NA	1	arrhythmic	0.90881	2	0.999996	CG3436
FBgn0052428	9.84208	-0.28264	0.276708	0.791082	0.0401888	9.0405	9.84208	-0.28264	0.276708	0.791082	0.0401888	9.0405	4	age-independent rhythm	0.969431	1	0.73067	CG32428
FBgn0032100	5.27824	0.365714	-0.731545	1.63573	0.154951	19.7708	4.96955	NA	NA	NA	NA	NA	2	age-dependent rhythm loss	0.967238	2	0.505817	CG13108
FBgn0016970	4.53336	NA	NA	NA	NA	NA	4.53336	NA	NA	NA	NA	NA	1	arrhythmic	0.908778	1	0.731359	l(2)k10201
FBgn0267819	3.97559	NA	NA	NA	NA	NA	3.97559	NA	NA	NA	NA	NA	1	arrhythmic	0.908658	1	0.611186	asRNA:CR46144
FBgn0051549	6.54532	0.180539	-0.348171	0.784391	0.05992	19.8272	6.88318	0.180539	-0.348171	0.784391	0.0569788	19.8272	4	age-independent rhythm	0.969419	2	0.996893	CG31549
FBgn0038545	7.24284	-0.417362	0.200878	0.926376	0.0639511	10.2866	7.24284	NA	NA	NA	NA	NA	2	age-dependent rhythm loss	0.96715	1	0.837979	pasi1
FBgn0030468	7.65656	-0.180645	0.219903	0.569174	0.037169	8.62681	7.65656	-0.180645	0.219903	0.569174	0.037169	8.62681	4	age-independent rhythm	0.969339	1	0.828069	CG1622
FBgn0287724	14.4349	-0.0576159	-0.351403	0.712189	0.0246691	17.3792	14.0738	0.129447	-0.266531	0.592606	0.0210535	19.727	5	age-modulated rhythm	0.515172	2	1	Ca-beta
FBgn0003371	14.335	0.00758361	-0.255575	0.511376	0.0178367	18.1133	14.0671	0.0925868	0.117237	0.298776	0.0106197	3.44669	5	age-modulated rhythm	0.706935	2	0.999996	sgg
FBgn0085431	4.00348	0.509307	0.812219	1.91739	0.239465	3.86067	4.00348	NA	NA	NA	NA	NA	2	age-dependent rhythm loss	0.96707	1	0.798273	Sol1
FBgn0010309	8.56721	NA	NA	NA	NA	NA	8.30004	0.123468	-0.306204	0.660318	0.039778	19.464	3	age-dependent rhythm gain	0.967314	2	0.999041	pigeon
FBgn0039465	12.3151	-0.832247	0.765465	2.26148	0.0918172	9.15957	11.825	-0.832247	0.765465	2.26148	0.0956225	9.15957	4	age-independent rhythm	0.969121	2	0.999991	Tsp97E
FBgn0040342	6.82776	-0.431581	-0.113858	0.892694	0.0653724	12.9853	7.39903	NA	NA	NA	NA	NA	2	age-dependent rhythm loss	0.966923	2	1	CG3706
FBgn0030643	5.07802	NA	NA	NA	NA	NA	4.6339	NA	NA	NA	NA	NA	1	arrhythmic	0.908393	2	0.762722	CG15641
FBgn0051774	10.9032	0.108515	-0.406183	0.840857	0.0385601	18.9972	10.4253	0.108515	-0.406183	0.840857	0.0403276	18.9972	4	age-independent rhythm	0.969045	2	0.999999	fred
FBgn0036922	5.37026	NA	NA	NA	NA	NA	5.37026	NA	NA	NA	NA	NA	1	arrhythmic	0.90839	1	0.78048	CG14182
FBgn0029118	7.24001	-0.145821	0.393674	0.839626	0.0579851	7.35501	6.79622	NA	NA	NA	NA	NA	2	age-dependent rhythm loss	0.966885	2	1	ScsbetaG
FBgn0014022	6.28097	NA	NA	NA	NA	NA	5.90273	NA	NA	NA	NA	NA	1	arrhythmic	0.908045	2	0.994904	Rlb1
FBgn0086704	14.2281	-0.199607	-0.212133	0.582557	0.020472	15.1162	14.0449	0.00338697	0.164962	0.329994	0.0117478	5.92159	5	age-modulated rhythm	0.77953	2	0.988561	stops
FBgn0264598	14.7597	-0.385283	0.209097	0.876731	0.0297002	10.1007	13.9827	-0.313248	0.573287	1.30657	0.0467211	7.91017	5	age-modulated rhythm	0.920521	2	1	PsGEF
FBgn0040285	8.18986	-0.272124	0.261637	0.754999	0.0460935	9.07504	8.18986	-0.272124	0.261637	0.754999	0.0460935	9.07504	4	age-independent rhythm	0.968946	1	0.800082	Scamp
FBgn0267162	4.43505	NA	NA	NA	NA	NA	3.75708	NA	NA	NA	NA	NA	1	arrhythmic	0.908029	2	0.982258	lncRNA:CR45602
FBgn0051357	7.82906	0.328805	-0.250394	0.826583	0.0527894	21.514	7.21339	0.328805	-0.250394	0.826583	0.057295	21.514	4	age-independent rhythm	0.968943	2	1	Kaz
FBgn0263593	14.4392	-0.313838	0.0418134	0.633223	0.0219272	11.4941	13.9458	-0.216122	0.43815	0.977106	0.0350324	7.75035	5	age-modulated rhythm	0.794918	2	0.999999	Lpin
FBgn0016075	7.56442	NA	NA	NA	NA	NA	7.14463	NA	NA	NA	NA	NA	1	arrhythmic	0.907978	2	0.8962	vkg
FBgn0261928	14.4512	0.207227	-0.660271	1.38405	0.0478872	19.1616	13.9109	0.584266	-0.229595	1.25552	0.0451272	22.5698	5	age-modulated rhythm	1	2	1	CG42795
FBgn0033395	10.6888	-0.297978	-1.4048	2.87211	0.134351	17.2016	13.8996	-0.0296195	-0.314203	0.631192	0.0227054	17.641	5	age-modulated rhythm	0.575268	2	1	Cyp4p2
FBgn0030317	8.15808	-0.348457	-0.0173583	0.697778	0.0427661	12.1901	8.66998	-0.348457	-0.0173583	0.697778	0.040241	12.1901	4	age-independent rhythm	0.968935	2	0.999998	pkm
FBgn0038237	8.73516	0.298035	-0.32398	0.880427	0.0503956	20.8408	9.20235	0.298035	-0.32398	0.880427	0.0478371	20.8408	4	age-independent rhythm	0.968921	2	1	Pde6
FBgn0030300	7.99094	NA	NA	NA	NA	NA	7.99094	0.261218	0.0715086	0.541658	0.033892	1.02064	3	age-dependent rhythm gain	0.966939	1	0.818341	Sk1
FBgn0085357	6.84859	NA	NA	NA	NA	NA	7.17471	NA	NA	NA	NA	NA	1	arrhythmic	0.907511	2	0.970185	CG34328
FBgn0005411	7.12566	NA	NA	NA	NA	NA	7.12566	NA	NA	NA	NA	NA	1	arrhythmic	0.907356	1	0.752553	U2af50
FBgn0036962	6.11674	NA	NA	NA	NA	NA	5.49575	NA	NA	NA	NA	NA	1	arrhythmic	0.907112	2	1	CG17122
FBgn0266879	5.25631	0.744916	-0.926738	2.37802	0.226206	20.5862	8.43941	NA	NA	NA	NA	NA	2	age-dependent rhythm loss	0.966602	2	1	lncRNA:CR45340
FBgn0025631	8.01334	NA	NA	NA	NA	NA	8.01334	NA	NA	NA	NA	NA	1	arrhythmic	0.907109	1	0.854553	moody
FBgn0263413	14.2128	0.439827	-0.330737	1.10061	0.038719	21.5372	13.8464	0.232361	0.124156	0.526903	0.0190267	1.87444	5	age-modulated rhythm	0.962822	2	0.999985	lncRNA:CR43459
FBgn0260049	7.95241	-0.15583	0.235466	0.56472	0.0355062	8.23309	8.26233	-0.15583	0.235466	0.56472	0.0341743	8.23309	4	age-independent rhythm	0.968887	2	0.999997	flr
FBgn0033750	7.24637	NA	NA	NA	NA	NA	7.24637	0.300898	-0.205296	0.728521	0.050268	21.713	3	age-dependent rhythm gain	0.966934	1	0.522653	CG13151
FBgn0040918	8.13639	-0.24902	-0.0611367	0.51283	0.0315146	12.9196	8.13639	-0.24902	-0.0611367	0.51283	0.0315146	12.9196	4	age-independent rhythm	0.968874	1	0.589279	schlank
FBgn0061476	4.61999	0.525755	-0.471329	1.41219	0.152834	21.2083	4.20847	0.525755	-0.471329	1.41219	0.167779	21.2083	4	age-independent rhythm	0.96884	2	0.818814	Zwilch
FBgn0045443	5.87608	-0.905379	0.00905946	1.81085	0.154086	11.9618	5.87608	-0.905379	0.00905946	1.81085	0.154086	11.9618	4	age-independent rhythm	0.968806	1	0.543197	mthl11
FBgn0031695	11.6144	0.438719	-0.179423	0.947982	0.0408106	22.5171	11.1611	0.438719	-0.179423	0.947982	0.0424681	22.5171	4	age-independent rhythm	0.968753	2	1	Cyp4ac3
FBgn0027085	7.6398	-0.0404066	-0.296768	0.599013	0.0392035	17.4831	8.01388	-0.0404066	-0.296768	0.599013	0.0373735	17.4831	4	age-independent rhythm	0.968733	2	0.999998	LeuRS-m
FBgn0036545	6.28062	NA	NA	NA	NA	NA	6.46518	NA	NA	NA	NA	NA	1	arrhythmic	0.907069	2	0.668582	GXIVsPLA2
FBgn0284257	14.168	-0.066531	-0.359602	0.731409	0.025812	17.3012	13.7958	0.130352	-0.172101	0.431789	0.0156493	20.4761	5	age-modulated rhythm	0.375882	2	0.999984	Ttd14
FBgn0036773	5.48754	0.448839	0.593107	1.48759	0.135543	3.52554	5.48754	NA	NA	NA	NA	NA	2	age-dependent rhythm loss	0.966336	1	0.772934	CG13698
FBgn0004784	13.7899	0.488154	-0.304374	1.15054	0.0417168	21.8704	13.7899	0.17292	0.146447	0.453202	0.0164323	2.68409	5	age-modulated rhythm	0.999966	1	0.85472	inaC
FBgn0029676	6.05802	-0.569741	0.311655	1.29882	0.107198	10.0881	6.05802	-0.569741	0.311655	1.29882	0.107198	10.0881	4	age-independent rhythm	0.968708	1	0.736245	HIP-R
FBgn0036814	10.5417	0.12489	-0.253837	0.565794	0.0268361	19.7465	10.4216	0.12489	-0.253837	0.565794	0.0271453	19.7465	4	age-independent rhythm	0.96867	2	0.699058	CG14073
FBgn0032222	7.11558	0.155445	-0.344156	0.755265	0.0530712	19.6205	7.11558	0.155445	-0.344156	0.755265	0.0530712	19.6205	4	age-independent rhythm	0.96864	1	0.667288	Cox10
FBgn0262360	3.87873	0.736665	-0.799158	2.17378	0.280218	20.8447	3.87873	0.736665	-0.799158	2.17378	0.280218	20.8447	4	age-independent rhythm	0.968479	1	0.705626	CG43058
FBgn0265464	9.64563	0.117157	0.350484	0.739093	0.0383123	4.76778	8.9528	0.117157	0.350484	0.739093	0.0412772	4.76778	4	age-independent rhythm	0.968437	2	1	Traf6
FBgn0010395	3.8159	0.870283	0.743331	2.28905	0.299935	2.7001	3.8159	NA	NA	NA	NA	NA	2	age-dependent rhythm loss	0.966315	1	0.827408	Itgbn
FBgn0262475	6.65777	0.404943	0.44094	1.19734	0.0899208	3.16245	6.65777	NA	NA	NA	NA	NA	2	age-dependent rhythm loss	0.96631	1	0.8545	bru2
FBgn0264357	13.2842	0.154306	-0.543571	1.1301	0.0425355	19.0565	13.7719	0.324864	-0.209319	0.77292	0.0280614	21.8137	5	age-modulated rhythm	0.999275	2	1	SNF4Agamma
FBgn0041188	12.2494	-0.228099	0.12781	0.522933	0.0213452	10.0491	11.9403	-0.228099	0.12781	0.522933	0.0218978	10.0491	4	age-independent rhythm	0.968424	2	0.999999	Atx2
FBgn0035490	3.45787	0.709198	1.19808	2.78449	0.402631	3.95845	3.45787	NA	NA	NA	NA	NA	2	age-dependent rhythm loss	0.966152	1	0.832071	CG1136
FBgn0038452	3.97979	1.15087	-0.234666	2.3491	0.295128	23.2317	3.39472	1.15087	-0.234666	2.3491	0.345993	23.2317	4	age-independent rhythm	0.968405	2	0.835749	CG14905
FBgn0033494	14.0123	0.223043	-0.234461	0.647211	0.0230943	20.9047	13.764	0.0474126	0.301198	0.609815	0.0221526	5.40362	5	age-modulated rhythm	0.99998	2	0.999548	KCNQ
FBgn0040239	7.08009	NA	NA	NA	NA	NA	7.40832	-0.23572	0.228126	0.656065	0.0442789	9.06253	3	age-dependent rhythm gain	0.966714	2	0.999952	bc10
FBgn0038760	7.1822	NA	NA	NA	NA	NA	7.1822	NA	NA	NA	NA	NA	1	arrhythmic	0.906702	1	0.736541	MED25
FBgn0026403	4.08692	0.855385	0.763399	2.293	0.280529	2.78318	4.08692	NA	NA	NA	NA	NA	2	age-dependent rhythm loss	0.966091	1	0.853748	Ndg
FBgn0031574	3.99816	0.881519	0.754564	2.32073	0.290224	2.7042	3.99816	NA	NA	NA	NA	NA	2	age-dependent rhythm loss	0.965915	1	0.828011	TTLL4B
FBgn0014930	6.03402	NA	NA	NA	NA	NA	6.03402	NA	NA	NA	NA	NA	1	arrhythmic	0.906645	1	0.85461	CG2846
FBgn0259685	13.7301	-0.7631	0.503127	1.82807	0.0665718	9.77349	13.7301	-0.420628	0.369791	1.12013	0.0407912	9.24533	5	age-modulated rhythm	0.999928	1	0.84635	crb
FBgn0003091	14.0016	0.39328	-1.04347	2.23025	0.0796423	19.3767	13.7288	0.426387	-0.61104	1.4902	0.0542729	20.3272	5	age-modulated rhythm	0.999708	2	0.999395	Pkc53E
FBgn0032246	8.25499	-0.164825	0.175745	0.481887	0.0291876	8.87757	8.53832	-0.164825	0.175745	0.481887	0.028219	8.87757	4	age-independent rhythm	0.96834	2	0.999658	Wdfy2
FBgn0085408	13.9414	1.19043	-0.593193	2.66008	0.0954023	22.2342	13.7089	0.891612	-0.355801	1.91996	0.0700264	22.5497	5	age-modulated rhythm	0.78934	2	0.890435	Shrm
FBgn0037409	7.14734	1.34872	-0.725859	3.06328	0.214295	22.1141	7.81374	1.34872	-0.725859	3.06328	0.196019	22.1141	4	age-independent rhythm	0.968259	2	0.999964	Osi24
FBgn0051516	4.93476	NA	NA	NA	NA	NA	4.49908	0.706157	-0.380229	1.60403	0.178263	22.1133	3	age-dependent rhythm gain	0.966208	2	0.834762	CG31516
FBgn0261437	6.35321	NA	NA	NA	NA	NA	5.96266	NA	NA	NA	NA	NA	1	arrhythmic	0.905405	2	0.985902	CSN8
FBgn0034543	7.46344	NA	NA	NA	NA	NA	7.46344	NA	NA	NA	NA	NA	1	arrhythmic	0.905337	1	0.854941	galla-1
FBgn0263048	8.15098	NA	NA	NA	NA	NA	8.71703	0.294984	-0.568705	1.28131	0.0734949	19.8277	3	age-dependent rhythm gain	0.966043	2	1	Gpdh3
FBgn0051922	4.03535	NA	NA	NA	NA	NA	3.49247	NA	NA	NA	NA	NA	1	arrhythmic	0.905272	2	0.756519	CG31922
FBgn0031881	5.3454	-0.310203	-0.555268	1.27208	0.118988	16.054	6.28537	-0.310203	-0.555268	1.27208	0.101194	16.054	4	age-independent rhythm	0.968001	2	1	MME1
FBgn0052579	5.35763	0.287993	-0.538916	1.22208	0.114051	19.8747	5.65858	0.287993	-0.538916	1.22208	0.107985	19.8747	4	age-independent rhythm	0.967991	2	0.77059	CG32579
FBgn0265076	6.12518	-1.40869	2.67799	6.05179	0.494009	7.84969	8.19328	-1.40869	2.67799	6.05179	0.369314	7.84969	4	age-independent rhythm	0.967982	2	1	lncRNA:CR44187
FBgn0261286	8.54727	NA	NA	NA	NA	NA	8.28155	-0.0865283	0.417093	0.851947	0.0514364	6.78134	3	age-dependent rhythm gain	0.966015	2	0.975763	Mat89Ba
FBgn0004581	3.79625	1.04618	1.06417	2.98459	0.393098	3.03258	3.79625	NA	NA	NA	NA	NA	2	age-dependent rhythm loss	0.965699	1	0.73349	bgcn
FBgn0030101	6.62072	NA	NA	NA	NA	NA	6.2304	NA	NA	NA	NA	NA	1	arrhythmic	0.905167	2	0.990415	CG12118
FBgn0260004	10.0283	-0.235642	-0.353542	0.84975	0.0423676	15.7544	10.0283	NA	NA	NA	NA	NA	2	age-dependent rhythm loss	0.965678	1	0.849659	Snmp1
FBgn0010228	10.0531	-0.219383	0.312281	0.763277	0.0379621	8.33925	10.0531	NA	NA	NA	NA	NA	2	age-dependent rhythm loss	0.965672	1	0.663395	HmgZ
FBgn0034674	7.85603	NA	NA	NA	NA	NA	7.98752	-0.259967	0.237384	0.704085	0.0440741	9.17332	3	age-dependent rhythm gain	0.965856	2	0.763358	CG9304
FBgn0260941	15.1078	0.745505	-0.165765	1.52742	0.0505508	23.1643	13.6962	0.602223	-0.418246	1.46643	0.0535342	21.6813	5	age-modulated rhythm	0.771674	2	1	app
FBgn0264902	4.86961	NA	NA	NA	NA	NA	4.03712	NA	NA	NA	NA	NA	1	arrhythmic	0.905083	2	0.999997	asRNA:CR44093
FBgn0053307	7.94615	0.322039	-0.287092	0.862858	0.0542941	21.2189	7.52269	0.322039	-0.287092	0.862858	0.0573504	21.2189	4	age-independent rhythm	0.967969	2	0.999981	CG33307
FBgn0053988	9.518	0.263543	-0.0432268	0.534129	0.0280589	23.379	10.1545	0.263543	-0.0432268	0.534129	0.0263001	23.379	4	age-independent rhythm	0.967882	2	1	Mid1
FBgn0035393	3.9333	NA	NA	NA	NA	NA	3.9333	NA	NA	NA	NA	NA	1	arrhythmic	0.904761	1	0.824817	CG16753
FBgn0050277	2.71046	0.613412	1.51394	3.26697	0.60266	4.52956	2.71046	NA	NA	NA	NA	NA	2	age-dependent rhythm loss	0.965668	1	0.626327	Oatp58Da
FBgn0267076	5.61513	0.256967	-0.449369	1.0353	0.0921889	19.9842	6.01897	0.256967	-0.449369	1.0353	0.0860035	19.9842	4	age-independent rhythm	0.967824	2	0.955698	asRNA:CR45520
FBgn0085360	4.33274	NA	NA	NA	NA	NA	3.60464	NA	NA	NA	NA	NA	1	arrhythmic	0.90464	2	0.994842	CG34331
FBgn0029810	7.21628	NA	NA	NA	NA	NA	7.21628	-0.649827	0.243784	1.3881	0.0961784	10.6291	3	age-dependent rhythm gain	0.965767	1	0.845696	CG12239
FBgn0030304	6.75019	NA	NA	NA	NA	NA	6.75019	-0.578476	0.173923	1.20811	0.0894873	10.8844	3	age-dependent rhythm gain	0.965687	1	0.648742	Cyp4g15
FBgn0032911	11.567	-0.167925	-0.188268	0.504554	0.0218101	15.2179	11.2588	NA	NA	NA	NA	NA	2	age-dependent rhythm loss	0.965657	2	1	tadr
FBgn0054052	3.07875	0.950259	-0.441626	2.09573	0.340354	22.3382	3.07875	0.950259	-0.441626	2.09573	0.340354	22.3382	4	age-independent rhythm	0.967799	1	0.797033	lncRNA:CR34052
FBgn0039566	7.19459	-0.273048	0.452221	1.05652	0.0734247	8.07488	7.19459	NA	NA	NA	NA	NA	2	age-dependent rhythm loss	0.965615	1	0.629422	CG4849
FBgn0030801	6.25424	NA	NA	NA	NA	NA	6.25424	NA	NA	NA	NA	NA	1	arrhythmic	0.904509	1	0.51528	Polr3I
FBgn0032717	11.6227	NA	NA	NA	NA	NA	11.2609	NA	NA	NA	NA	NA	1	arrhythmic	0.90442	2	1	CG10600
FBgn0036805	6.99566	NA	NA	NA	NA	NA	7.27824	-0.301197	0.384091	0.976209	0.0670636	8.54019	3	age-dependent rhythm gain	0.965268	2	0.958757	Chmp1
FBgn0259214	13.6894	0.233576	-0.411355	0.946088	0.0345556	19.9726	13.6894	0.229647	-0.104712	0.504786	0.0184372	22.3659	5	age-modulated rhythm	0.999731	1	0.850788	PMCA
FBgn0266738	7.87685	0.651311	-0.415901	1.54555	0.0981069	21.8293	7.27673	0.651311	-0.415901	1.54555	0.106198	21.8293	4	age-independent rhythm	0.967747	2	0.99999	lncRNA:CR45211
FBgn0029825	6.63551	-0.324642	0.114912	0.688759	0.0518994	10.7005	7.11858	-0.324642	0.114912	0.688759	0.0483776	10.7005	4	age-independent rhythm	0.967695	2	1	CG12728
FBgn0085249	9.05088	-0.492825	-0.230988	1.08854	0.0601347	13.6742	9.7029	NA	NA	NA	NA	NA	2	age-dependent rhythm loss	0.965594	2	0.999999	CG34220
FBgn0015037	9.37503	-0.326023	-1.5239	3.11677	0.166227	17.1949	12.7849	NA	NA	NA	NA	NA	2	age-dependent rhythm loss	0.964688	2	1	Cyp4p1
FBgn0262483	14.2979	-0.30267	-0.176239	0.700484	0.024496	14.0141	13.6558	-0.0432257	-0.245423	0.498401	0.0182486	17.3341	5	age-modulated rhythm	0.953651	2	1	Rbp
FBgn0034473	3.48239	0.911822	0.280275	1.90785	0.273928	1.13909	3.48239	0.911822	0.280275	1.90785	0.273928	1.13909	4	age-independent rhythm	0.967589	1	0.614347	Or56a
FBgn0029647	7.50316	-0.432651	-0.643186	1.55032	0.103311	15.7382	7.78714	NA	NA	NA	NA	NA	2	age-dependent rhythm loss	0.964523	2	0.847411	CG17959
FBgn0040233	6.06032	0.521977	0.497109	1.44164	0.118941	2.90681	6.06032	NA	NA	NA	NA	NA	2	age-dependent rhythm loss	0.964473	1	0.592822	cana
FBgn0027588	9.95566	-0.305528	0.0380857	0.615786	0.0309264	11.5263	9.67913	-0.305528	0.0380857	0.615786	0.03181	11.5263	4	age-independent rhythm	0.967561	2	0.966581	GCS2alpha
FBgn0038073	4.0001	1.08927	1.29184	3.37955	0.422434	3.32417	4.0001	NA	NA	NA	NA	NA	2	age-dependent rhythm loss	0.964354	1	0.793634	CG14395
FBgn0264434	-0.534267	1.15878	2.04088	4.69381	-4.39276	4.02751	3.74076	NA	NA	NA	NA	NA	2	age-dependent rhythm loss	0.9642	2	1	lncRNA:CR43852
FBgn0033032	6.4002	NA	NA	NA	NA	NA	6.4002	NA	NA	NA	NA	NA	1	arrhythmic	0.904364	1	0.643232	kune
FBgn0266354	7.7086	NA	NA	NA	NA	NA	7.87778	NA	NA	NA	NA	NA	1	arrhythmic	0.904318	2	0.51702	CG45002
FBgn0043900	9.33023	-0.189925	0.172473	0.513103	0.0274968	9.18381	9.07791	-0.189925	0.172473	0.513103	0.0282611	9.18381	4	age-independent rhythm	0.967516	2	0.999925	pygo
FBgn0015229	8.12488	0.00451806	-0.329286	0.658633	0.0405319	18.0524	8.93674	0.00451806	-0.329286	0.658633	0.0368498	18.0524	4	age-independent rhythm	0.967509	2	1	glec
FBgn0034940	5.54525	NA	NA	NA	NA	NA	5.54525	NA	NA	NA	NA	NA	1	arrhythmic	0.904081	1	0.732448	CG16787
FBgn0000043	6.67153	-0.360155	0.352929	1.0085	0.0755827	9.03871	7.16539	-0.360155	0.352929	1.0085	0.0703733	9.03871	4	age-independent rhythm	0.967495	2	1	Act42A
FBgn0040942	3.64022	NA	NA	NA	NA	NA	3.64022	NA	NA	NA	NA	NA	1	arrhythmic	0.903952	1	0.628782	CG12643
FBgn0053558	14.8353	-0.104409	-0.249054	0.540107	0.0182035	16.4837	13.6361	0.280523	-0.441184	1.04563	0.0383405	20.1633	5	age-modulated rhythm	0.973896	2	1	mim
FBgn0037551	8.20851	NA	NA	NA	NA	NA	8.58171	-0.141192	0.313265	0.687228	0.0400403	7.61744	3	age-dependent rhythm gain	0.965141	2	0.999999	Arl8
FBgn0037098	13.1032	-0.184501	0.177896	0.512591	0.0195598	9.06961	13.5857	0.266773	-0.0101501	0.533931	0.0196505	23.8547	5	age-modulated rhythm	0.961881	2	1	Wnk
FBgn0265077	6.04954	-1.40162	2.62869	5.95803	0.492437	7.87111	8.14471	-1.40162	2.62869	5.95803	0.365761	7.87111	4	age-independent rhythm	0.967477	2	1	lncRNA:CR44188
FBgn0038769	5.46238	NA	NA	NA	NA	NA	5.46238	NA	NA	NA	NA	NA	1	arrhythmic	0.903907	1	0.847458	Regnase-1
FBgn0023096	9.27064	NA	NA	NA	NA	NA	9.27064	0.128154	-0.243775	0.550816	0.0297075	19.8488	3	age-dependent rhythm gain	0.965112	1	0.698318	btv
FBgn0261041	13.5852	0.0370939	0.317704	0.639725	0.023545	5.55603	13.5852	-0.263593	0.524595	1.17419	0.0432158	7.77854	5	age-modulated rhythm	0.913695	1	0.602428	stj
FBgn0259971	2.56276	-0.829914	-0.33756	1.79187	0.349599	13.4756	4.27537	-0.829914	-0.33756	1.79187	0.209558	13.4756	4	age-independent rhythm	0.967398	2	1	CG42481
FBgn0033504	13.584	0.0664932	-0.329594	0.67247	0.0247522	18.7604	13.584	0.305947	-0.213824	0.746523	0.0274779	21.67	5	age-modulated rhythm	0.766025	1	0.851708	CAP
FBgn0036369	9.86816	NA	NA	NA	NA	NA	9.86816	0.038178	0.432985	0.86933	0.0440472	5.66407	3	age-dependent rhythm gain	0.964389	1	0.797034	CG10089
FBgn0031971	5.5283	NA	NA	NA	NA	NA	6.13258	NA	NA	NA	NA	NA	1	arrhythmic	0.903437	2	0.999534	Sirup
FBgn0052240	2.93658	-0.0656353	1.27675	2.55687	0.435348	6.19619	2.93658	-0.0656353	1.27675	2.55687	0.435348	6.19619	4	age-independent rhythm	0.967342	1	0.545874	CG32240
FBgn0035099	8.15864	0.76564	-0.360573	1.69259	0.10373	22.3188	8.63004	0.76564	-0.360573	1.69259	0.098064	22.3188	4	age-independent rhythm	0.967267	2	0.999997	CG6845
FBgn0036454	13.9881	0.246792	-0.0273505	0.496607	0.017751	23.5784	13.583	0.142954	0.365824	0.785527	0.0289159	4.57705	5	age-modulated rhythm	0.997034	2	1	CG17839
FBgn0031608	6.23334	NA	NA	NA	NA	NA	6.23334	NA	NA	NA	NA	NA	1	arrhythmic	0.903387	1	0.847507	CG15435
FBgn0046296	4.55115	NA	NA	NA	NA	NA	4.55115	NA	NA	NA	NA	NA	1	arrhythmic	0.903094	1	0.757201	DEF8
FBgn0000543	6.61093	NA	NA	NA	NA	NA	6.61093	NA	NA	NA	NA	NA	1	arrhythmic	0.903026	1	0.776817	ecd
FBgn0053983	3.71549	1.07173	-0.204426	2.18211	0.29365	23.2801	3.71549	1.07173	-0.204426	2.18211	0.29365	23.2801	4	age-independent rhythm	0.967123	1	0.84108	obst-H
FBgn0087013	10.3416	-0.425927	0.0200003	0.852793	0.0412311	11.8208	10.5654	-0.425927	0.0200003	0.852793	0.0403577	11.8208	4	age-independent rhythm	0.967018	2	0.988552	Karybeta3
FBgn0036153	4.93169	0.517028	-0.369189	1.27062	0.128822	21.6314	4.93169	0.517028	-0.369189	1.27062	0.128822	21.6314	4	age-independent rhythm	0.967015	1	0.85399	CG7573
FBgn0029857	5.68961	NA	NA	NA	NA	NA	5.89419	NA	NA	NA	NA	NA	1	arrhythmic	0.902816	2	0.565939	wuho
FBgn0034480	5.13584	NA	NA	NA	NA	NA	5.13584	-1.04254	0.132607	2.10187	0.204628	11.5167	3	age-dependent rhythm gain	0.964061	1	0.581587	CG16898
FBgn0035142	14.2094	-0.073753	-0.43985	0.89198	0.0313869	17.3654	13.5757	0.0842581	0.12208	0.296668	0.0109264	3.69247	5	age-modulated rhythm	0.611514	2	1	Hipk
FBgn0085387	13.1735	0.0619258	-0.585653	1.17784	0.0447046	18.4024	10.6917	NA	NA	NA	NA	NA	2	age-dependent rhythm loss	0.96419	2	1	shakB
FBgn0024956	6.97541	NA	NA	NA	NA	NA	7.38891	0.0208478	0.70536	1.41134	0.0955037	5.88714	3	age-dependent rhythm gain	0.963803	2	0.979732	Mat1
FBgn0288631	7.14871	-0.286318	0.234457	0.740129	0.0517667	9.37913	7.81287	-0.286318	0.234457	0.740129	0.047366	9.37913	4	age-independent rhythm	0.966993	2	1	Yif1
FBgn0002021	6.52278	NA	NA	NA	NA	NA	6.52278	NA	NA	NA	NA	NA	1	arrhythmic	0.902759	1	0.76951	l(2)37Bb
FBgn0037751	3.66878	1.19845	0.990465	3.10953	0.423783	2.63815	3.66878	NA	NA	NA	NA	NA	2	age-dependent rhythm loss	0.964091	1	0.528501	topi
FBgn0040309	7.56939	-0.369455	-0.164925	0.809191	0.0534515	13.6037	8.71691	-0.369455	-0.164925	0.809191	0.046415	13.6037	4	age-independent rhythm	0.966917	2	1	Jafrac1
FBgn0264490	13.9219	0.198957	-0.517306	1.10849	0.0398111	19.4025	13.5325	0.215044	-0.197074	0.583378	0.0215547	21.1664	5	age-modulated rhythm	0.99971	2	1	Eip93F
FBgn0030100	5.73201	NA	NA	NA	NA	NA	5.32899	NA	NA	NA	NA	NA	1	arrhythmic	0.902686	2	0.98045	CG12106
FBgn0024921	11.1806	-0.146054	0.0420989	0.304001	0.0135951	10.9281	11.1806	-0.146054	0.0420989	0.304001	0.0135951	10.9281	4	age-independent rhythm	0.966878	1	0.771586	Tnpo
FBgn0031044	7.44834	0.17552	-0.28684	0.672561	0.0451484	20.0975	7.72676	NA	NA	NA	NA	NA	2	age-dependent rhythm loss	0.964089	2	0.999567	MKP-4
FBgn0267910	10.3627	0.330559	-0.082791	0.681537	0.0328842	23.0626	13.5279	-0.297874	-0.0720097	0.612909	0.0226535	12.906	5	age-modulated rhythm	0.692422	2	1	lncRNA:CR34335
FBgn0037710	7.99187	-0.205387	-0.250615	0.648049	0.0405442	15.3776	7.99187	-0.205387	-0.250615	0.648049	0.0405442	15.3776	4	age-independent rhythm	0.966715	1	0.850984	CG9393
FBgn0001218	10.3692	-0.474845	-0.0925035	0.967543	0.0466548	12.7349	11.0964	-0.474845	-0.0925035	0.967543	0.0435971	12.7349	4	age-independent rhythm	0.9667	2	1	Hsc70-3
FBgn0029504	12.698	0.323604	-0.329817	0.924118	0.0363885	20.9637	11.72	0.323604	-0.329817	0.924118	0.0394247	20.9637	4	age-independent rhythm	0.966664	2	1	CHES-1-like
FBgn0266456	4.72545	NA	NA	NA	NA	NA	4.72545	NA	NA	NA	NA	NA	1	arrhythmic	0.9025	1	0.744558	CG45081
FBgn0031878	2.85782	1.11613	1.39246	3.56914	0.624451	3.41907	2.85782	NA	NA	NA	NA	NA	2	age-dependent rhythm loss	0.963993	1	0.737624	sip2
FBgn0051146	4.19715	1.11491	1.15523	3.21097	0.382518	3.06782	4.19715	NA	NA	NA	NA	NA	2	age-dependent rhythm loss	0.963862	1	0.75214	Nlg1
FBgn0263617	4.45947	0.780901	0.883299	2.35798	0.26438	3.23473	4.45947	NA	NA	NA	NA	NA	2	age-dependent rhythm loss	0.963824	1	0.780578	lncRNA:CR43626
FBgn0030006	5.94573	NA	NA	NA	NA	NA	5.94573	NA	NA	NA	NA	NA	1	arrhythmic	0.902446	1	0.797198	CG17982
FBgn0031374	13.5127	0.321085	-0.168601	0.725319	0.0268384	22.1531	13.5127	0.221437	-0.00532508	0.443002	0.016392	23.9082	5	age-modulated rhythm	0.569748	1	0.736508	Wdr62
FBgn0267033	13.871	0.577855	-0.677885	1.78151	0.064217	20.6964	13.5028	0.328682	-0.279059	0.862335	0.0319318	21.3112	5	age-modulated rhythm	0.999965	2	1	mamo
FBgn0052137	9.29577	0.188121	-0.585426	1.22982	0.0661494	19.1876	10.2329	NA	NA	NA	NA	NA	2	age-dependent rhythm loss	0.963657	2	1	CG32137
FBgn0027376	4.11792	0.589814	1.16452	2.61074	0.316997	4.20923	4.74166	NA	NA	NA	NA	NA	2	age-dependent rhythm loss	0.96363	2	0.981813	rha
FBgn0033608	6.041	-0.493828	0.0185898	0.988356	0.0818039	11.8563	5.47036	NA	NA	NA	NA	NA	2	age-dependent rhythm loss	0.96357	2	0.999999	CG13220
FBgn0039417	6.00015	-0.0971896	0.309042	0.647928	0.0539926	7.16385	6.78584	-0.0971896	0.309042	0.647928	0.0477411	7.16385	4	age-independent rhythm	0.966606	2	1	CG6073
FBgn0259977	6.41145	NA	NA	NA	NA	NA	6.73033	-0.00670348	-0.436187	0.872477	0.0648169	17.9413	3	age-dependent rhythm gain	0.963321	2	0.967953	Tdc1
FBgn0024277	13.8262	-0.119452	-0.192736	0.453501	0.0164001	15.8807	13.4908	NA	NA	NA	NA	NA	2	age-dependent rhythm loss	0.963451	2	1	trio
FBgn0028894	6.38839	NA	NA	NA	NA	NA	6.9099	NA	NA	NA	NA	NA	1	arrhythmic	0.902426	2	1	GMF
FBgn0024806	13.0161	NA	NA	NA	NA	NA	12.6885	0.0140206	0.321084	0.642781	0.0253293	5.83331	3	age-dependent rhythm gain	0.963008	2	1	DIP2
FBgn0036348	5.83253	-0.652717	-0.427806	1.56084	0.133805	14.2161	7.14766	-0.652717	-0.427806	1.56084	0.109186	14.2161	4	age-independent rhythm	0.966597	2	0.999999	CG17687
FBgn0052423	13.7562	0.0813211	-0.223794	0.476222	0.0173094	19.3313	13.4848	0.168697	-0.0385009	0.346069	0.0128318	23.1429	5	age-modulated rhythm	0.570363	2	0.999996	shep
FBgn0038956	4.9755	0.501258	-0.328641	1.19877	0.120468	21.7833	4.25111	0.501258	-0.328641	1.19877	0.140995	21.7833	4	age-independent rhythm	0.966543	2	0.999816	CAH8
FBgn0266668	7.49953	-0.129484	0.193208	0.465168	0.0310131	8.25528	7.68237	-0.129484	0.193208	0.465168	0.030275	8.25528	4	age-independent rhythm	0.966499	2	0.931413	Exo84
FBgn0035936	5.96542	NA	NA	NA	NA	NA	5.96542	NA	NA	NA	NA	NA	1	arrhythmic	0.902185	1	0.619312	Tsp66E
FBgn0053306	6.28679	0.285455	-0.167278	0.661713	0.0526273	21.9753	5.93612	0.285455	-0.167278	0.661713	0.0557362	21.9753	4	age-independent rhythm	0.966497	2	0.99735	CG33306
FBgn0250839	11.7544	-0.780704	-0.249399	1.63914	0.0697244	13.1811	11.7544	NA	NA	NA	NA	NA	2	age-dependent rhythm loss	0.963056	1	0.709708	CG2016
FBgn0264842	7.46869	0.255892	0.0983942	0.548313	0.0367075	1.40217	6.93219	0.255892	0.0983942	0.548313	0.0395483	1.40217	4	age-independent rhythm	0.966472	2	1	lncRNA:CR44050
FBgn0029861	7.86153	-0.271853	0.178958	0.650937	0.0414002	9.77623	7.86153	NA	NA	NA	NA	NA	2	age-dependent rhythm loss	0.962569	1	0.854353	CG3815
FBgn0050035	9.71965	0.0913757	-0.210145	0.458303	0.0235761	19.5667	9.91295	0.0913757	-0.210145	0.458303	0.0231164	19.5667	4	age-independent rhythm	0.966465	2	0.99883	Tret1-1
FBgn0053144	13.6738	0.47904	-0.48589	1.36465	0.0499003	20.9729	13.45	0.376697	-0.00295141	0.753418	0.0280081	23.9701	5	age-modulated rhythm	1	2	0.999297	CG33144
FBgn0040752	13.4434	-1.19497	0.470439	2.56848	0.0955298	10.5674	13.4434	-0.807391	-0.198853	1.66304	0.0618535	12.9224	5	age-modulated rhythm	0.99944	1	0.655404	Prosap
FBgn0264875	4.20388	NA	NA	NA	NA	NA	4.20388	-0.302161	1.08966	2.26155	0.268984	7.03324	3	age-dependent rhythm gain	0.962287	1	0.840678	lncRNA:CR44066
FBgn0037728	8.33351	-0.257431	0.151927	0.597838	0.0358695	9.96349	8.33351	-0.257431	0.151927	0.597838	0.0358695	9.96349	4	age-independent rhythm	0.966462	1	0.85279	p23
FBgn0265613	2.91178	NA	NA	NA	NA	NA	3.69522	NA	NA	NA	NA	NA	1	arrhythmic	0.902164	2	0.952132	asRNA:CR44431
FBgn0030269	7.5187	NA	NA	NA	NA	NA	7.02774	NA	NA	NA	NA	NA	1	arrhythmic	0.902124	2	1	CDK2AP1
FBgn0033806	7.91751	NA	NA	NA	NA	NA	8.17286	0.163477	-0.320186	0.719009	0.0439876	19.8032	3	age-dependent rhythm gain	0.961928	2	0.994546	FLASH
FBgn0052669	8.63144	0.201769	-0.269581	0.673453	0.0390116	20.4542	8.47076	0.201769	-0.269581	0.673453	0.0397516	20.4542	4	age-independent rhythm	0.96639	2	0.696999	CG32669
FBgn0030892	9.04482	NA	NA	NA	NA	NA	9.04482	NA	NA	NA	NA	NA	1	arrhythmic	0.901849	1	0.854796	Swt1
FBgn0015622	13.4327	-1.01119	-0.880283	2.68134	0.0998065	14.7361	13.4327	-0.30396	-0.541719	1.24234	0.0462431	16.0469	5	age-modulated rhythm	1	1	0.796265	Cnx99A
FBgn0002645	10.6631	-0.20273	0.289	0.706032	0.0331062	8.33662	10.8889	-0.20273	0.289	0.706032	0.0324199	8.33662	4	age-independent rhythm	0.966322	2	0.998829	Map205
FBgn0263385	6.94067	-0.587114	0.0869981	1.18705	0.085514	11.4381	8.71434	NA	NA	NA	NA	NA	2	age-dependent rhythm loss	0.962556	2	1	lncRNA:CR43437
FBgn0036493	5.01652	0.609363	0.479787	1.55115	0.154605	2.54769	5.01652	NA	NA	NA	NA	NA	2	age-dependent rhythm loss	0.962305	1	0.831696	CG7255
FBgn0033266	6.40267	NA	NA	NA	NA	NA	6.40267	NA	NA	NA	NA	NA	1	arrhythmic	0.90178	1	0.823971	Socs44A
FBgn0035622	7.49634	-0.210755	0.0608351	0.438718	0.0292622	10.9266	7.49634	-0.210755	0.0608351	0.438718	0.0292622	10.9266	4	age-independent rhythm	0.966267	1	0.836424	TM9SF3
FBgn0053509	5.82696	-0.777434	0.359769	1.71329	0.147014	10.3445	6.99214	NA	NA	NA	NA	NA	2	age-dependent rhythm loss	0.962302	2	1	CG33509
FBgn0002183	8.34255	NA	NA	NA	NA	NA	9.19716	-0.106182	-0.32449	0.682843	0.0371225	16.792	3	age-dependent rhythm gain	0.961889	2	1	dre4
FBgn0037270	7.04718	NA	NA	NA	NA	NA	7.71099	-0.467489	0.301271	1.11231	0.0721252	9.81336	3	age-dependent rhythm gain	0.961777	2	1	eIF3f1
FBgn0266408	7.80269	NA	NA	NA	NA	NA	7.64352	0.229162	0.258306	0.690615	0.0451765	3.22809	3	age-dependent rhythm gain	0.961458	2	0.602806	lncRNA:CR45048
FBgn0037565	4.72907	0.675819	0.810604	2.11074	0.223167	3.34542	4.72907	NA	NA	NA	NA	NA	2	age-dependent rhythm loss	0.962161	1	0.65963	CG9626
FBgn0267252	16.6084	NA	NA	NA	NA	NA	16.2293	-0.0903436	0.693136	1.398	0.0430701	6.49507	3	age-dependent rhythm gain	0.961361	2	1	Ggamma30A
FBgn0025645	7.56653	-0.448177	-0.60666	1.50851	0.0996829	15.5696	7.56653	NA	NA	NA	NA	NA	2	age-dependent rhythm loss	0.962147	1	0.775314	CG3598
FBgn0053288	8.61623	NA	NA	NA	NA	NA	8.61623	0.205992	-0.260084	0.663555	0.0385061	20.5587	3	age-dependent rhythm gain	0.960974	1	0.575976	CG33288
FBgn0038881	14.0824	0.103984	-0.348294	0.72697	0.0258114	19.1082	13.4106	0.141846	-0.136096	0.393154	0.0146584	21.079	5	age-modulated rhythm	0.778599	2	1	aus
FBgn0029706	8.10532	NA	NA	NA	NA	NA	8.29067	-0.285296	0.376308	0.944461	0.0569593	8.47783	3	age-dependent rhythm gain	0.960954	2	0.962258	CG3626
FBgn0030573	4.36787	NA	NA	NA	NA	NA	4.36787	NA	NA	NA	NA	NA	1	arrhythmic	0.901625	1	0.854698	nmdyn-D6
FBgn0264821	13.8795	0.205448	-0.50298	1.08664	0.0391455	19.4812	13.4037	0.369701	-0.311967	0.967475	0.0360899	21.3227	5	age-modulated rhythm	0.543183	2	1	asRNA:CR44029
FBgn0035785	2.79827	1.28348	0.593911	2.82846	0.505395	1.65544	3.62374	NA	NA	NA	NA	NA	2	age-dependent rhythm loss	0.961953	2	0.782168	ppk26
FBgn0024989	5.63608	0.713273	-0.174022	1.46839	0.130267	23.0859	4.96019	0.713273	-0.174022	1.46839	0.148018	23.0859	4	age-independent rhythm	0.966189	2	0.990827	CG3777
FBgn0261064	7.45234	-0.0733166	0.193035	0.412978	0.0277079	7.38649	7.45234	-0.0733166	0.193035	0.412978	0.0277079	7.38649	4	age-independent rhythm	0.966171	1	0.701468	Rbsn-5
FBgn0261113	11.307	-0.400831	-0.0901376	0.821681	0.0363351	12.8449	13.4036	-0.457825	0.428697	1.25441	0.0467937	9.12546	5	age-modulated rhythm	0.892189	2	1	Xrp1
FBgn0037720	8.40252	-0.165061	0.282913	0.655087	0.0389816	8.01738	8.52333	-0.165061	0.282913	0.655087	0.0384291	8.01738	4	age-independent rhythm	0.965822	2	0.508536	CG8312
FBgn0033442	14.1312	-0.123562	0.673147	1.36879	0.0484315	6.69342	13.3929	-0.168413	1.14031	2.30535	0.0860662	6.56009	5	age-modulated rhythm	0.778517	2	1	CG1690
FBgn0039647	12.1359	-0.39235	-1.05802	2.25686	0.0929827	16.6436	13.3619	0.0158585	-0.669456	1.33929	0.050116	18.0905	5	age-modulated rhythm	0.999477	2	1	jus
FBgn0053202	11.1766	0.126486	-0.491929	1.01586	0.0454459	18.9613	13.361	0.340585	0.100277	0.710081	0.0265728	1.09372	5	age-modulated rhythm	0.804275	2	1	dpr11
FBgn0267769	8.87242	NA	NA	NA	NA	NA	8.27757	0.118975	0.366528	0.770709	0.0465541	4.80111	3	age-dependent rhythm gain	0.960773	2	1	lncRNA:CR46100
FBgn0003285	11.534	-0.340811	-0.701083	1.55906	0.0675854	16.2716	11.9076	NA	NA	NA	NA	NA	2	age-dependent rhythm loss	0.961569	2	0.999991	rst
FBgn0028888	13.5972	0.221501	-0.79963	1.65948	0.0610228	19.0322	13.3424	0.224157	-0.420914	0.95376	0.0357417	19.8692	5	age-modulated rhythm	0.825985	2	0.96455	CG4168
FBgn0053143	12.8905	-0.0652438	-0.25253	0.521645	0.0202336	17.0343	13.3179	-0.147386	0.105475	0.362478	0.0136087	9.62741	5	age-modulated rhythm	0.675762	2	1	CG33143
FBgn0004360	4.26998	0.423255	0.72695	1.68238	0.197001	3.98604	4.26998	NA	NA	NA	NA	NA	2	age-dependent rhythm loss	0.961354	1	0.810413	Wnt2
FBgn0034437	3.22049	0.800223	0.901202	2.41041	0.37423	3.22643	3.96239	NA	NA	NA	NA	NA	2	age-dependent rhythm loss	0.96107	2	0.914156	CG10051
FBgn0037195	4.3153	0.941758	-0.309202	1.98244	0.229698	22.7882	3.68535	0.941758	-0.309202	1.98244	0.268961	22.7882	4	age-independent rhythm	0.965754	2	0.956912	CG11226
FBgn0264693	12.77	-0.0214471	-0.244832	0.49154	0.0192459	17.6662	12.3615	NA	NA	NA	NA	NA	2	age-dependent rhythm loss	0.960967	2	1	ens
FBgn0032797	9.59575	NA	NA	NA	NA	NA	9.27425	NA	NA	NA	NA	NA	1	arrhythmic	0.901571	2	0.993869	Hasp
FBgn0030631	8.22264	NA	NA	NA	NA	NA	8.22264	NA	NA	NA	NA	NA	1	arrhythmic	0.901509	1	0.835772	Prp5
FBgn0267336	13.6619	-0.0676294	-0.25785	0.533143	0.019512	17.0202	13.2864	0.220637	-0.200635	0.59644	0.0224455	21.1812	5	age-modulated rhythm	0.924083	2	1	Glut4EF
FBgn0002441	8.266	0.394574	-0.589715	1.41909	0.0858389	20.2524	8.266	0.394574	-0.589715	1.41909	0.0858389	20.2524	4	age-independent rhythm	0.965519	1	0.835493	l(3)mbt
FBgn0085369	5.7651	0.392509	0.496137	1.26525	0.109734	3.44342	5.7651	NA	NA	NA	NA	NA	2	age-dependent rhythm loss	0.960934	1	0.648082	Drgx	T
FBgn0278608	10.5753	0.0757954	-0.286871	0.59343	0.0280573	18.9867	10.4094	0.0757954	-0.286871	0.59343	0.0285045	18.9867	4	age-independent rhythm	0.965513	2	0.983486	Dsp1
FBgn0035538	13.917	-0.78892	-0.267253	1.66592	0.0598517	13.2476	13.2736	-0.348934	0.0264397	0.699869	0.0263632	11.7111	5	age-modulated rhythm	0.895417	2	1	DopEcR
FBgn0265871	2.05379	0.871793	-0.75189	2.30249	0.560546	21.2816	4.08475	0.871793	-0.75189	2.30249	0.281839	21.2816	4	age-independent rhythm	0.965404	2	1	lncRNA:CR44660
FBgn0052507	6.17386	0.0333694	-0.591702	1.18528	0.0959921	18.2152	4.41168	NA	NA	NA	NA	NA	2	age-dependent rhythm loss	0.960886	2	1	CG32507
FBgn0263507	9.10606	0.0702483	-0.310457	0.636611	0.0349554	18.85	8.75995	0.0702483	-0.310457	0.636611	0.0363365	18.85	4	age-independent rhythm	0.965367	2	0.999999	lncRNA:CR43496
FBgn0036929	6.18544	0.553905	-0.30981	1.26932	0.102605	22.0521	6.18544	0.553905	-0.30981	1.26932	0.102605	22.0521	4	age-independent rhythm	0.965338	1	0.855006	CG7668
FBgn0259163	12.9624	-0.050365	-0.116231	0.253347	0.00977236	16.4381	13.2711	0.187758	-0.184639	0.526668	0.0198427	21.032	5	age-modulated rhythm	0.756118	2	1	CG42268
FBgn0038079	2.82514	0.687008	0.890919	2.25008	0.398224	3.49089	2.82514	NA	NA	NA	NA	NA	2	age-dependent rhythm loss	0.960566	1	0.801976	NijC
FBgn0283427	13.0723	-0.744786	-0.0257911	1.49046	0.0570087	12.1322	13.2591	-0.595637	0.466656	1.51334	0.0570679	9.46152	5	age-modulated rhythm	0.999856	2	0.808617	FASN1
FBgn0031925	7.19815	0.106428	-0.527863	1.07697	0.0748088	18.7599	6.092	0.106428	-0.527863	1.07697	0.0883922	18.7599	4	age-independent rhythm	0.965332	2	1	Cyp4d21
FBgn0004838	11.9528	NA	NA	NA	NA	NA	11.657	-0.229504	0.325702	0.796879	0.0341803	8.34468	3	age-dependent rhythm gain	0.960497	2	0.999972	Hrb27C
FBgn0050033	5.17281	NA	NA	NA	NA	NA	5.17281	NA	NA	NA	NA	NA	1	arrhythmic	0.901428	1	0.825589	CG30033
FBgn0262125	10.0666	-0.257947	0.137987	0.585072	0.02906	10.1237	10.2538	-0.257947	0.137987	0.585072	0.0285296	10.1237	4	age-independent rhythm	0.965137	2	0.99762	Sec23
FBgn0085273	3.70612	-0.455788	0.66832	1.61789	0.218273	8.28624	3.70612	-0.455788	0.66832	1.61789	0.218273	8.28624	4	age-independent rhythm	0.965015	1	0.630485	CG34244
FBgn0085235	3.7918	NA	NA	NA	NA	NA	4.96999	NA	NA	NA	NA	NA	1	arrhythmic	0.901376	2	1	CG34206
FBgn0044047	6.09791	0.497094	-0.0620351	1.0019	0.082151	23.5258	6.50201	0.497094	-0.0620351	1.0019	0.0770453	23.5258	4	age-independent rhythm	0.964833	2	0.993839	Ilp6
FBgn0024994	6.66014	-0.294247	0.0509977	0.597267	0.0448389	11.3445	6.3203	-0.294247	0.0509977	0.597267	0.0472499	11.3445	4	age-independent rhythm	0.96483	2	0.996415	Ugalt
FBgn0027492	13.2504	0.0524107	-0.439636	0.885497	0.0334139	18.4532	13.2504	0.119397	0.118742	0.336781	0.0127083	2.98948	5	age-modulated rhythm	0.665488	1	0.589176	wdb
FBgn0038072	4.57783	0.665609	0.517039	1.68566	0.184112	2.52265	4.57783	NA	NA	NA	NA	NA	2	age-dependent rhythm loss	0.960485	1	0.853836	CG6225
FBgn0033184	6.02362	NA	NA	NA	NA	NA	6.71994	NA	NA	NA	NA	NA	1	arrhythmic	0.901365	2	1	mEFTu2
FBgn0051029	3.79247	0.810112	0.789853	2.26287	0.298338	2.95164	3.32986	NA	NA	NA	NA	NA	2	age-dependent rhythm loss	0.960325	2	0.63226	CG31029
FBgn0052106	4.37294	0.83559	0.644155	2.11011	0.24127	2.50857	4.37294	NA	NA	NA	NA	NA	2	age-dependent rhythm loss	0.960266	1	0.737939	CG32106
FBgn0034121	3.01258	1.25662	1.01976	3.23667	0.537192	2.60399	3.01258	NA	NA	NA	NA	NA	2	age-dependent rhythm loss	0.960142	1	0.822623	CG6262
FBgn0038607	3.68129	0.827213	0.687088	2.15069	0.292111	2.64755	3.68129	NA	NA	NA	NA	NA	2	age-dependent rhythm loss	0.9601	1	0.854593	hmw
FBgn0035498	8.42872	0.240024	-0.23211	0.667792	0.0396141	21.064	8.72052	NA	NA	NA	NA	NA	2	age-dependent rhythm loss	0.959986	2	0.999256	Fit1
FBgn0261574	9.31787	0.363669	-0.166346	0.799815	0.0429183	22.3613	9.95064	0.363669	-0.166346	0.799815	0.0401891	22.3613	4	age-independent rhythm	0.964726	2	1	kug
FBgn0039110	6.86133	NA	NA	NA	NA	NA	6.51132	NA	NA	NA	NA	NA	1	arrhythmic	0.901277	2	0.998961	RanBP3
FBgn0264545	4.47797	NA	NA	NA	NA	NA	2.98112	NA	NA	NA	NA	NA	1	arrhythmic	0.900766	2	1	CG43924
FBgn0035134	5.26495	0.444159	-0.261046	1.03038	0.097853	21.9704	5.26495	0.444159	-0.261046	1.03038	0.097853	21.9704	4	age-independent rhythm	0.964648	1	0.690261	CG1231
FBgn0051658	1.07216	1.09268	1.25559	3.32894	1.55245	3.26457	3.95747	NA	NA	NA	NA	NA	2	age-dependent rhythm loss	0.959861	2	1	Nnf1b
FBgn0039054	13.8378	0.370253	-0.431194	1.13669	0.0410719	20.7101	13.2404	0.262675	-0.048176	0.534114	0.0201699	23.3071	5	age-modulated rhythm	0.999978	2	1	Cow
FBgn0031651	6.18257	NA	NA	NA	NA	NA	6.18257	NA	NA	NA	NA	NA	1	arrhythmic	0.900315	1	0.846009	mRpL24
FBgn0011693	7.76766	0.299888	0.305979	0.856869	0.0551562	3.0384	7.36994	0.299888	0.305979	0.856869	0.0581328	3.0384	4	age-independent rhythm	0.964613	2	0.968081	Pdh
FBgn0266725	3.2758	0.426331	-0.513445	1.33474	0.203728	20.6469	5.73961	0.426331	-0.513445	1.33474	0.116275	20.6469	4	age-independent rhythm	0.964558	2	1	asRNA:CR45198
FBgn0051807	4.63523	-0.265331	0.721325	1.53715	0.165812	7.34636	4.27585	NA	NA	NA	NA	NA	2	age-dependent rhythm loss	0.959724	2	0.589619	CG31807
FBgn0016762	5.44978	NA	NA	NA	NA	NA	4.88661	0.148163	-0.597489	1.23117	0.125974	18.9285	3	age-dependent rhythm gain	0.960308	2	0.99898	angel
FBgn0264987	8.30843	NA	NA	NA	NA	NA	7.79025	NA	NA	NA	NA	NA	1	arrhythmic	0.900307	2	1	lncRNA:CR44138
FBgn0028743	9.93294	-0.0737315	-0.238756	0.499763	0.0251569	16.8559	9.46463	-0.0737315	-0.238756	0.499763	0.0264016	16.8559	4	age-independent rhythm	0.964498	2	1	Dhit
FBgn0266364	7.66619	0.327525	0.0533745	0.663691	0.0432869	0.617049	7.07351	0.327525	0.0533745	0.663691	0.0469139	0.617049	4	age-independent rhythm	0.964478	2	1	CG45012
FBgn0039344	11.0855	NA	NA	NA	NA	NA	10.7468	0.151419	0.147045	0.422137	0.0196401	2.94402	3	age-dependent rhythm gain	0.960299	2	1	CG4582
FBgn0038581	7.90942	NA	NA	NA	NA	NA	7.52809	NA	NA	NA	NA	NA	1	arrhythmic	0.900297	2	1	CG14314
FBgn0039026	12.3793	-0.173187	0.0890909	0.389517	0.0157326	10.1852	13.2279	-0.185933	0.390711	0.865393	0.0327109	7.6966	5	age-modulated rhythm	0.961474	2	1	CG7029
FBgn0037019	6.40467	NA	NA	NA	NA	NA	6.40467	NA	NA	NA	NA	NA	1	arrhythmic	0.900015	1	0.831165	Pex16
FBgn0013973	13.5885	-0.086161	-0.397307	0.813084	0.029918	17.1843	13.2091	0.0688315	0.748745	1.5038	0.0569232	5.64984	5	age-modulated rhythm	0.999045	2	0.999635	Gycbeta100B
FBgn0011766	11.4951	0.258835	-0.368982	0.901429	0.0392092	20.3366	10.773	0.258835	-0.368982	0.901429	0.0418375	20.3366	4	age-independent rhythm	0.964472	2	1	E2f1
FBgn0034965	5.45946	0.643665	-0.171564	1.33228	0.122015	23.005	5.18714	0.643665	-0.171564	1.33228	0.128421	23.005	4	age-independent rhythm	0.964457	2	0.714336	ppk29
FBgn0026679	7.28873	NA	NA	NA	NA	NA	7.68236	-0.283431	0.183339	0.675119	0.0439395	9.80686	3	age-dependent rhythm gain	0.960217	2	0.99997	IntS4
FBgn0051777	2.79224	NA	NA	NA	NA	NA	4.39124	-0.53226	1.19688	2.61979	0.298297	7.59833	3	age-dependent rhythm gain	0.960169	2	1	CG31777
FBgn0261983	9.10926	NA	NA	NA	NA	NA	8.96851	0.135103	0.197251	0.478167	0.0266581	3.70611	3	age-dependent rhythm gain	0.96015	2	0.928995	l(2)gd1	T
FBgn0261434	4.98369	1.0104	-0.328957	2.12521	0.213216	22.7978	5.46655	1.0104	-0.328957	2.12521	0.194383	22.7978	4	age-independent rhythm	0.964397	2	0.875864	hkb
FBgn0026430	9.29797	-0.247501	0.0952259	0.530375	0.028521	10.5971	9.00991	NA	NA	NA	NA	NA	2	age-dependent rhythm loss	0.959658	2	0.999968	Grip84
FBgn0023508	10.1023	-0.257384	0.378152	0.914867	0.0452803	8.28271	9.88525	-0.257384	0.378152	0.914867	0.0462744	8.28271	4	age-independent rhythm	0.964306	2	0.984466	Ocrl
FBgn0284435	7.35775	NA	NA	NA	NA	NA	8.36922	0.107876	0.566701	1.15375	0.0689284	5.28148	3	age-dependent rhythm gain	0.960118	2	1	tyn
FBgn0035741	2.09771	1.83309	1.07266	4.24774	1.01247	2.02231	2.09771	NA	NA	NA	NA	NA	2	age-dependent rhythm loss	0.959628	1	0.823569	BBS1
FBgn0000499	7.85997	-0.249513	0.103293	0.540096	0.0343574	10.5008	7.51194	-0.249513	0.103293	0.540096	0.0359492	10.5008	4	age-independent rhythm	0.964278	2	0.999687	dsh
FBgn0032025	5.30257	0.226107	0.638131	1.35401	0.127675	4.69929	5.30257	NA	NA	NA	NA	NA	2	age-dependent rhythm loss	0.959611	1	0.796157	CG7778
FBgn0032586	9.43881	-0.208616	0.137521	0.499731	0.0264721	9.77379	9.25931	-0.208616	0.137521	0.499731	0.0269853	9.77379	4	age-independent rhythm	0.964221	2	0.948884	Tpr2
FBgn0259831	4.45417	NA	NA	NA	NA	NA	4.45417	-0.414396	0.744909	1.70483	0.191375	7.93916	3	age-dependent rhythm gain	0.960099	1	0.767103	CG34309
FBgn0027514	7.39646	NA	NA	NA	NA	NA	7.06583	NA	NA	NA	NA	NA	1	arrhythmic	0.899977	2	0.998731	CG1024
FBgn0037843	7.14055	-0.256998	0.0545032	0.525427	0.0367918	11.2018	7.44955	-0.256998	0.0545032	0.525427	0.0352657	11.2018	4	age-independent rhythm	0.964197	2	0.998917	CG4511
FBgn0001108	9.78645	-0.135602	0.11922	0.361116	0.0184498	9.24523	9.70103	-0.135602	0.11922	0.361116	0.0186123	9.24523	4	age-independent rhythm	0.964176	2	0.574959	DCTN1-p150
FBgn0004919	13.7085	-1.59486	0.241523	3.22608	0.117667	11.4259	13.1717	-1.08488	0.119703	2.18293	0.0828645	11.5802	5	age-modulated rhythm	0.999909	2	1	gol
FBgn0034566	3.59578	0.944548	0.639975	2.28188	0.317299	2.27463	3.59578	NA	NA	NA	NA	NA	2	age-dependent rhythm loss	0.959566	1	0.698253	CG9313
FBgn0023172	12.721	0.332358	-0.562143	1.30609	0.0513358	20.0395	13.1585	0.299165	-0.240894	0.768192	0.02919	21.4106	5	age-modulated rhythm	0.96957	2	1	RhoGEF2
FBgn0003415	13.4198	-0.000769534	-0.275017	0.550036	0.0204934	17.9893	13.1512	0.102229	-0.11017	0.300587	0.0114282	20.8573	5	age-modulated rhythm	0.39785	2	0.999995	skd
FBgn0037995	5.67521	0.993176	-0.744952	2.48302	0.21876	21.5418	7.28324	0.993176	-0.744952	2.48302	0.170462	21.5418	4	age-independent rhythm	0.964094	2	1	Adk1
FBgn0040236	10.5769	-0.200548	-0.0516838	0.414202	0.0195804	12.9634	11.6258	-0.200548	-0.0516838	0.414202	0.0178139	12.9634	4	age-independent rhythm	0.964032	2	1	c11.1
FBgn0030973	9.06075	-0.212451	0.13904	0.507809	0.0280224	9.78646	8.7277	-0.212451	0.13904	0.507809	0.0290918	9.78646	4	age-independent rhythm	0.963934	2	0.999984	CG7332
FBgn0005640	13.5784	0.203485	-0.194722	0.563286	0.020742	21.084	13.1107	0.218482	0.0777946	0.463837	0.0176893	1.30662	5	age-modulated rhythm	0.852849	2	1	Eip63E
FBgn0039033	4.17633	NA	NA	NA	NA	NA	4.78588	NA	NA	NA	NA	NA	1	arrhythmic	0.899934	2	0.98493	Or94a
FBgn0003462	7.42741	NA	NA	NA	NA	NA	7.42741	-0.55639	0.168728	1.16282	0.0782792	10.8753	3	age-dependent rhythm gain	0.959981	1	0.823665	Sod1
FBgn0044020	6.47245	-0.00971868	-0.308021	0.616348	0.0476132	17.8795	6.47245	-0.00971868	-0.308021	0.616348	0.0476132	17.8795	4	age-independent rhythm	0.963917	1	0.805572	Roc2
FBgn0010313	13.6271	-0.263939	-0.157674	0.614898	0.0225615	14.0569	13.1051	-0.116863	0.239652	0.533254	0.0203453	7.73304	5	age-modulated rhythm	0.925922	2	1	corto
FBgn0033261	5.62025	0.746094	-0.362798	1.65925	0.147614	22.2712	5.62025	NA	NA	NA	NA	NA	2	age-dependent rhythm loss	0.959507	1	0.791137	udd
FBgn0035398	4.54855	0.696965	0.366353	1.57477	0.173107	1.84855	5.84318	NA	NA	NA	NA	NA	2	age-dependent rhythm loss	0.959237	2	1	Cht7
FBgn0053506	5.07704	-0.0425507	-0.576531	1.1562	0.113865	17.7186	5.07704	-0.0425507	-0.576531	1.1562	0.113865	17.7186	4	age-independent rhythm	0.9637	1	0.650727	CG33506
FBgn0030685	10.6172	-0.104996	-0.270138	0.579651	0.0272977	16.584	10.7993	NA	NA	NA	NA	NA	2	age-dependent rhythm loss	0.95908	2	0.998181	Graf
FBgn0039226	2.64096	0.509443	1.04121	2.31832	0.438917	4.2619	3.22246	NA	NA	NA	NA	NA	2	age-dependent rhythm loss	0.958912	2	0.633585	Ude
FBgn0000173	8.78862	NA	NA	NA	NA	NA	8.55703	-0.308342	0.18371	0.717842	0.0419446	9.94757	3	age-dependent rhythm gain	0.959685	2	0.90412	ben
FBgn0264350	8.70409	0.193756	-0.173738	0.520486	0.0298989	21.2079	8.33863	0.193756	-0.173738	0.520486	0.0312093	21.2079	4	age-independent rhythm	0.963672	2	0.999989	asRNA:CR43806
FBgn0266730	5.33496	-0.706404	-0.128474	1.43598	0.134582	12.6872	5.85619	NA	NA	NA	NA	NA	2	age-dependent rhythm loss	0.958835	2	0.999376	lncRNA:CR45203
FBgn0032733	5.15806	NA	NA	NA	NA	NA	5.15806	NA	NA	NA	NA	NA	1	arrhythmic	0.899911	1	0.834609	CG15170
FBgn0034789	13.7303	-0.297553	0.14522	0.662198	0.0241145	10.2657	13.1031	-0.0557245	0.208522	0.431679	0.0164723	6.99746	5	age-modulated rhythm	0.933701	2	1	PIP5K59B
FBgn0015032	3.14874	0.871633	1.22468	3.00638	0.477394	3.63731	3.14874	NA	NA	NA	NA	NA	2	age-dependent rhythm loss	0.958808	1	0.848235	Cyp4c3
FBgn0037382	7.98637	NA	NA	NA	NA	NA	7.98637	NA	NA	NA	NA	NA	1	arrhythmic	0.899897	1	0.757501	Hpr1
FBgn0028886	4.41422	0.470416	0.941549	2.10505	0.238439	4.23016	4.41422	NA	NA	NA	NA	NA	2	age-dependent rhythm loss	0.958736	1	0.777323	CG15279
FBgn0016754	13.0784	0.222543	-0.490251	1.07679	0.0411668	19.6277	13.0784	0.458842	-0.182485	0.987597	0.0377567	22.5541	5	age-modulated rhythm	0.999887	1	0.730872	sba
FBgn0038400	7.71804	0.340324	-0.371094	1.00704	0.0652392	20.8349	8.14141	NA	NA	NA	NA	NA	2	age-dependent rhythm loss	0.958602	2	0.999996	Mic26-27
FBgn0266410	12.1589	0.168107	-0.387269	0.844362	0.0347219	19.5643	11.8698	NA	NA	NA	NA	NA	2	age-dependent rhythm loss	0.958552	2	0.999808	CG45050
FBgn0023083	10.2433	NA	NA	NA	NA	NA	10.533	-0.25295	0.336619	0.84213	0.0399757	8.46152	3	age-dependent rhythm gain	0.959595	2	0.9997	fray
FBgn0260646	1.55969	1.30075	0.442174	2.74771	0.880848	1.25165	4.16692	NA	NA	NA	NA	NA	2	age-dependent rhythm loss	0.958515	2	1	CG42538
FBgn0029514	7.03482	-0.0421606	-0.323444	0.65236	0.0463665	17.5049	6.82507	NA	NA	NA	NA	NA	2	age-dependent rhythm loss	0.958401	2	0.899989	CG9166
FBgn0032136	9.45409	NA	NA	NA	NA	NA	9.91557	-0.343253	0.076605	0.703395	0.0354692	11.1613	3	age-dependent rhythm gain	0.958882	2	0.999999	Apoltp
FBgn0036531	3.17651	0.146362	0.934924	1.89262	0.297909	5.40684	3.17651	0.146362	0.934924	1.89262	0.297909	5.40684	4	age-independent rhythm	0.963659	1	0.745709	CG6244
FBgn0030410	4.06513	NA	NA	NA	NA	NA	4.06513	NA	NA	NA	NA	NA	1	arrhythmic	0.899708	1	0.744559	Aven
FBgn0000723	13.334	-0.112803	-0.551211	1.12527	0.0421954	17.229	13.0748	0.150816	-0.226819	0.544766	0.0208327	20.2414	5	age-modulated rhythm	0.957365	2	0.993917	FER
FBgn0023441	8.62677	0.0902875	0.268601	0.566739	0.0328477	4.76136	8.13866	0.0902875	0.268601	0.566739	0.0348177	4.76136	4	age-independent rhythm	0.963595	2	1	fus
FBgn0040923	5.20692	NA	NA	NA	NA	NA	4.59569	NA	NA	NA	NA	NA	1	arrhythmic	0.899536	2	0.522257	CG11368
FBgn0037684	8.22186	-0.187676	-0.336406	0.770432	0.0468527	16.0562	8.44035	NA	NA	NA	NA	NA	2	age-dependent rhythm loss	0.958164	2	0.847012	Srr
FBgn0262867	5.97581	0.448546	0.439609	1.2561	0.105099	2.96157	5.97581	NA	NA	NA	NA	NA	2	age-dependent rhythm loss	0.957772	1	0.773025	Ptr
FBgn0041195	3.76383	0.519603	1.13343	2.49371	0.331273	4.35811	3.76383	NA	NA	NA	NA	NA	2	age-dependent rhythm loss	0.957764	1	0.521403	Pkd2
FBgn0010905	13.1927	NA	NA	NA	NA	NA	12.7757	NA	NA	NA	NA	NA	1	arrhythmic	0.899497	2	1	Spn
FBgn0003319	4.74557	0.507465	0.311707	1.1911	0.125496	2.104	4.74557	0.507465	0.311707	1.1911	0.125496	2.104	4	age-independent rhythm	0.963548	1	0.638251	Sb
FBgn0037130	9.06041	NA	NA	NA	NA	NA	8.56062	0.0648665	-0.211849	0.443114	0.025881	19.1349	3	age-dependent rhythm gain	0.958674	2	1	Syn1
FBgn0036249	6.88204	0.113323	-0.374141	0.781853	0.0568039	19.1234	6.63171	0.113323	-0.374141	0.781853	0.0589481	19.1234	4	age-independent rhythm	0.963514	2	0.872158	CG11560
FBgn0021800	10.8809	-0.196382	0.203216	0.565199	0.0259721	8.93469	10.0361	-0.196382	0.203216	0.565199	0.0281583	8.93469	4	age-independent rhythm	0.963419	2	1	Reph
FBgn0264789	7.48498	NA	NA	NA	NA	NA	7.96736	0.430822	0.218086	0.965752	0.0606068	1.78992	3	age-dependent rhythm gain	0.958511	2	1	asRNA:CR44019
FBgn0039461	5.96425	NA	NA	NA	NA	NA	5.70466	NA	NA	NA	NA	NA	1	arrhythmic	0.899383	2	0.505316	CG5500
FBgn0011361	7.73913	-0.0370277	-0.290211	0.585127	0.0378031	17.5153	7.56816	-0.0370277	-0.290211	0.585127	0.0386571	17.5153	4	age-independent rhythm	0.963351	2	0.799226	ND-ACP
FBgn0264962	13.2687	-0.101129	-0.33628	0.702315	0.0264651	16.8842	13.0678	0.173719	0.119061	0.421207	0.0161162	2.29503	5	age-modulated rhythm	0.975054	2	0.991392	Pcf11
FBgn0038313	4.24971	NA	NA	NA	NA	NA	4.24971	NA	NA	NA	NA	NA	1	arrhythmic	0.899153	1	0.831605	CG4338
FBgn0030004	5.65347	NA	NA	NA	NA	NA	6.15098	0.0229022	-0.635916	1.27266	0.103452	18.1375	3	age-dependent rhythm gain	0.958434	2	0.999692	CG10958
FBgn0030625	8.09761	-0.231646	-0.0538588	0.47565	0.0293698	12.8726	8.09761	NA	NA	NA	NA	NA	2	age-dependent rhythm loss	0.957723	1	0.698895	CG5877
FBgn0030196	4.69104	NA	NA	NA	NA	NA	4.69104	NA	NA	NA	NA	NA	1	arrhythmic	0.899107	1	0.702596	Psf3
FBgn0036007	11.5677	0.317258	-0.739436	1.60925	0.0695577	19.5481	11.0837	NA	NA	NA	NA	NA	2	age-dependent rhythm loss	0.957659	2	0.999991	path
FBgn0025800	9.92163	-0.0561616	-0.172064	0.361994	0.0182427	16.7949	9.70791	-0.0561616	-0.172064	0.361994	0.0186443	16.7949	4	age-independent rhythm	0.963275	2	0.999948	Smox
FBgn0031444	1.65	1.28216	1.02338	3.281	0.994246	2.57305	4.02188	NA	NA	NA	NA	NA	2	age-dependent rhythm loss	0.957532	2	1	Trf4
FBgn0034629	5.27246	NA	NA	NA	NA	NA	4.85942	NA	NA	NA	NA	NA	1	arrhythmic	0.898978	2	0.877515	Acox57D-d
FBgn0086687	10.2882	-0.33767	-0.143841	0.73406	0.035675	13.5382	10.8638	-0.33767	-0.143841	0.73406	0.0337848	13.5382	4	age-independent rhythm	0.963267	2	1	Desat1
FBgn0026533	10.0119	-0.210864	0.0792664	0.450541	0.0225002	10.6265	9.67967	NA	NA	NA	NA	NA	2	age-dependent rhythm loss	0.957486	2	1	Dek
FBgn0000108	13.3322	-0.30345	0.0587575	0.618172	0.0231835	11.2694	13.0284	-0.234918	0.25542	0.694049	0.026636	8.84039	5	age-modulated rhythm	0.640522	2	1	Appl
FBgn0052590	4.86476	NA	NA	NA	NA	NA	4.86476	NA	NA	NA	NA	NA	1	arrhythmic	0.898654	1	0.64041	CG32590
FBgn0033463	10.0251	0.11872	-0.172625	0.419018	0.0208985	20.3012	10.0251	0.11872	-0.172625	0.419018	0.0208985	20.3012	4	age-independent rhythm	0.963242	1	0.844615	CG1513
FBgn0260793	8.62698	NA	NA	NA	NA	NA	9.08363	-0.372136	0.0086615	0.744474	0.0409789	11.9111	3	age-dependent rhythm gain	0.958314	2	0.999998	2mit
FBgn0036978	3.56605	1.05151	1.39171	3.48858	0.489139	3.52847	4.1904	NA	NA	NA	NA	NA	2	age-dependent rhythm loss	0.95738	2	0.752809	Toll-9
FBgn0261397	13.1508	-0.184528	-0.12509	0.445862	0.0169518	14.2755	13.0186	-0.0917741	0.155194	0.360598	0.0138493	8.03987	5	age-modulated rhythm	0.959707	2	0.902388	didum
FBgn0029642	7.48244	-0.487583	-0.770359	1.82339	0.121845	15.8446	7.48244	NA	NA	NA	NA	NA	2	age-dependent rhythm loss	0.957155	1	0.737557	CG3592
FBgn0038959	3.35878	0.478613	0.822673	1.90353	0.283367	3.98734	3.35878	NA	NA	NA	NA	NA	2	age-dependent rhythm loss	0.957109	1	0.818363	CG13856
FBgn0026401	12.4924	-0.130998	-0.282507	0.622802	0.0249273	16.3415	12.9962	0.165953	-0.401873	0.86958	0.0334551	19.4959	5	age-modulated rhythm	0.999395	2	1	Nipped-B
FBgn0083960	3.83798	0.652879	0.851088	2.14532	0.279486	3.50052	3.83798	NA	NA	NA	NA	NA	2	age-dependent rhythm loss	0.956968	1	0.673098	CG34124
FBgn0002774	10.6431	-0.0912257	0.182681	0.408385	0.0191855	7.76908	10.8484	-0.0912257	0.182681	0.408385	0.0188224	7.76908	4	age-independent rhythm	0.963221	2	0.999992	mle
FBgn0283651	5.53896	0.365658	0.540386	1.30495	0.117797	3.72769	5.53896	NA	NA	NA	NA	NA	2	age-dependent rhythm loss	0.956808	1	0.732145	CG46301
FBgn0016794	10.0388	-0.133678	0.26791	0.598818	0.0298253	7.76784	9.5251	-0.133678	0.26791	0.598818	0.0314337	7.76784	4	age-independent rhythm	0.963193	2	1	dos
FBgn0030645	4.40577	NA	NA	NA	NA	NA	4.40577	NA	NA	NA	NA	NA	1	arrhythmic	0.898628	1	0.667034	Alg14
FBgn0033160	8.99134	-0.264792	0.0921479	0.560736	0.031182	10.7208	8.99134	-0.264792	0.0921479	0.560736	0.031182	10.7208	4	age-independent rhythm	0.963158	1	0.855264	Dhx15
FBgn0024836	8.13124	0.282379	0.0503142	0.573652	0.0352746	0.673528	8.35757	NA	NA	NA	NA	NA	2	age-dependent rhythm loss	0.95673	2	0.968257	stan
FBgn0032881	6.30025	NA	NA	NA	NA	NA	5.91616	NA	NA	NA	NA	NA	1	arrhythmic	0.898623	2	0.999687	Amacr
FBgn0039709	6.62742	0.0322392	0.353671	0.710274	0.053586	5.65277	7.13401	0.0322392	0.353671	0.710274	0.0497808	5.65277	4	age-independent rhythm	0.963129	2	0.999989	Cad99C
FBgn0004107	5.146	0.0976912	-0.550069	1.11735	0.108565	18.6714	7.0481	0.0976912	-0.550069	1.11735	0.0792663	18.6714	4	age-independent rhythm	0.96309	2	1	Cdk2
FBgn0004650	5.98	0.63791	-0.45648	1.56882	0.131173	21.6275	8.38251	0.63791	-0.45648	1.56882	0.0935773	21.6275	4	age-independent rhythm	0.963073	2	1	fs(1)N
FBgn0029999	5.27701	-0.336974	0.27818	0.873923	0.0828048	9.36397	5.86218	-0.336974	0.27818	0.873923	0.0745391	9.36397	4	age-independent rhythm	0.963027	2	0.999973	CG1575
FBgn0039900	11.6576	-0.00772243	-0.245977	0.492196	0.0211106	17.8801	11.0317	NA	NA	NA	NA	NA	2	age-dependent rhythm loss	0.956663	2	1	Syt7
FBgn0039481	4.60534	0.223914	0.741821	1.54976	0.168257	4.88026	5.34419	0.223914	0.741821	1.54976	0.144994	4.88026	4	age-independent rhythm	0.962906	2	0.997762	Cpr97Eb
FBgn0030048	4.22509	0.090261	-0.636348	1.28543	0.152119	18.5382	6.40305	NA	NA	NA	NA	NA	2	age-dependent rhythm loss	0.956609	2	1	CG12112
FBgn0264891	4.4241	0.359054	0.439327	1.13477	0.128249	3.38277	4.80314	0.359054	0.439327	1.13477	0.118128	3.38277	4	age-independent rhythm	0.962906	2	0.722225	lncRNA:CR44082
FBgn0000579	9.50171	-0.211791	0.00175165	0.423597	0.0222906	11.9684	9.75073	-0.211791	0.00175165	0.423597	0.0217213	11.9684	4	age-independent rhythm	0.962905	2	0.999942	Eno
FBgn0265356	5.74297	0.57707	0.749776	1.89227	0.164747	3.49441	5.74297	NA	NA	NA	NA	NA	2	age-dependent rhythm loss	0.956585	1	0.634127	tn
FBgn0020503	11.7566	-0.156117	-0.174872	0.468839	0.0199393	15.2162	11.7566	NA	NA	NA	NA	NA	2	age-dependent rhythm loss	0.956275	1	0.841122	CLIP-190
FBgn0263864	9.11658	-0.119371	-0.259009	0.570386	0.0312829	16.3504	8.85686	NA	NA	NA	NA	NA	2	age-dependent rhythm loss	0.956224	2	0.999585	Dark
FBgn0038043	5.31813	NA	NA	NA	NA	NA	5.31813	NA	NA	NA	NA	NA	1	arrhythmic	0.898593	1	0.853832	CG17202
FBgn0030592	6.53119	NA	NA	NA	NA	NA	6.69339	0.0611617	-0.454955	0.918096	0.0685823	18.5104	3	age-dependent rhythm gain	0.958032	2	0.508272	CG9514
FBgn0038860	6.06268	NA	NA	NA	NA	NA	6.06268	NA	NA	NA	NA	NA	1	arrhythmic	0.898472	1	0.794531	Ice2
FBgn0286042	5.52667	-0.584804	0.160202	1.2127	0.109713	10.9787	6.34178	-0.584804	0.160202	1.2127	0.0956118	10.9787	4	age-independent rhythm	0.962864	2	1	sisRNA:CR46364
FBgn0033913	11.9238	-0.76748	0.00490624	1.53499	0.0643666	11.9756	11.1528	-0.76748	0.00490624	1.53499	0.0688163	11.9756	4	age-independent rhythm	0.962798	2	0.999999	CG8468
FBgn0035772	8.92281	NA	NA	NA	NA	NA	8.75713	-0.233929	0.359553	0.857908	0.0489834	8.20323	3	age-dependent rhythm gain	0.957809	2	0.683127	Sh3beta
FBgn0262575	5.12516	NA	NA	NA	NA	NA	5.68238	NA	NA	NA	NA	NA	1	arrhythmic	0.898398	2	0.999616	CG43115
FBgn0028970	5.87452	-0.295252	0.199177	0.712306	0.0606268	9.73309	6.44352	-0.295252	0.199177	0.712306	0.0552731	9.73309	4	age-independent rhythm	0.962791	2	1	RabGGTb
FBgn0040649	6.17937	0.284584	-0.270072	0.78467	0.0634911	21.0999	5.82343	0.284584	-0.270072	0.78467	0.0673718	21.0999	4	age-independent rhythm	0.962759	2	0.965992	CG15461
FBgn0025615	6.58508	-0.254811	-0.0989513	0.546699	0.0415104	13.4149	6.58508	-0.254811	-0.0989513	0.546699	0.0415104	13.4149	4	age-independent rhythm	0.962502	1	0.853353	Torsin
FBgn0003660	7.79612	NA	NA	NA	NA	NA	7.79612	NA	NA	NA	NA	NA	1	arrhythmic	0.898361	1	0.792005	Syb
FBgn0050203	7.727	NA	NA	NA	NA	NA	8.02897	-0.399778	0.757748	1.71348	0.106706	7.85437	3	age-dependent rhythm gain	0.957168	2	0.988825	CG30203
FBgn0052572	7.20289	-0.371912	-1.12508	2.36992	0.164511	16.7805	10.201	NA	NA	NA	NA	NA	2	age-dependent rhythm loss	0.956146	2	1	CG32572
FBgn0039178	6.40671	-0.181705	0.42756	0.929138	0.0725129	7.53497	7.4508	-0.181705	0.42756	0.929138	0.0623515	7.53497	4	age-independent rhythm	0.962442	2	1	CG6356
FBgn0267433	6.01514	2.26618	0.745996	4.77161	0.396633	1.21473	5.14847	NA	NA	NA	NA	NA	2	age-dependent rhythm loss	0.955077	2	0.589116	kl-5
FBgn0016122	7.23627	NA	NA	NA	NA	NA	6.94636	NA	NA	NA	NA	NA	1	arrhythmic	0.898145	2	0.910777	Acer
FBgn0034476	7.523	0.171361	0.193553	0.51702	0.0343626	3.23201	7.89071	0.171361	0.193553	0.51702	0.0327613	3.23201	4	age-independent rhythm	0.962402	2	0.999998	Toll-7
FBgn0086758	14.2072	0.10778	-0.170579	0.403553	0.0142025	20.1524	12.9755	0.308305	-0.392708	0.998543	0.0384781	20.5423	5	age-modulated rhythm	0.520129	2	1	chinmo
FBgn0033742	3.96803	0.0449877	0.653842	1.31078	0.165167	5.7376	4.40577	0.0449877	0.653842	1.31078	0.148757	5.7376	4	age-independent rhythm	0.962336	2	0.748012	Nepl10
FBgn0011020	5.79451	NA	NA	NA	NA	NA	5.79451	0.246225	-0.747483	1.57399	0.135817	19.2155	3	age-dependent rhythm gain	0.956854	1	0.852786	Sas-4
FBgn0085438	6.59276	-0.267777	-0.432691	1.0177	0.0771828	15.8832	7.04095	NA	NA	NA	NA	NA	2	age-dependent rhythm loss	0.954612	2	0.999642	CG34409
FBgn0038725	8.5504	-0.202918	0.0424053	0.414604	0.0242447	11.2131	8.66924	-0.202918	0.0424053	0.414604	0.0239123	11.2131	4	age-independent rhythm	0.96224	2	0.563535	CG6184
FBgn0019968	12.9635	-0.121088	-0.0582319	0.268726	0.0103647	13.7122	12.9635	-0.0188847	0.135344	0.27331	0.0105415	6.52955	5	age-modulated rhythm	0.44251	1	0.795267	Khc-73
FBgn0040227	8.84176	-0.434623	0.316523	1.07533	0.0608097	9.59569	9.09586	-0.434623	0.316523	1.07533	0.059111	9.59569	4	age-independent rhythm	0.962234	2	0.999674	eIF3d1
FBgn0039740	5.4634	NA	NA	NA	NA	NA	5.4634	NA	NA	NA	NA	NA	1	arrhythmic	0.897782	1	0.848356	ZIPIC
FBgn0265726	12.7812	1.0894	-0.733522	2.62666	0.102755	21.7364	12.9607	0.575375	-0.640093	1.72137	0.0664072	20.7968	5	age-modulated rhythm	0.998278	2	0.633006	Nna1
FBgn0039067	7.28085	-0.229882	0.0937107	0.496498	0.0340961	10.5215	7.42411	NA	NA	NA	NA	NA	2	age-dependent rhythm loss	0.954473	2	0.769428	wda
FBgn0010194	6.63859	0.178638	-0.800678	1.64073	0.123575	18.8385	6.89687	0.178638	-0.800678	1.64073	0.118947	18.8385	4	age-independent rhythm	0.962157	2	0.796369	Wnt5
FBgn0034000	4.69335	NA	NA	NA	NA	NA	4.69335	NA	NA	NA	NA	NA	1	arrhythmic	0.897769	1	0.577457	CG11808
FBgn0033232	7.4604	NA	NA	NA	NA	NA	6.69628	NA	NA	NA	NA	NA	1	arrhythmic	0.897636	2	1	CG12159
FBgn0040373	2.60863	-0.289725	0.918408	1.92605	0.369168	7.16724	3.95668	-0.289725	0.918408	1.92605	0.243392	7.16724	4	age-independent rhythm	0.962075	2	0.999977	CG3038
FBgn0008635	9.15907	-0.360705	0.0825147	0.740045	0.0403996	11.141	9.58213	-0.360705	0.0825147	0.740045	0.0386159	11.141	4	age-independent rhythm	0.962051	2	1	betaCOP
FBgn0033687	4.69908	0.439774	0.0883847	0.897136	0.0954587	0.757585	4.69908	0.439774	0.0883847	0.897136	0.0954587	0.757585	4	age-independent rhythm	0.962043	1	0.626707	CG8407
FBgn0027342	8.22542	NA	NA	NA	NA	NA	7.83913	NA	NA	NA	NA	NA	1	arrhythmic	0.897568	2	0.999999	fz4
FBgn0002524	8.3484	-0.290235	0.346283	0.903656	0.0541215	8.66453	8.3484	-0.290235	0.346283	0.903656	0.0541215	8.66453	4	age-independent rhythm	0.961896	1	0.629692	lace
FBgn0030411	4.99493	NA	NA	NA	NA	NA	4.99493	NA	NA	NA	NA	NA	1	arrhythmic	0.89755	1	0.770531	CG2540
FBgn0053147	8.72401	NA	NA	NA	NA	NA	8.72401	NA	NA	NA	NA	NA	1	arrhythmic	0.897417	1	0.530903	Hs3st-A
FBgn0035839	4.94775	NA	NA	NA	NA	NA	4.94775	NA	NA	NA	NA	NA	1	arrhythmic	0.896726	1	0.837786	CG7550
FBgn0036834	3.73406	0.751431	0.868301	2.2966	0.307521	3.27513	3.73406	NA	NA	NA	NA	NA	2	age-dependent rhythm loss	0.954108	1	0.843718	CG6836
FBgn0263404	4.85931	1.21288	-0.709552	2.81036	0.289173	21.9781	6.7209	1.21288	-0.709552	2.81036	0.209076	21.9781	4	age-independent rhythm	0.961784	2	1	CG43450
FBgn0262081	10.6143	NA	NA	NA	NA	NA	11.0208	0.172769	0.17492	0.491716	0.0223085	3.02362	3	age-dependent rhythm gain	0.956784	2	1	Csk
FBgn0039855	3.70621	1.02699	0.137067	2.0722	0.279557	0.5068	3.70621	NA	NA	NA	NA	NA	2	age-dependent rhythm loss	0.954001	1	0.847666	CG1638
FBgn0034617	6.88516	NA	NA	NA	NA	NA	6.424	0.24332	-0.253922	0.703366	0.0547452	20.9186	3	age-dependent rhythm gain	0.956711	2	0.999999	Panx
FBgn0037718	7.42832	-0.26503	0.0410551	0.536382	0.0361039	11.413	7.81825	-0.26503	0.0410551	0.536382	0.0343032	11.413	4	age-independent rhythm	0.961771	2	1	P58IPK
FBgn0053958	3.27079	0.548573	1.37857	2.96741	0.453623	4.5534	3.27079	NA	NA	NA	NA	NA	2	age-dependent rhythm loss	0.953888	1	0.800402	CG33958
FBgn0025743	8.98249	-0.388505	0.150959	0.833606	0.0464017	10.5844	8.75614	-0.388505	0.150959	0.833606	0.0476012	10.5844	4	age-independent rhythm	0.961606	2	0.99254	mbt
FBgn0023529	7.86456	-0.343338	-0.0460018	0.692812	0.0440465	12.5088	8.32402	-0.343338	-0.0460018	0.692812	0.0416153	12.5088	4	age-independent rhythm	0.961529	2	1	CG2918
FBgn0044050	4.90982	0.734302	-1.13276	2.69989	0.274947	20.1969	4.4726	0.734302	-1.13276	2.69989	0.301825	20.1969	4	age-independent rhythm	0.961432	2	0.782813	Ilp3
FBgn0028509	12.6422	0.381097	0.168972	0.833754	0.032975	1.59411	12.9559	-0.0804039	0.638805	1.28769	0.0496951	6.47826	5	age-modulated rhythm	0.999448	2	0.990136	CenG1A
FBgn0266251	6.43978	0.559698	-0.259648	1.23398	0.0958095	22.3409	6.73613	0.559698	-0.259648	1.23398	0.0915944	22.3409	4	age-independent rhythm	0.961426	2	0.9294	lncRNA:CR44946
FBgn0036257	9.98409	-0.0140959	0.241445	0.483712	0.0242241	6.22275	9.98409	-0.0140959	0.241445	0.483712	0.0242241	6.22275	4	age-independent rhythm	0.961342	1	0.724516	RhoGAP68F
FBgn0037739	6.09352	-0.371558	-0.366339	1.04357	0.0856295	14.973	6.09352	NA	NA	NA	NA	NA	2	age-dependent rhythm loss	0.953848	1	0.77465	CG12948
FBgn0039802	5.05504	0.515709	0.227978	1.1277	0.111543	1.58991	5.05504	NA	NA	NA	NA	NA	2	age-dependent rhythm loss	0.95383	1	0.83096	dj-1beta
FBgn0036993	7.49329	NA	NA	NA	NA	NA	7.90791	0.0121205	0.462297	0.924912	0.0584802	5.89988	3	age-dependent rhythm gain	0.956397	2	0.999992	CG5910
FBgn0031694	11.7693	0.449209	-0.176438	0.965233	0.0410063	22.5704	11.3126	0.449209	-0.176438	0.965233	0.042662	22.5704	4	age-independent rhythm	0.961313	2	1	Cyp4ac2
FBgn0025777	11.0073	0.163862	0.116135	0.401686	0.0182463	2.35511	10.8554	0.163862	0.116135	0.401686	0.0185017	2.35511	4	age-independent rhythm	0.96121	2	0.78181	homer
FBgn0010340	4.99516	NA	NA	NA	NA	NA	4.99516	NA	NA	NA	NA	NA	1	arrhythmic	0.896475	1	0.503174	140up
FBgn0264439	7.03774	NA	NA	NA	NA	NA	8.03435	-0.475049	0.344316	1.17341	0.0730248	9.60436	3	age-dependent rhythm gain	0.956372	2	1	lncRNA:CR43857
FBgn0043792	5.17772	0.601888	0.660589	1.78734	0.172599	3.17748	4.7299	NA	NA	NA	NA	NA	2	age-dependent rhythm loss	0.953627	2	0.871334	CG30427
FBgn0016920	5.30281	0.44941	0.96018	2.1203	0.199922	4.32788	5.30281	NA	NA	NA	NA	NA	2	age-dependent rhythm loss	0.953232	1	0.640503	nompC
FBgn0011758	6.72149	0.120132	-0.322124	0.687593	0.0511488	19.3635	5.42954	0.120132	-0.322124	0.687593	0.0633196	19.3635	4	age-independent rhythm	0.961204	2	1	B-H1
FBgn0037998	9.43859	0.497134	-0.251159	1.11395	0.0590106	22.2131	9.43859	0.497134	-0.251159	1.11395	0.0590106	22.2131	4	age-independent rhythm	0.961028	1	0.854952	Cog1
FBgn0040754	5.78851	NA	NA	NA	NA	NA	5.51826	NA	NA	NA	NA	NA	1	arrhythmic	0.896351	2	0.857932	CG17059
FBgn0026409	10.4598	-0.296106	-0.165316	0.678257	0.0324219	13.945	9.90955	-0.296106	-0.165316	0.678257	0.0342224	13.945	4	age-independent rhythm	0.960942	2	1	Mpcp2
FBgn0035756	7.31047	0.228064	0.323715	0.791971	0.0541669	3.65564	7.31047	NA	NA	NA	NA	NA	2	age-dependent rhythm loss	0.953218	1	0.855161	unc-13-4A
FBgn0034408	6.79861	-0.067447	0.568095	1.14417	0.0841473	6.45138	6.32301	NA	NA	NA	NA	NA	2	age-dependent rhythm loss	0.952966	2	0.990716	sano
FBgn0085442	12.382	-0.138231	-0.240893	0.555473	0.0224307	16.0101	12.9301	-0.269324	0.550514	1.22573	0.0473982	7.73793	5	age-modulated rhythm	0.998705	2	1	NKAIN
FBgn0037443	11.2273	-0.191724	0.656318	1.3675	0.0609005	7.08561	10.8999	-0.191724	0.656318	1.3675	0.0627297	7.08561	4	age-independent rhythm	0.960788	2	0.992387	Dmtn
FBgn0037460	15.007	-0.374624	0.492739	1.23796	0.0412459	8.48302	12.9091	0.676535	0.673538	1.9093	0.0739517	2.99152	5	age-modulated rhythm	0.650034	2	1	sowi
FBgn0263197	12.8906	-0.261447	-0.0669718	0.539777	0.0209368	12.9579	12.8906	-0.0311369	0.192813	0.390622	0.0151514	6.61156	5	age-modulated rhythm	0.767455	1	0.729057	Patronin
FBgn0001105	11.2754	-0.19675	0.0733649	0.419966	0.0186231	10.6367	10.9297	-0.19675	0.0733649	0.419966	0.0192121	10.6367	4	age-independent rhythm	0.960737	2	1	Gbeta13F
FBgn0266199	5.68228	0.560163	-0.429742	1.41203	0.124249	21.5004	8.60806	NA	NA	NA	NA	NA	2	age-dependent rhythm loss	0.95296	2	1	asRNA:CR44894
FBgn0035495	8.43533	NA	NA	NA	NA	NA	8.24163	-0.537493	0.153459	1.11794	0.0678228	10.9377	3	age-dependent rhythm gain	0.956252	2	0.574803	CG14989
FBgn0264602	7.01361	1.06142	-0.982729	2.893	0.206242	21.147	7.80639	NA	NA	NA	NA	NA	2	age-dependent rhythm loss	0.952715	2	1	lncRNA:CR43951
FBgn0004362	9.48634	-0.268827	0.284375	0.782655	0.0412516	8.89268	9.82943	NA	NA	NA	NA	NA	2	age-dependent rhythm loss	0.95256	2	0.999975	HmgD
FBgn0262974	2.83796	0.809665	-0.546646	1.95385	0.344234	21.7316	4.80541	0.809665	-0.546646	1.95385	0.203296	21.7316	4	age-independent rhythm	0.960693	2	1	lncRNA:CR43285
FBgn0034329	4.07229	NA	NA	NA	NA	NA	4.80836	-0.785901	0.392656	1.75706	0.182709	10.2301	3	age-dependent rhythm gain	0.955592	2	0.994877	BomS1
FBgn0263346	13.2868	0.116126	-0.174342	0.418953	0.0157657	20.2445	13.2868	NA	NA	NA	NA	NA	2	age-dependent rhythm loss	0.952461	1	0.853035	smash
FBgn0286778	13.8967	-1.17893	0.668494	2.71054	0.0975247	10.0297	12.89	-0.829534	0.456277	1.89348	0.0734474	10.0792	5	age-modulated rhythm	0.921354	2	1	CG46385
FBgn0263852	6.0276	-0.39759	0.0871889	0.814076	0.067529	11.1754	6.0276	-0.39759	0.0871889	0.814076	0.067529	11.1754	4	age-independent rhythm	0.96064	1	0.76928	Dad1
FBgn0031634	5.27411	0.515305	0.296008	1.18854	0.112677	1.99163	5.27411	0.515305	0.296008	1.18854	0.112677	1.99163	4	age-independent rhythm	0.960633	1	0.84691	Ir25a
FBgn0010352	13.1619	0.87202	-0.677257	2.20825	0.0838882	21.4777	12.8757	0.533414	-0.146222	1.10618	0.0429563	22.978	5	age-modulated rhythm	0.999984	2	0.99005	Ogdh
FBgn0039829	3.72386	0.304557	0.75914	1.63591	0.219652	4.54267	3.72386	NA	NA	NA	NA	NA	2	age-dependent rhythm loss	0.952451	1	0.854657	CG15561
FBgn0264500	5.81553	0.543489	-0.595477	1.61242	0.13863	20.8258	4.06523	0.543489	-0.595477	1.61242	0.198318	20.8258	4	age-independent rhythm	0.960391	2	1	lncRNA:CR43899
FBgn0040850	7.01913	0.260542	-0.376569	0.915831	0.0652382	20.3119	7.01913	0.260542	-0.376569	0.915831	0.0652382	20.3119	4	age-independent rhythm	0.960326	1	0.512372	CG15210
FBgn0038763	7.91992	-0.161144	0.258359	0.608988	0.0384466	8.13018	8.12364	-0.161144	0.258359	0.608988	0.0374824	8.13018	4	age-independent rhythm	0.960279	2	0.894044	PIG-L
FBgn0037461	14.898	-0.350633	0.510935	1.23935	0.0415946	8.29734	12.8679	0.762846	0.646349	1.9997	0.0777013	2.68494	5	age-modulated rhythm	0.650513	2	1	CG15177
FBgn0259834	5.12533	NA	NA	NA	NA	NA	5.64386	NA	NA	NA	NA	NA	1	arrhythmic	0.896308	2	0.999719	out
FBgn0266411	13.0094	0.0256606	-0.197181	0.397688	0.0152847	18.4943	12.8518	0.230616	-0.353964	0.844925	0.0328719	20.2057	5	age-modulated rhythm	0.92996	2	0.955947	sima
FBgn0040299	10.3359	-0.369034	-0.31489	0.97024	0.0469356	14.6982	9.91319	-0.369034	-0.31489	0.97024	0.0489369	14.6982	4	age-independent rhythm	0.960245	2	0.909709	Myo28B1
FBgn0037807	5.87585	NA	NA	NA	NA	NA	5.87585	-0.203813	0.578216	1.22617	0.10434	7.29446	3	age-dependent rhythm gain	0.955438	1	0.851768	CG6293
FBgn0029175	8.29166	NA	NA	NA	NA	NA	8.02901	NA	NA	NA	NA	NA	1	arrhythmic	0.896248	2	0.983655	sotv
FBgn0052264	12.6189	-0.210323	-0.662363	1.38991	0.0550723	16.8256	12.8479	0.188263	-0.547427	1.15779	0.0450575	19.2652	5	age-modulated rhythm	0.997933	2	0.9768	CG32264
FBgn0039734	9.19395	NA	NA	NA	NA	NA	8.66921	0.209741	-0.333582	0.788081	0.0454529	20.144	3	age-dependent rhythm gain	0.955105	2	1	Tace
FBgn0032169	7.09845	NA	NA	NA	NA	NA	6.55051	0.453954	-0.00803032	0.908049	0.0693113	23.9324	3	age-dependent rhythm gain	0.955059	2	0.999999	CG4709
FBgn0265084	12.8286	1.21824	-0.737067	2.84771	0.110991	21.9217	12.8286	0.680317	0.146506	1.39183	0.0542472	0.810203	5	age-modulated rhythm	1	1	0.644745	CG44195
FBgn0036340	9.65766	-0.143376	0.0581093	0.309409	0.0160188	10.5292	9.32856	-0.143376	0.0581093	0.309409	0.016584	10.5292	4	age-independent rhythm	0.960212	2	1	Srrm1
FBgn0033925	6.67342	NA	NA	NA	NA	NA	7.67518	-0.769056	0.71898	2.10559	0.137169	9.12849	3	age-dependent rhythm gain	0.954907	2	1	CG8617
FBgn0262356	5.73217	0.445024	-0.361654	1.14689	0.10004	21.3934	8.25033	0.445024	-0.361654	1.14689	0.0695057	21.3934	4	age-independent rhythm	0.960129	2	1	CG43054
FBgn0032666	12.1532	0.303132	-0.425979	1.04565	0.0430195	20.3624	11.6604	0.303132	-0.425979	1.04565	0.0448376	20.3624	4	age-independent rhythm	0.960089	2	1	CG5758
FBgn0264616	6.89472	-0.0577891	-0.387682	0.783931	0.0568501	17.4348	6.12435	NA	NA	NA	NA	NA	2	age-dependent rhythm loss	0.952429	2	1	lncRNA:CR43956
FBgn0039631	8.43275	0.068866	-0.200984	0.42491	0.025194	19.2609	7.85249	0.068866	-0.200984	0.42491	0.0270557	19.2609	4	age-independent rhythm	0.960041	2	1	Sirt7
FBgn0035588	6.91664	NA	NA	NA	NA	NA	6.91664	NA	NA	NA	NA	NA	1	arrhythmic	0.896211	1	0.846209	Dhrs4
FBgn0039702	4.98135	NA	NA	NA	NA	NA	4.98135	NA	NA	NA	NA	NA	1	arrhythmic	0.896125	1	0.807955	Vps16B
FBgn0033652	12.8208	-0.366631	-0.0199429	0.734347	0.0286389	12.2076	12.8208	-0.140893	-0.0852158	0.329318	0.0128431	14.0778	5	age-modulated rhythm	0.357645	1	0.849833	ths
FBgn0037899	5.90184	NA	NA	NA	NA	NA	6.40029	-0.617452	-0.0788131	1.24492	0.0972552	12.4849	3	age-dependent rhythm gain	0.954906	2	0.996671	RpL24-like
FBgn0083962	12.9666	0.0109811	-0.426319	0.852921	0.0328891	18.0984	12.8198	0.290511	-0.410999	1.00661	0.0392601	20.3503	5	age-modulated rhythm	0.999863	2	0.991956	CG34126
FBgn0265998	16.593	-0.32506	0.212033	0.776202	0.0233894	9.79227	15.8524	NA	NA	NA	NA	NA	2	age-dependent rhythm loss	0.952401	2	1	Doa
FBgn0036091	3.47003	NA	NA	NA	NA	NA	3.47003	NA	NA	NA	NA	NA	1	arrhythmic	0.896082	1	0.721367	CG18628
FBgn0040907	5.19806	NA	NA	NA	NA	NA	5.19806	NA	NA	NA	NA	NA	1	arrhythmic	0.896007	1	0.702099	mRpL33
FBgn0000052	7.03667	NA	NA	NA	NA	NA	9.249	-1.17898	0.364791	2.46825	0.133433	10.8538	3	age-dependent rhythm gain	0.954243	2	1	Pfas
FBgn0053136	2.5046	0.884595	0.819595	2.41184	0.481482	2.85438	4.30657	NA	NA	NA	NA	NA	2	age-dependent rhythm loss	0.952385	2	1	CG33136
FBgn0039830	10.9647	0.278222	-0.168263	0.650292	0.029654	21.9224	10.5505	NA	NA	NA	NA	NA	2	age-dependent rhythm loss	0.952369	2	0.999998	ATPsynC
FBgn0039139	5.85371	NA	NA	NA	NA	NA	9.24988	0.489224	0.188738	1.04874	0.0566892	1.40641	3	age-dependent rhythm gain	0.954031	2	1	Mettl3
FBgn0035121	8.57078	-0.166256	0.276355	0.645022	0.0376291	8.06874	8.74675	-0.166256	0.276355	0.645022	0.0368721	8.06874	4	age-independent rhythm	0.960025	2	0.917177	Tudor-SN
FBgn0036745	7.06849	NA	NA	NA	NA	NA	7.06849	-0.326543	0.0618504	0.664699	0.0470184	11.285	3	age-dependent rhythm gain	0.953465	1	0.674477	CG7484
FBgn0029962	5.1739	0.482474	0.142383	1.00609	0.0972274	1.09612	5.1739	NA	NA	NA	NA	NA	2	age-dependent rhythm loss	0.952224	1	0.515954	CARPA
FBgn0010269	7.02616	-0.221748	0.0432789	0.451864	0.0321558	11.2638	6.77824	-0.221748	0.0432789	0.451864	0.0333319	11.2638	4	age-independent rhythm	0.959994	2	0.985937	Dsor1
FBgn0013435	6.27453	NA	NA	NA	NA	NA	6.27453	NA	NA	NA	NA	NA	1	arrhythmic	0.896001	1	0.754666	Cdc2rk
FBgn0052488	2.30126	0.958507	0.632347	2.2966	0.498989	2.22758	4.92794	NA	NA	NA	NA	NA	2	age-dependent rhythm loss	0.95206	2	1	CG32488
FBgn0010380	8.80941	-0.252641	0.174109	0.613649	0.0348292	9.69514	8.80941	-0.252641	0.174109	0.613649	0.0348292	9.69514	4	age-independent rhythm	0.959956	1	0.853745	AP-1-2beta
FBgn0085410	5.4871	0.52553	0.223616	1.14225	0.104085	1.53667	5.86148	NA	NA	NA	NA	NA	2	age-dependent rhythm loss	0.951872	2	0.927273	TrissinR
FBgn0032850	4.02883	0.682109	0.612976	1.83413	0.227626	2.79629	6.15452	NA	NA	NA	NA	NA	2	age-dependent rhythm loss	0.951704	2	1	Kua
FBgn0032023	4.67421	NA	NA	NA	NA	NA	3.97882	NA	NA	NA	NA	NA	1	arrhythmic	0.89585	2	0.995331	CG14274
FBgn0261262	9.18483	NA	NA	NA	NA	NA	9.18483	NA	NA	NA	NA	NA	1	arrhythmic	0.895694	1	0.77834	CG42613
FBgn0033739	13.6244	0.863329	-0.811186	2.36927	0.0869492	21.1189	12.8185	0.780515	-0.0672755	1.56682	0.0611153	23.6716	5	age-modulated rhythm	0.999981	2	1	Dyb
FBgn0024352	8.50745	NA	NA	NA	NA	NA	8.50745	-0.414043	0.495739	1.2918	0.0759218	8.65792	3	age-dependent rhythm gain	0.953186	1	0.798572	Stip1
FBgn0263076	3.46876	0.899274	0.743389	2.33351	0.336361	2.6386	3.46876	NA	NA	NA	NA	NA	2	age-dependent rhythm loss	0.95152	1	0.855409	Klp54D
FBgn0266756	13.4545	-0.520815	0.529759	1.48579	0.0552152	8.96748	12.8177	-0.198096	0.181244	0.536997	0.0209475	9.16958	5	age-modulated rhythm	0.961645	2	1	btsz
FBgn0037042	4.56473	NA	NA	NA	NA	NA	4.56473	NA	NA	NA	NA	NA	1	arrhythmic	0.895648	1	0.697296	CG12984
FBgn0038890	9.70665	-0.000876438	-0.173416	0.346835	0.0178659	17.9807	10.2763	NA	NA	NA	NA	NA	2	age-dependent rhythm loss	0.951378	2	1	sp3
FBgn0037064	7.36653	0.183819	-0.398933	0.878492	0.0596273	19.6493	7.36653	NA	NA	NA	NA	NA	2	age-dependent rhythm loss	0.951204	1	0.503013	CG9389
FBgn0286516	13.0587	0.207372	0.0926759	0.454277	0.0173937	1.60535	12.8158	-0.136938	0.15512	0.413832	0.0161453	8.76251	5	age-modulated rhythm	0.555702	2	0.987154	aqz
FBgn0004397	12.3126	-0.303797	0.904706	1.9087	0.0775104	7.23746	12.3126	-0.303797	0.904706	1.9087	0.0775104	7.23746	4	age-independent rhythm	0.959922	1	0.800802	Vinc
FBgn0037462	14.9052	-0.42298	0.489396	1.29371	0.0433979	8.72243	12.8143	0.730991	0.686313	2.00537	0.0782471	2.87963	5	age-modulated rhythm	0.723366	2	1	sunz
FBgn0004876	14.2379	0.280538	-0.063172	0.575125	0.020197	23.154	13.7836	0.280538	-0.063172	0.575125	0.0208626	23.154	4	age-independent rhythm	0.959873	2	1	cdi
FBgn0040467	5.34581	NA	NA	NA	NA	NA	5.34581	NA	NA	NA	NA	NA	1	arrhythmic	0.895578	1	0.83412	Dlip1
FBgn0036746	9.45216	0.108712	-0.230594	0.50987	0.0269711	19.6827	9.45216	0.108712	-0.230594	0.50987	0.0269711	19.6827	4	age-independent rhythm	0.959856	1	0.529787	Crtc
FBgn0035031	6.12841	-0.37343	-0.355066	1.03058	0.0840818	14.9037	6.12841	NA	NA	NA	NA	NA	2	age-dependent rhythm loss	0.95106	1	0.580743	CG13587
FBgn0032290	5.71518	NA	NA	NA	NA	NA	5.71518	NA	NA	NA	NA	NA	1	arrhythmic	0.895499	1	0.722024	CG6443
FBgn0004198	8.96321	NA	NA	NA	NA	NA	8.96321	NA	NA	NA	NA	NA	1	arrhythmic	0.895401	1	0.820113	ct
FBgn0010350	13.09	0.176678	-0.206595	0.543679	0.020767	20.7024	12.8025	-0.0968172	0.134487	0.331423	0.0129436	8.38335	5	age-modulated rhythm	0.686874	2	0.999996	Cds
FBgn0052436	4.30429	0.706328	0.937453	2.34752	0.272696	3.53358	4.30429	NA	NA	NA	NA	NA	2	age-dependent rhythm loss	0.950672	1	0.629067	CG32436
FBgn0039165	7.66888	0.0580451	-0.3232	0.656742	0.0428186	18.6788	7.66888	0.0580451	-0.3232	0.656742	0.0428186	18.6788	4	age-independent rhythm	0.959829	1	0.773043	CG6204
FBgn0023169	9.7205	-0.277962	0.19819	0.682766	0.0351199	9.63405	9.40403	-0.277962	0.19819	0.682766	0.0363018	9.63405	4	age-independent rhythm	0.959792	2	0.999603	AMPKalpha
FBgn0029925	6.70111	NA	NA	NA	NA	NA	6.3617	NA	NA	NA	NA	NA	1	arrhythmic	0.895392	2	0.98824	CG3040
FBgn0001084	6.7572	NA	NA	NA	NA	NA	6.50471	NA	NA	NA	NA	NA	1	arrhythmic	0.89531	2	0.708284	fy
FBgn0267002	14.0554	-0.0372971	-0.187243	0.381843	0.0135835	17.249	14.0554	NA	NA	NA	NA	NA	2	age-dependent rhythm loss	0.950574	1	0.779382	unc-104
FBgn0029713	6.55568	NA	NA	NA	NA	NA	6.55568	0.407733	-0.0563511	0.823218	0.0627867	23.4754	3	age-dependent rhythm gain	0.952893	1	0.849145	CG11436
FBgn0262478	4.63512	-0.622793	-0.190006	1.30227	0.140478	13.1311	5.35325	-0.622793	-0.190006	1.30227	0.121633	13.1311	4	age-independent rhythm	0.959776	2	0.989278	CG43068
FBgn0051116	14.6347	0.0225763	-0.213171	0.428726	0.0146476	18.403	14.2806	0.0225763	-0.213171	0.428726	0.0150107	18.403	4	age-independent rhythm	0.959772	2	1	ClC-a
FBgn0267626	5.10238	0.806442	-0.31887	1.73439	0.169959	22.5617	5.10238	0.806442	-0.31887	1.73439	0.169959	22.5617	4	age-independent rhythm	0.959684	1	0.85332	lncRNA:CR45964
FBgn0264953	12.68	0.508271	-0.409084	1.3049	0.0514551	21.4114	12.7753	0.232513	-0.0186215	0.466516	0.0182586	23.6947	5	age-modulated rhythm	0.999816	2	0.582946	Piezo
FBgn0033089	4.40397	NA	NA	NA	NA	NA	4.40397	NA	NA	NA	NA	NA	1	arrhythmic	0.895208	1	0.827793	CG17266
FBgn0028562	2.94793	0.549984	1.42398	3.053	0.517822	4.59213	3.50211	NA	NA	NA	NA	NA	2	age-dependent rhythm loss	0.950572	2	0.536241	sut2
FBgn0261831	6.44836	NA	NA	NA	NA	NA	6.44836	NA	NA	NA	NA	NA	1	arrhythmic	0.895207	1	0.855038	CG42763
FBgn0259222	13.2164	-0.454173	-0.991121	2.18045	0.0824905	16.3587	12.7498	0.212721	-0.826941	1.70773	0.0669708	18.9617	5	age-modulated rhythm	1	2	1	CG42322
FBgn0026404	6.69917	0.21038	0.218314	0.606369	0.045257	3.07069	6.95526	NA	NA	NA	NA	NA	2	age-dependent rhythm loss	0.950554	2	0.981362	Dronc
FBgn0043854	4.94717	NA	NA	NA	NA	NA	6.80559	NA	NA	NA	NA	NA	1	arrhythmic	0.895167	2	1	slam
FBgn0086677	8.73009	NA	NA	NA	NA	NA	8.31167	-0.359202	0.0562305	0.727153	0.0437429	11.4069	3	age-dependent rhythm gain	0.952701	2	0.999928	jeb
FBgn0032010	7.27309	0.0155999	0.688103	1.37656	0.0946338	5.91342	7.83317	NA	NA	NA	NA	NA	2	age-dependent rhythm loss	0.950474	2	0.999514	CG8086
FBgn0050295	12.807	-0.326747	-0.237446	0.807822	0.0315383	14.4004	12.807	-0.326747	-0.237446	0.807822	0.0315383	14.4004	4	age-independent rhythm	0.959536	1	0.762554	Ipk1
FBgn0029091	4.31428	0.797267	0.863565	2.35064	0.272426	3.1524	4.31428	NA	NA	NA	NA	NA	2	age-dependent rhythm loss	0.950379	1	0.633606	Chs2
FBgn0262160	12.9062	-0.672059	-0.58503	1.78205	0.0690386	14.736	12.7415	-0.190935	-0.176698	0.520301	0.0204175	14.8522	5	age-modulated rhythm	0.9697	2	0.721215	CG9932
FBgn0037244	6.90688	0.313067	-0.0732307	0.643035	0.0465503	23.1223	7.14258	0.313067	-0.0732307	0.643035	0.0450142	23.1223	4	age-independent rhythm	0.959477	2	0.956421	CG14647
FBgn0023178	4.87593	NA	NA	NA	NA	NA	4.87593	NA	NA	NA	NA	NA	1	arrhythmic	0.895125	1	0.842265	Pdf
FBgn0031409	3.61378	0.898801	-0.460532	2.01983	0.279463	22.1913	3.61378	0.898801	-0.460532	2.01983	0.279463	22.1913	4	age-independent rhythm	0.959453	1	0.778446	CG4271
FBgn0031999	10.1427	0.587954	-0.973404	2.27438	0.112119	20.0755	9.83185	0.587954	-0.973404	2.27438	0.115664	20.0755	4	age-independent rhythm	0.959439	2	0.934613	CG8419
FBgn0260991	3.45486	1.15342	1.16581	3.27994	0.474685	3.02041	4.3084	NA	NA	NA	NA	NA	2	age-dependent rhythm loss	0.950343	2	0.978634	Incenp
FBgn0038608	2.87041	0.857816	1.1582	2.88255	0.502115	3.56498	3.90919	NA	NA	NA	NA	NA	2	age-dependent rhythm loss	0.950277	2	0.997549	WRNexo
FBgn0261573	10.0332	-0.198939	0.175537	0.530623	0.0264433	9.23839	9.69945	NA	NA	NA	NA	NA	2	age-dependent rhythm loss	0.95025	2	1	CoRest
FBgn0037939	2.87603	1.16219	0.824063	2.84939	0.495369	2.35594	2.87603	NA	NA	NA	NA	NA	2	age-dependent rhythm loss	0.950163	1	0.763137	CG14718
FBgn0285937	9.19107	NA	NA	NA	NA	NA	9.19107	-0.321352	0.373414	0.985302	0.0536011	8.7143	3	age-dependent rhythm gain	0.952627	1	0.75589	Rab1
FBgn0034325	7.91688	0.417049	-0.4839	1.27764	0.0806907	20.7171	7.20291	0.417049	-0.4839	1.27764	0.0886889	20.7171	4	age-independent rhythm	0.95939	2	1	CG18539
FBgn0265737	3.78308	1.07894	-0.457159	2.34358	0.309745	22.4691	3.78308	1.07894	-0.457159	2.34358	0.309745	22.4691	4	age-independent rhythm	0.959105	1	0.678559	lncRNA:CR44544
FBgn0250907	9.16321	-0.912179	-0.440425	2.02588	0.110544	13.7182	12.7193	-0.442963	0.0474879	0.891002	0.0350257	11.5921	5	age-modulated rhythm	0.994691	2	1	Cht10
FBgn0039862	11.5555	0.132617	-0.279753	0.61919	0.026792	19.6909	11.1742	0.132617	-0.279753	0.61919	0.0277062	19.6909	4	age-independent rhythm	0.959093	2	0.999992	kek6
FBgn0261456	7.75847	NA	NA	NA	NA	NA	7.61623	NA	NA	NA	NA	NA	1	arrhythmic	0.895071	2	0.51485	hpo
FBgn0016978	9.23666	0.314911	0.0983215	0.659807	0.0357167	1.15596	8.93795	0.314911	0.0983215	0.659807	0.0369104	1.15596	4	age-independent rhythm	0.959021	2	0.999958	snRNP-U1-70K
FBgn0033918	7.48791	-0.112843	-0.304844	0.650118	0.0434112	16.6458	8.51388	-0.112843	-0.304844	0.650118	0.0381799	16.6458	4	age-independent rhythm	0.959019	2	1	CG8531
FBgn0013813	11.313	0.137334	-0.262122	0.59184	0.0261576	19.8434	13.019	0.137334	-0.262122	0.59184	0.0227298	19.8434	4	age-independent rhythm	0.958946	2	1	Dhc98D
FBgn0022023	7.43878	NA	NA	NA	NA	NA	7.76608	-0.29781	0.144944	0.662419	0.0426482	10.2699	3	age-dependent rhythm gain	0.952479	2	0.999893	eIF3h
FBgn0037891	8.73803	-0.10016	-0.226896	0.49604	0.028384	16.4121	8.3581	-0.10016	-0.226896	0.49604	0.0296742	16.4121	4	age-independent rhythm	0.95889	2	0.999996	CG5214
FBgn0031090	8.15098	-0.240046	0.0704652	0.500351	0.0306927	10.9094	7.89335	-0.240046	0.0704652	0.500351	0.0316944	10.9094	4	age-independent rhythm	0.95878	2	0.999919	Rab35
FBgn0014184	10.475	0.418318	-0.217686	0.943138	0.0450186	22.1672	10.475	NA	NA	NA	NA	NA	2	age-dependent rhythm loss	0.949829	1	0.6951	Oda
FBgn0265738	5.24965	1.05205	-0.450515	2.2889	0.218005	22.4545	5.24965	1.05205	-0.450515	2.2889	0.218005	22.4545	4	age-independent rhythm	0.95877	1	0.557789	lncRNA:CR44545
FBgn0260970	11.4646	-0.16692	0.0506378	0.348865	0.0152149	10.8749	11.2901	-0.16692	0.0506378	0.348865	0.01545	10.8749	4	age-independent rhythm	0.958748	2	0.985449	Ubr3
FBgn0030876	3.65515	NA	NA	NA	NA	NA	4.26769	NA	NA	NA	NA	NA	1	arrhythmic	0.895061	2	0.961741	Srxn
FBgn0266403	8.29973	0.477051	-0.346716	1.17947	0.0710549	21.5994	7.78526	0.477051	-0.346716	1.17947	0.0757504	21.5994	4	age-independent rhythm	0.958689	2	1	lncRNA:CR45043
FBgn0027621	12.8738	-0.71064	-0.292281	1.5368	0.059687	13.4905	12.6551	-0.505066	0.234121	1.11338	0.0439894	10.342	5	age-modulated rhythm	0.999999	2	0.972471	Pfrx
FBgn0035251	8.73905	-0.148762	0.387616	0.830365	0.0475089	7.39974	9.09695	-0.148762	0.387616	0.830365	0.0456398	7.39974	4	age-independent rhythm	0.958668	2	0.999936	Vta1
FBgn0267730	3.89195	0.831327	0.898225	2.44779	0.314467	3.14767	4.82121	NA	NA	NA	NA	NA	2	age-dependent rhythm loss	0.949677	2	0.999792	lncRNA:CR46061
FBgn0053208	12.6399	-0.0546336	-0.302011	0.613826	0.0242814	17.3164	12.6399	0.283837	-0.233784	0.73544	0.0290921	21.3682	5	age-modulated rhythm	0.999701	1	0.787472	Mical
FBgn0037138	10.5796	-0.201515	-0.239135	0.625439	0.0295587	15.3253	10.346	NA	NA	NA	NA	NA	2	age-dependent rhythm loss	0.949486	2	0.999802	P5CDh1
FBgn0038752	5.39531	0.527027	-0.154643	1.09849	0.101801	22.9098	5.39531	0.527027	-0.154643	1.09849	0.101801	22.9098	4	age-independent rhythm	0.958587	1	0.821969	CG4462
FBgn0037906	7.3132	0.24616	-0.220836	0.661402	0.0452197	21.2069	7.3132	0.24616	-0.220836	0.661402	0.0452197	21.2069	4	age-independent rhythm	0.958502	1	0.851335	PGRP-LB
FBgn0026869	12.7914	-0.271603	-0.19708	0.671144	0.0262342	14.3977	12.6035	-0.0550701	-0.149768	0.319143	0.0126609	16.6541	5	age-modulated rhythm	0.795735	2	0.997735	Tdg
FBgn0039114	7.04572	NA	NA	NA	NA	NA	6.7394	0.496717	-0.146993	1.03602	0.076863	22.901	3	age-dependent rhythm gain	0.95231	2	0.751756	Lsd-1
FBgn0034579	4.44717	-0.103832	-0.50344	1.02807	0.115587	17.2231	4.44717	-0.103832	-0.50344	1.02807	0.115587	17.2231	4	age-independent rhythm	0.9585	1	0.733762	mRpL54
FBgn0264386	10.8432	0.207918	-0.279413	0.696567	0.03212	20.4436	11.6895	0.207918	-0.279413	0.696567	0.0297945	20.4436	4	age-independent rhythm	0.958449	2	1	Ca-alpha1T
FBgn0038630	3.43207	NA	NA	NA	NA	NA	5.08376	0.439187	-0.758684	1.75327	0.172438	20.0044	3	age-dependent rhythm gain	0.952179	2	1	CG14305
FBgn0262866	9.772	NA	NA	NA	NA	NA	9.46641	-0.0248765	0.240597	0.483759	0.0255514	6.39354	3	age-dependent rhythm gain	0.952174	2	1	S6kII
FBgn0011225	12.6002	0.588819	-0.219644	1.2569	0.0498764	22.6362	12.6002	0.320699	0.384517	1.0014	0.0397376	3.34472	5	age-modulated rhythm	0.995279	1	0.778425	jar
FBgn0000394	3.35422	NA	NA	NA	NA	NA	4.29417	NA	NA	NA	NA	NA	1	arrhythmic	0.894742	2	0.999211	cv
FBgn0285992	4.08708	NA	NA	NA	NA	NA	6.09219	-0.566521	0.376452	1.36038	0.11165	9.75973	3	age-dependent rhythm gain	0.951982	2	1	hpRNA:CR46342
FBgn0037330	5.20851	0.046087	-0.417381	0.839835	0.0806215	18.4201	5.20851	0.046087	-0.417381	0.839835	0.0806215	18.4201	4	age-independent rhythm	0.95841	1	0.836152	mRpL44
FBgn0266599	12.3193	0.0836529	0.31023	0.642622	0.0260819	4.99395	12.5575	-0.468992	0.49471	1.36337	0.0542848	8.89809	5	age-modulated rhythm	0.839635	2	0.775201	Hsc70-4
FBgn0266625	7.21438	NA	NA	NA	NA	NA	6.68104	NA	NA	NA	NA	NA	1	arrhythmic	0.89469	2	0.999998	asRNA:CR45132
FBgn0011236	5.81428	0.384866	0.415617	1.13289	0.097423	3.14666	5.81428	NA	NA	NA	NA	NA	2	age-dependent rhythm loss	0.949434	1	0.848604	ken
FBgn0027083	7.17097	NA	NA	NA	NA	NA	8.00741	0.314487	-0.0998875	0.659938	0.041208	22.8253	3	age-dependent rhythm gain	0.951772	2	1	MetRS-m
FBgn0013467	7.44948	-0.422455	-0.0662048	0.855222	0.0574014	12.5938	7.44948	-0.422455	-0.0662048	0.855222	0.0574014	12.5938	4	age-independent rhythm	0.958393	1	0.762384	igl
FBgn0267631	3.84867	NA	NA	NA	NA	NA	3.43734	NA	NA	NA	NA	NA	1	arrhythmic	0.894384	2	0.641058	asRNA:CR45969
FBgn0261565	12.9497	0.458826	0.00112857	0.917656	0.0354315	0.00939532	12.5552	0.333035	0.182532	0.759554	0.0302486	1.9151	5	age-modulated rhythm	0.59942	2	1	Lmpt
FBgn0021796	9.72632	-0.147966	0.0966012	0.353416	0.018168	9.79074	9.72632	-0.147966	0.0966012	0.353416	0.018168	9.79074	4	age-independent rhythm	0.958364	1	0.790353	Tor
FBgn0286506	6.58477	-0.172002	0.291197	0.676403	0.0513611	8.03795	6.84085	-0.172002	0.291197	0.676403	0.0494385	8.03795	4	age-independent rhythm	0.958213	2	0.982271	Mpi
FBgn0030525	6.26635	0.526291	-0.232999	1.15112	0.0918495	22.408	6.26635	0.526291	-0.232999	1.15112	0.0918495	22.408	4	age-independent rhythm	0.958124	1	0.525189	CG10996
FBgn0266000	10.0303	NA	NA	NA	NA	NA	11.5379	-0.345768	0.289932	0.902477	0.0391091	9.33464	3	age-dependent rhythm gain	0.951719	2	1	CG44774
FBgn0039633	12.9333	-0.785299	0.0943131	1.58188	0.0611556	11.5434	12.5472	-0.212007	-0.259096	0.669559	0.0266817	15.3805	5	age-modulated rhythm	0.970653	2	0.999481	Bicra
FBgn0283467	5.06194	NA	NA	NA	NA	NA	5.06194	NA	NA	NA	NA	NA	1	arrhythmic	0.89436	1	0.818741	PolD3
FBgn0261547	12.8801	-0.520458	-0.513345	1.46205	0.0567564	14.9737	12.5425	0.111296	-0.627859	1.27529	0.050839	18.6701	5	age-modulated rhythm	0.988197	2	0.919117	Exn
FBgn0031504	8.96708	-0.277328	-0.572111	1.27157	0.0709021	16.2759	8.64668	NA	NA	NA	NA	NA	2	age-dependent rhythm loss	0.949255	2	0.993794	CG15403
FBgn0035237	12.5305	-0.189178	0.20595	0.559298	0.0223175	8.83796	12.5305	-0.202192	0.447007	0.981217	0.0391533	7.62256	5	age-modulated rhythm	0.625486	1	0.817357	CG13917
FBgn0085298	7.40594	0.254391	0.282782	0.760737	0.05136	3.20169	7.96492	0.254391	0.282782	0.760737	0.0477555	3.20169	4	age-independent rhythm	0.958117	2	0.999904	CG34269
FBgn0005616	8.56311	-0.223851	-0.165425	0.556685	0.0325048	14.431	8.72218	-0.223851	-0.165425	0.556685	0.031912	14.431	4	age-independent rhythm	0.958062	2	0.575458	msl-2
FBgn0039049	4.91554	0.416449	-0.481021	1.27249	0.129436	20.7256	4.21933	0.416449	-0.481021	1.27249	0.150794	20.7256	4	age-independent rhythm	0.957934	2	0.994532	CG6726
FBgn0034793	5.71225	-0.322112	-0.462615	1.12742	0.0986845	15.6767	6.91694	-0.322112	-0.462615	1.12742	0.081497	15.6767	4	age-independent rhythm	0.957915	2	1	asrij
FBgn0039594	12.5303	1.19999	-0.681664	2.76018	0.11014	22.0267	12.5303	0.756442	0.0169095	1.51326	0.0603841	0.0853718	5	age-modulated rhythm	0.991404	1	0.724218	snu
FBgn0278598	9.36329	NA	NA	NA	NA	NA	9.36329	0.172748	0.336847	0.757121	0.0404303	4.18997	3	age-dependent rhythm gain	0.951546	1	0.841826	lncRNA:CR46268
FBgn0028895	6.83955	0.337359	-0.517864	1.23611	0.0903652	20.2055	7.4235	0.337359	-0.517864	1.23611	0.0832568	20.2055	4	age-independent rhythm	0.957881	2	1	CG17328
FBgn0027500	3.15062	0.923206	1.18633	3.00645	0.47712	3.47399	3.15062	NA	NA	NA	NA	NA	2	age-dependent rhythm loss	0.949164	1	0.820451	spd-2
FBgn0032956	10.8539	-0.199802	0.042913	0.408717	0.0188281	11.1919	10.8539	NA	NA	NA	NA	NA	2	age-dependent rhythm loss	0.949142	1	0.609198	Cul2
FBgn0052626	12.8661	0.202387	-0.525534	1.12631	0.0437707	19.4041	12.5128	0.179734	-0.318643	0.731677	0.0292371	19.9617	5	age-modulated rhythm	0.783912	2	1	AMPdeam
FBgn0036619	7.47699	0.526815	0.427302	1.35664	0.0907213	2.60304	7.47699	0.526815	0.427302	1.35664	0.0907213	2.60304	4	age-independent rhythm	0.957805	1	0.846339	Cpr72Ec
FBgn0263395	12.824	0.193739	-0.463218	1.0042	0.0391534	19.5131	12.5045	0.281956	-0.138213	0.628019	0.0251116	22.2591	5	age-modulated rhythm	0.970292	2	0.999978	hppy
FBgn0035842	9.3892	0.185573	-0.108297	0.429723	0.0228839	21.9822	9.3892	0.185573	-0.108297	0.429723	0.0228839	21.9822	4	age-independent rhythm	0.957691	1	0.85052	Setx
FBgn0031948	10.9991	0.129607	-0.380615	0.804154	0.0365556	19.2536	10.9991	0.129607	-0.380615	0.804154	0.0365556	19.2536	4	age-independent rhythm	0.957353	1	0.815812	CG7149
FBgn0030222	2.98331	0.563703	0.820213	1.99049	0.333603	3.70004	3.69511	NA	NA	NA	NA	NA	2	age-dependent rhythm loss	0.948497	2	0.911173	CG9806
FBgn0031905	3.20205	0.878729	0.841584	2.43346	0.379984	2.91754	4.6009	NA	NA	NA	NA	NA	2	age-dependent rhythm loss	0.948418	2	1	gudu
FBgn0036754	5.06386	0.109048	0.84375	1.70154	0.168008	5.50906	5.06386	NA	NA	NA	NA	NA	2	age-dependent rhythm loss	0.948335	1	0.854876	ais
FBgn0038304	8.35244	-0.124242	0.208824	0.485977	0.0290919	8.05006	7.70468	-0.124242	0.208824	0.485977	0.0315378	8.05006	4	age-independent rhythm	0.957302	2	1	CG12241
FBgn0052407	3.87353	0.485402	0.680162	1.67121	0.215722	3.63241	3.87353	NA	NA	NA	NA	NA	2	age-dependent rhythm loss	0.948281	1	0.784332	CG32407
FBgn0032713	8.5	0.809338	-0.823869	2.3098	0.13587	20.966	7.85518	0.809338	-0.823869	2.3098	0.147024	20.966	4	age-independent rhythm	0.957247	2	0.972626	Ugt36D1
FBgn0040719	3.73111	NA	NA	NA	NA	NA	4.22989	NA	NA	NA	NA	NA	1	arrhythmic	0.894225	2	0.671578	CG15357
FBgn0085423	12.4821	0.0743611	-0.282504	0.584253	0.0234037	18.9831	12.4821	0.22368	-0.15951	0.549459	0.0220099	21.6338	5	age-modulated rhythm	0.686728	1	0.848486	GramD1B
FBgn0085305	2.75651	1.18603	1.03896	3.15348	0.572005	2.7479	2.75651	NA	NA	NA	NA	NA	2	age-dependent rhythm loss	0.948124	1	0.792754	CG34276
FBgn0037773	4.46023	-0.628223	0.969314	2.31018	0.258976	8.19651	4.46023	NA	NA	NA	NA	NA	2	age-dependent rhythm loss	0.948111	1	0.521902	CG5359
FBgn0004687	9.00117	-0.190664	0.356678	0.80888	0.0449319	7.87513	9.71387	-0.190664	0.356678	0.80888	0.0416353	7.87513	4	age-independent rhythm	0.957243	2	1	Mlc-c
FBgn0035246	10.091	NA	NA	NA	NA	NA	10.091	-0.555358	0.218061	1.19327	0.0591254	10.5708	3	age-dependent rhythm gain	0.951444	1	0.755253	CG13928
FBgn0024360	7.08533	-0.473247	0.0668698	0.955896	0.067456	11.4638	6.7965	NA	NA	NA	NA	NA	2	age-dependent rhythm loss	0.94796	2	0.931204	MTPAP
FBgn0029922	7.29263	NA	NA	NA	NA	NA	7.29263	NA	NA	NA	NA	NA	1	arrhythmic	0.89417	1	0.838853	CG14431
FBgn0015818	5.5519	-0.3015	0.279092	0.821692	0.0740009	9.14735	5.5519	NA	NA	NA	NA	NA	2	age-dependent rhythm loss	0.94795	1	0.616725	Spx
FBgn0014135	9.4817	-0.386652	-0.736763	1.66412	0.087754	16.154	12.4765	-0.502667	-0.281202	1.15195	0.0461649	13.9482	5	age-modulated rhythm	0.947101	2	1	bnl
FBgn0002781	11.9086	-0.108361	0.223556	0.496868	0.0208617	7.72401	11.6005	NA	NA	NA	NA	NA	2	age-dependent rhythm loss	0.947934	2	0.999959	mod(mdg4)
FBgn0267025	6.71318	-0.306981	0.247193	0.788269	0.0587105	9.41051	6.02001	-0.306981	0.247193	0.788269	0.0654707	9.41051	4	age-independent rhythm	0.957164	2	1	asRNA:CR45469
FBgn0264470	9.50257	-0.202879	-0.400845	0.898524	0.047278	16.2103	9.93918	NA	NA	NA	NA	NA	2	age-dependent rhythm loss	0.94778	2	0.999977	lncRNA:CR43878
FBgn0015245	8.2443	-0.247581	-0.191141	0.625559	0.0379389	14.5113	8.94642	-0.247581	-0.191141	0.625559	0.0349614	14.5113	4	age-independent rhythm	0.95684	2	1	Hsp60A
FBgn0032066	2.79455	1.3624	1.10386	3.50694	0.62746	2.60104	2.79455	NA	NA	NA	NA	NA	2	age-dependent rhythm loss	0.94777	1	0.799184	LManIII
FBgn0035630	8.04404	-0.242634	0.226512	0.663864	0.0412643	9.13121	8.04404	-0.242634	0.226512	0.663864	0.0412643	9.13121	4	age-independent rhythm	0.956802	1	0.539487	CG10576
FBgn0017545	9.68739	NA	NA	NA	NA	NA	9.68739	-0.388717	0.0906463	0.798292	0.0412027	11.1249	3	age-dependent rhythm gain	0.951406	1	0.832054	RpS3A
FBgn0000028	5.88113	NA	NA	NA	NA	NA	5.88113	NA	NA	NA	NA	NA	1	arrhythmic	0.893976	1	0.837451	acj6
FBgn0263110	12.3461	-0.13718	-0.534347	1.10335	0.0446843	17.0401	12.4679	0.203362	-0.491729	1.06424	0.0426793	19.4979	5	age-modulated rhythm	0.999774	2	0.770325	CG43367
FBgn0050157	5.9991	0.173757	-0.335234	0.755178	0.0629409	19.8266	6.20238	0.173757	-0.335234	0.755178	0.0608781	19.8266	4	age-independent rhythm	0.956747	2	0.505278	Ufsp1
FBgn0037358	7.58255	NA	NA	NA	NA	NA	7.58255	-0.202946	0.216029	0.59281	0.0390904	8.88077	3	age-dependent rhythm gain	0.95063	1	0.800674	elm
FBgn0039869	4.83726	-0.247682	0.500068	1.11609	0.115364	7.75661	6.06057	-0.247682	0.500068	1.11609	0.092078	7.75661	4	age-independent rhythm	0.956596	2	1	CG1890
FBgn0038454	6.17811	NA	NA	NA	NA	NA	6.17811	NA	NA	NA	NA	NA	1	arrhythmic	0.893967	1	0.797256	CG10324
FBgn0267698	13.2097	-0.910435	-0.104665	1.83286	0.0693759	12.4372	12.4462	-0.399125	-0.0468436	0.803729	0.0322881	12.4463	5	age-modulated rhythm	0.99993	2	1	Pak
FBgn0031589	10.5453	0.237563	-0.624757	1.3368	0.0633835	19.3879	11.6712	0.237563	-0.624757	1.3368	0.0572691	19.3879	4	age-independent rhythm	0.956565	2	1	Naprt
FBgn0030608	8.84084	NA	NA	NA	NA	NA	8.84084	-0.0819997	0.351306	0.721499	0.0408049	6.87589	3	age-dependent rhythm gain	0.95055	1	0.846656	Lsd-2
FBgn0036734	10.4104	0.282807	0.0214631	0.56724	0.027244	0.289336	9.83566	0.282807	0.0214631	0.56724	0.0288359	0.289336	4	age-independent rhythm	0.956526	2	1	CG7564
FBgn0039189	4.75588	0.429746	0.376869	1.14317	0.120185	2.74996	4.75588	NA	NA	NA	NA	NA	2	age-dependent rhythm loss	0.947733	1	0.839828	CG18528
FBgn0263519	9.93449	-0.268938	0.234521	0.71366	0.0359183	9.26072	9.47333	-0.268938	0.234521	0.71366	0.0376668	9.26072	4	age-independent rhythm	0.956348	2	0.9989	mir-4964
FBgn0264793	7.79997	NA	NA	NA	NA	NA	7.4149	-0.00248492	0.55371	1.10743	0.074676	6.01714	3	age-dependent rhythm gain	0.949743	2	0.999334	lncRNA:CR44023
FBgn0034731	6.46567	NA	NA	NA	NA	NA	6.20043	NA	NA	NA	NA	NA	1	arrhythmic	0.893871	2	0.767516	CG10384
FBgn0037592	6.12284	0.253924	0.325226	0.825225	0.0673891	3.46791	6.49304	NA	NA	NA	NA	NA	2	age-dependent rhythm loss	0.947642	2	0.995242	CG11737
FBgn0052068	5.89351	NA	NA	NA	NA	NA	5.49802	NA	NA	NA	NA	NA	1	arrhythmic	0.893447	2	0.985617	Adi1
FBgn0020647	12.1329	-0.499636	0.0211954	1.00017	0.0412175	11.8381	12.443	-0.278015	-0.152589	0.634274	0.0254873	13.9173	5	age-modulated rhythm	0.771751	2	0.999931	KrT95D
FBgn0050373	4.47115	NA	NA	NA	NA	NA	4.47115	NA	NA	NA	NA	NA	1	arrhythmic	0.893422	1	0.740616	CG30373
FBgn0086254	7.14696	NA	NA	NA	NA	NA	7.14696	0.0406133	-0.503872	1.01101	0.0707302	18.3072	3	age-dependent rhythm gain	0.949574	1	0.747098	Akr1B
FBgn0000414	12.4418	-0.209995	-0.377565	0.864067	0.0347243	16.0612	12.4418	0.141836	-0.383769	0.81828	0.0328843	19.3522	5	age-modulated rhythm	0.999994	1	0.8298	Dab
FBgn0025644	7.63309	-0.571451	-0.79215	1.95352	0.127964	15.6129	7.97245	NA	NA	NA	NA	NA	2	age-dependent rhythm loss	0.947477	2	0.979566	CG14424
FBgn0038140	3.62601	0.805084	0.917335	2.44104	0.3366	3.24858	3.62601	NA	NA	NA	NA	NA	2	age-dependent rhythm loss	0.947471	1	0.819086	PK2-R1
FBgn0261617	12.696	-0.245777	-0.0841725	0.519583	0.0204624	13.2603	12.4308	-0.0608575	-0.250743	0.516045	0.0207567	17.0905	5	age-modulated rhythm	0.515062	2	0.998631	nej
FBgn0266074	6.06981	0.466421	-0.515118	1.38981	0.114486	20.8107	6.06981	0.466421	-0.515118	1.38981	0.114486	20.8107	4	age-independent rhythm	0.956345	1	0.821034	lncRNA:CR44827
FBgn0051718	4.16673	0.302664	1.53848	3.13594	0.376307	5.25802	4.16673	NA	NA	NA	NA	NA	2	age-dependent rhythm loss	0.947151	1	0.77422	Ir31a
FBgn0034729	2.84919	0.795564	0.883782	2.37823	0.417352	3.20047	4.18918	NA	NA	NA	NA	NA	2	age-dependent rhythm loss	0.946805	2	1	CG10344
FBgn0052476	7.62832	NA	NA	NA	NA	NA	7.62832	0.121523	0.524674	1.07713	0.0706006	5.13062	3	age-dependent rhythm gain	0.948899	1	0.853038	mthl14
FBgn0267708	9.62613	0.393862	-0.0267945	0.789544	0.0410105	23.7405	9.09263	0.393862	-0.0267945	0.789544	0.0434167	23.7405	4	age-independent rhythm	0.956344	2	1	lncRNA:CR46041
FBgn0041789	9.29427	NA	NA	NA	NA	NA	10.5401	0.144013	0.278936	0.627838	0.0297833	4.17953	3	age-dependent rhythm gain	0.948896	2	1	Pax
FBgn0052075	6.26357	NA	NA	NA	NA	NA	8.3116	-0.140922	0.41643	0.879257	0.0528934	7.24641	3	age-dependent rhythm gain	0.948573	2	1	CG32075
FBgn0037301	9.29519	0.0384813	0.209259	0.425535	0.0228901	5.30534	9.05877	0.0384813	0.209259	0.425535	0.0234875	5.30534	4	age-independent rhythm	0.956326	2	0.999739	Mms19
FBgn0261287	12.5573	0.063978	-0.151998	0.329827	0.0131328	19.5218	12.4127	0.146755	0.137477	0.402178	0.0162003	2.87536	5	age-modulated rhythm	0.610221	2	0.801867	ymp
FBgn0031894	5.95137	NA	NA	NA	NA	NA	5.95137	NA	NA	NA	NA	NA	1	arrhythmic	0.893389	1	0.784463	CG4496
FBgn0034109	5.7915	NA	NA	NA	NA	NA	5.7915	NA	NA	NA	NA	NA	1	arrhythmic	0.893181	1	0.798736	CG7747
FBgn0051642	9.86906	NA	NA	NA	NA	NA	9.23777	0.255629	0.167112	0.610811	0.0330605	2.21159	3	age-dependent rhythm gain	0.948068	2	1	CG31642
FBgn0029905	8.20885	NA	NA	NA	NA	NA	8.0258	NA	NA	NA	NA	NA	1	arrhythmic	0.893172	2	0.579844	Nf-YC
FBgn0032223	10.1917	-0.0660772	-0.301703	0.617708	0.0303043	17.1764	10.2963	NA	NA	NA	NA	NA	2	age-dependent rhythm loss	0.946719	2	0.532161	GATAd
FBgn0035461	7.09989	-0.0876596	-0.454492	0.925736	0.0651937	17.2722	6.91382	NA	NA	NA	NA	NA	2	age-dependent rhythm loss	0.946418	2	0.7088	ntc
FBgn0003475	12.6853	-0.352988	0.173882	0.786982	0.0310194	10.2517	12.4062	-0.096429	-0.0893612	0.262937	0.010597	14.8548	5	age-modulated rhythm	0.541194	2	0.999999	spir
FBgn0036433	7.27158	0.327497	-0.354165	0.964752	0.0663372	20.8506	8.31275	0.327497	-0.354165	0.964752	0.0580285	20.8506	4	age-independent rhythm	0.956122	2	1	CG9628
FBgn0259139	10.4416	NA	NA	NA	NA	NA	10.1086	0.179245	-0.266924	0.643045	0.0318068	20.2588	3	age-dependent rhythm gain	0.94787	2	1	glo
FBgn0000568	12.784	0.565152	-0.996986	2.29205	0.0896452	19.9698	12.4009	0.339241	-0.397004	1.04441	0.0421101	20.7009	5	age-modulated rhythm	0.999999	2	0.999962	Eip75B
FBgn0031627	13.0164	0.394126	-0.638856	1.5013	0.0576694	20.1114	12.373	0.30609	-0.211823	0.744474	0.0300845	21.6877	5	age-modulated rhythm	1	2	1	fipi
FBgn0028968	10.0217	-0.412779	0.549043	1.3738	0.0685417	8.46242	9.86669	-0.412779	0.549043	1.3738	0.0696183	8.46242	4	age-independent rhythm	0.956114	2	0.655025	gammaCOP
FBgn0265182	12.9271	-0.0784551	0.621337	1.25254	0.0484464	6.47977	12.3715	-0.683896	0.971638	2.37638	0.0960423	8.34267	5	age-modulated rhythm	0.966507	2	0.998498	CG44247
FBgn0026749	7.43026	-0.312815	-0.31433	0.88692	0.0596829	15.0092	6.80937	NA	NA	NA	NA	NA	2	age-dependent rhythm loss	0.946386	2	1	Ype
FBgn0004372	2.50871	0.766484	1.17217	2.80105	0.558265	3.78795	5.13205	NA	NA	NA	NA	NA	2	age-dependent rhythm loss	0.946258	2	1	aly
FBgn0264325	6.45708	0.366692	-0.14908	0.791676	0.0613029	22.525	6.17541	NA	NA	NA	NA	NA	2	age-dependent rhythm loss	0.946163	2	0.955909	Atg6
FBgn0264481	7.4918	NA	NA	NA	NA	NA	7.11722	NA	NA	NA	NA	NA	1	arrhythmic	0.893153	2	0.994477	asRNA:CR43889
FBgn0000286	10.5971	0.0132362	-0.144357	0.289926	0.0136794	18.3493	10.3845	0.0132362	-0.144357	0.289926	0.0139595	18.3493	4	age-independent rhythm	0.956063	2	0.999975	Cf2
FBgn0040345	7.23631	-0.440607	-0.183604	0.954662	0.0659634	13.5081	7.59503	NA	NA	NA	NA	NA	2	age-dependent rhythm loss	0.946089	2	0.998843	CG3708
FBgn0033777	7.06454	NA	NA	NA	NA	NA	7.48495	NA	NA	NA	NA	NA	1	arrhythmic	0.893074	2	0.998762	CG17574
FBgn0029662	8.15936	NA	NA	NA	NA	NA	9.04349	0.0803237	-0.535886	1.08374	0.0599185	18.5683	3	age-dependent rhythm gain	0.947755	2	1	CG12206
FBgn0036402	6.87159	NA	NA	NA	NA	NA	7.08032	NA	NA	NA	NA	NA	1	arrhythmic	0.892864	2	0.952775	CG6650
FBgn0032860	4.95512	0.0032722	0.444558	0.889139	0.0897193	5.97189	5.31567	0.0032722	0.444558	0.889139	0.0836338	5.97189	4	age-independent rhythm	0.956041	2	0.959786	CG15130
FBgn0030555	12.5048	-0.424424	0.0238201	0.850184	0.0339944	11.7858	12.3684	-0.2112	-0.278065	0.698357	0.0282315	15.5188	5	age-modulated rhythm	0.971089	2	0.559155	Fbxl4
FBgn0263980	12.9045	-0.70293	-0.346797	1.56765	0.0607401	13.7507	12.3473	-0.285439	0.0623888	0.584356	0.0236634	11.178	5	age-modulated rhythm	0.96574	2	1	Stacl
FBgn0052793	7.88097	-0.46044	-0.668579	1.62358	0.103006	15.6964	8.08124	NA	NA	NA	NA	NA	2	age-dependent rhythm loss	0.946049	2	0.527183	CG32793
FBgn0030207	4.20108	NA	NA	NA	NA	NA	3.75562	NA	NA	NA	NA	NA	1	arrhythmic	0.892847	2	0.675535	CG2887
FBgn0032535	3.00557	0.750097	1.33383	3.06055	0.509146	4.04321	3.00557	NA	NA	NA	NA	NA	2	age-dependent rhythm loss	0.945869	1	0.837229	Ance-2
FBgn0039358	9.33277	0.0739446	-0.207852	0.441226	0.0236385	19.3056	8.95306	0.0739446	-0.207852	0.441226	0.0246411	19.3056	4	age-independent rhythm	0.956031	2	1	Idh3g
FBgn0036046	5.57871	0.738395	-1.08534	2.62541	0.235307	20.2819	5.1232	0.738395	-1.08534	2.62541	0.256228	20.2819	4	age-independent rhythm	0.955959	2	0.995468	Ilp2
FBgn0266595	3.8868	NA	NA	NA	NA	NA	3.8868	NA	NA	NA	NA	NA	1	arrhythmic	0.892809	1	0.691764	lncRNA:CR45120
FBgn0259677	6.57636	NA	NA	NA	NA	NA	6.57636	NA	NA	NA	NA	NA	1	arrhythmic	0.892739	1	0.845431	CG42346
FBgn0039902	9.07486	NA	NA	NA	NA	NA	9.22088	-0.177901	0.203478	0.540562	0.0293119	8.74422	3	age-dependent rhythm gain	0.947205	2	0.938857	Zip102B
FBgn0040005	9.74723	0.172947	-0.158494	0.469175	0.0240671	21.1665	9.15449	NA	NA	NA	NA	NA	2	age-dependent rhythm loss	0.945852	2	1	CG17883
FBgn0034324	7.18737	0.386645	-0.490852	1.24969	0.0869363	20.5485	6.32638	0.386645	-0.490852	1.24969	0.0987679	20.5485	4	age-independent rhythm	0.955929	2	1	CG18538
FBgn0036698	5.67244	0.0346101	-0.662837	1.32748	0.117011	18.1993	5.67244	NA	NA	NA	NA	NA	2	age-dependent rhythm loss	0.945839	1	0.849198	CG7724
FBgn0027655	11.8506	-0.14671	-0.48682	1.01689	0.0429048	16.8819	12.342	0.196735	-0.430593	0.946816	0.0383574	19.637	5	age-modulated rhythm	0.999307	2	1	htt
FBgn0038260	7.01848	NA	NA	NA	NA	NA	6.82167	-0.152699	0.486336	1.01949	0.0747243	7.16207	3	age-dependent rhythm gain	0.946905	2	0.502066	CG14855
FBgn0053140	2.7565	1.42675	1.0998	3.60288	0.653524	2.50844	2.7565	NA	NA	NA	NA	NA	2	age-dependent rhythm loss	0.945566	1	0.855365	CG33140
FBgn0262890	3.8317	0.759919	-0.0657083	1.52551	0.199064	23.6705	3.8317	0.759919	-0.0657083	1.52551	0.199064	23.6705	4	age-independent rhythm	0.955886	1	0.679844	CG43245
FBgn0035762	7.76921	NA	NA	NA	NA	NA	7.93662	NA	NA	NA	NA	NA	1	arrhythmic	0.892698	2	0.868653	Rint1
FBgn0086347	6.14744	NA	NA	NA	NA	NA	7.43448	-0.470386	0.250429	1.06579	0.071679	10.1313	3	age-dependent rhythm gain	0.946847	2	1	Myo31DF
FBgn0263581	7.82816	-0.324424	0.437327	1.08905	0.0695596	8.43795	7.35325	NA	NA	NA	NA	NA	2	age-dependent rhythm loss	0.945459	2	0.999965	lncRNA:CR43606
FBgn0287462	4.60038	0.589676	0.40894	1.4352	0.155987	2.31609	6.0765	0.589676	0.40894	1.4352	0.118094	2.31609	4	age-independent rhythm	0.955823	2	1	lncRNA:CR46451
FBgn0264495	12.6576	-0.0559865	-0.380694	0.769577	0.0303997	17.4423	12.3318	0.0574191	-0.181322	0.380392	0.0154233	19.1714	5	age-modulated rhythm	0.65263	2	1	gpp
FBgn0030582	8.82702	-0.234353	0.248573	0.683257	0.0387026	8.88756	8.82702	-0.234353	0.248573	0.683257	0.0387026	8.88756	4	age-independent rhythm	0.955507	1	0.84539	CG14411
FBgn0043455	5.27988	-0.343417	0.357778	0.991848	0.0939271	8.92178	6.24559	-0.343417	0.357778	0.991848	0.0794038	8.92178	4	age-independent rhythm	0.955407	2	1	CG5986
FBgn0038145	10.3027	NA	NA	NA	NA	NA	9.93885	-0.340157	0.352098	0.979142	0.0492583	8.93412	3	age-dependent rhythm gain	0.946803	2	0.995185	Droj2
FBgn0005585	9.04555	-0.317771	0.107816	0.671126	0.037097	10.7506	9.04555	-0.317771	0.107816	0.671126	0.037097	10.7506	4	age-independent rhythm	0.955367	1	0.545522	Calr
FBgn0043457	7.26357	NA	NA	NA	NA	NA	7.00914	NA	NA	NA	NA	NA	1	arrhythmic	0.892641	2	0.891848	CG5180
FBgn0267989	6.47191	NA	NA	NA	NA	NA	6.04875	NA	NA	NA	NA	NA	1	arrhythmic	0.892586	2	0.999953	asRNA:CR46256
FBgn0031484	5.51657	NA	NA	NA	NA	NA	5.72156	NA	NA	NA	NA	NA	1	arrhythmic	0.89222	2	0.607251	CG3165
FBgn0032634	4.83302	NA	NA	NA	NA	NA	5.10276	NA	NA	NA	NA	NA	1	arrhythmic	0.892104	2	0.627896	Polr2J
FBgn0016061	8.06366	0.369301	0.126131	0.780493	0.0483957	1.25714	8.36989	NA	NA	NA	NA	NA	2	age-dependent rhythm loss	0.945442	2	0.989302	side
FBgn0266570	6.31578	NA	NA	NA	NA	NA	6.31578	NA	NA	NA	NA	NA	1	arrhythmic	0.891967	1	0.56436	NO66
FBgn0041210	12.3258	-0.658366	0.116477	1.33718	0.0542431	11.3311	12.3258	-0.277273	0.248928	0.74524	0.0302309	9.20556	5	age-modulated rhythm	0.997198	1	0.85211	HDAC4
FBgn0024371	7.81425	0.128302	-0.244625	0.55246	0.0353495	19.8451	7.43824	0.128302	-0.244625	0.55246	0.0371364	19.8451	4	age-independent rhythm	0.955301	2	0.999998	E2f2
FBgn0052811	5.05714	0.473501	-0.408491	1.25071	0.123658	21.281	6.42452	0.473501	-0.408491	1.25071	0.0973388	21.281	4	age-independent rhythm	0.95521	2	1	CG32811
FBgn0052447	4.20832	0.419698	1.04218	2.24703	0.266974	4.53765	4.20832	NA	NA	NA	NA	NA	2	age-dependent rhythm loss	0.945303	1	0.809006	CG32447
FBgn0027572	7.95925	-0.187267	-0.113433	0.437886	0.027508	14.0803	8.33245	-0.187267	-0.113433	0.437886	0.0262759	14.0803	4	age-independent rhythm	0.955201	2	0.999996	ACOX1
FBgn0031700	5.29303	NA	NA	NA	NA	NA	5.29303	NA	NA	NA	NA	NA	1	arrhythmic	0.891561	1	0.545524	CG14022
FBgn0027841	4.91645	NA	NA	NA	NA	NA	4.91645	NA	NA	NA	NA	NA	1	arrhythmic	0.891532	1	0.679679	CstF64
FBgn0052831	6.50242	NA	NA	NA	NA	NA	6.50242	NA	NA	NA	NA	NA	1	arrhythmic	0.891197	1	0.696906	CG33695
FBgn0036935	12.3169	-0.559182	-0.298714	1.26793	0.0514714	13.8741	12.3169	-0.550681	0.33248	1.28653	0.0522264	9.9252	5	age-modulated rhythm	1	1	0.54268	CG14186
FBgn0030574	10.442	0.231641	-0.0483533	0.473268	0.0226619	23.214	10.442	NA	NA	NA	NA	NA	2	age-dependent rhythm loss	0.945288	1	0.628647	sbm
FBgn0266674	7.17838	NA	NA	NA	NA	NA	7.17838	NA	NA	NA	NA	NA	1	arrhythmic	0.891077	1	0.842374	Sec15
FBgn0037238	12.5586	0.331226	-0.368923	0.991594	0.0394788	20.7945	12.314	0.20965	0.0170517	0.420684	0.0170815	0.309992	5	age-modulated rhythm	0.845899	2	0.99601	CG1090
FBgn0034081	5.4918	NA	NA	NA	NA	NA	5.13139	NA	NA	NA	NA	NA	1	arrhythmic	0.890952	2	0.968797	CG10731
FBgn0039204	7.16637	NA	NA	NA	NA	NA	7.39922	NA	NA	NA	NA	NA	1	arrhythmic	0.890881	2	0.828698	CG6607
FBgn0053177	5.31638	NA	NA	NA	NA	NA	6.61214	-0.103386	0.485429	0.992633	0.0750614	6.80154	3	age-dependent rhythm gain	0.946784	2	1	CG33177
FBgn0037448	12.0243	0.224645	-0.454073	1.01321	0.0421317	19.7549	12.3122	0.117292	0.216076	0.491717	0.0199687	4.10037	5	age-modulated rhythm	0.907364	2	0.997577	CG15186
FBgn0033141	3.24889	0.944358	0.975942	2.71608	0.418001	3.06282	3.24889	NA	NA	NA	NA	NA	2	age-dependent rhythm loss	0.945125	1	0.846827	CG12831
FBgn0027948	12.6224	-0.211053	0.0124642	0.422841	0.0167496	11.7747	12.3067	-0.070844	0.187011	0.39996	0.0162497	7.38319	5	age-modulated rhythm	0.912986	2	1	msps
FBgn0266580	12.2865	-0.602161	-0.505132	1.57195	0.0639707	14.6661	12.2865	-0.249319	-0.599359	1.29829	0.0528342	16.4943	5	age-modulated rhythm	0.87002	1	0.854714	Gp210
FBgn0040319	9.43307	0.221127	-0.704446	1.47667	0.0782711	19.1618	10.2678	NA	NA	NA	NA	NA	2	age-dependent rhythm loss	0.944939	2	1	Gclc
FBgn0259244	8.55971	0.130774	-0.413049	0.866514	0.0506158	19.1712	8.30059	0.130774	-0.413049	0.866514	0.0521959	19.1712	4	age-independent rhythm	0.955087	2	0.983937	CG42342
FBgn0085582	3.6922	NA	NA	NA	NA	NA	4.34857	NA	NA	NA	NA	NA	1	arrhythmic	0.890681	2	0.925683	lncRNA:CR41257
FBgn0266349	4.44937	NA	NA	NA	NA	NA	3.75128	NA	NA	NA	NA	NA	1	arrhythmic	0.890608	2	0.989683	asRNA:CR44998
FBgn0032810	5.06526	NA	NA	NA	NA	NA	5.06526	NA	NA	NA	NA	NA	1	arrhythmic	0.890497	1	0.77693	CG13077
FBgn0004101	9.47734	NA	NA	NA	NA	NA	9.16035	0.165102	-0.210586	0.535183	0.0292119	20.5398	3	age-dependent rhythm gain	0.945943	2	0.999995	bs
FBgn0028399	10.0177	NA	NA	NA	NA	NA	10.267	-0.374642	0.0574349	0.758038	0.0369163	11.4189	3	age-dependent rhythm gain	0.945857	2	0.99116	Serinc
FBgn0050187	4.38317	0.353031	-0.262608	0.879985	0.100382	21.557	5.65268	0.353031	-0.262608	0.879985	0.0778379	21.557	4	age-independent rhythm	0.955085	2	1	CG30187
FBgn0037265	7.27727	NA	NA	NA	NA	NA	7.47667	NA	NA	NA	NA	NA	1	arrhythmic	0.890481	2	0.851225	spartin
FBgn0034504	11.9633	0.156137	0.101185	0.372113	0.0155523	2.19635	11.2403	0.156137	0.101185	0.372113	0.0165526	2.19635	4	age-independent rhythm	0.955016	2	1	CG8929
FBgn0051075	4.22118	0.164515	0.752183	1.53993	0.182405	5.17751	4.59195	NA	NA	NA	NA	NA	2	age-dependent rhythm loss	0.944652	2	0.700217	CG31075
FBgn0025781	7.48807	NA	NA	NA	NA	NA	7.71359	0.183452	-0.198221	0.54017	0.0350142	20.8523	3	age-dependent rhythm gain	0.945601	2	0.996183	Cdc16
FBgn0034315	6.55187	0.265118	-0.289642	0.785315	0.0599306	20.8312	6.30982	0.265118	-0.289642	0.785315	0.0622296	20.8312	4	age-independent rhythm	0.954725	2	0.899655	CG5721
FBgn0035673	5.35923	0.459361	-0.0702777	0.929412	0.0867113	23.4201	5.35923	0.459361	-0.0702777	0.929412	0.0867113	23.4201	4	age-independent rhythm	0.954721	1	0.812291	CG6602
FBgn0031490	3.71779	0.391205	0.670273	1.55217	0.208749	3.982	4.46249	NA	NA	NA	NA	NA	2	age-dependent rhythm loss	0.94441	2	0.995583	CG17264
FBgn0030029	3.27938	-0.754863	0.631377	1.9682	0.300088	9.33937	2.19711	-0.754863	0.631377	1.9682	0.447907	9.33937	4	age-independent rhythm	0.954625	2	0.99493	CG15343
FBgn0003205	8.94422	NA	NA	NA	NA	NA	8.94422	-0.230403	0.268313	0.707325	0.0395409	8.7102	3	age-dependent rhythm gain	0.944294	1	0.587457	Ras85D
FBgn0265846	3.57391	0.810944	-0.204991	1.6729	0.234044	23.0543	4.2788	0.810944	-0.204991	1.6729	0.195488	23.0543	4	age-independent rhythm	0.954516	2	0.997741	lncRNA:CR44635
FBgn0034308	11.3069	-0.416818	0.211838	0.935121	0.0413518	10.2039	10.8357	NA	NA	NA	NA	NA	2	age-dependent rhythm loss	0.944407	2	1	Naus
FBgn0037944	10.4526	-0.150627	0.153643	0.430323	0.0205844	8.96214	10.3362	-0.150627	0.153643	0.430323	0.0208164	8.96214	4	age-independent rhythm	0.954503	2	0.536802	CG6923
FBgn0031866	8.94755	0.211882	-0.195642	0.576784	0.0322314	21.1521	8.56835	0.211882	-0.195642	0.576784	0.0336578	21.1521	4	age-independent rhythm	0.954481	2	1	Nlg2
FBgn0035151	5.17592	0.506779	-0.0219692	1.01451	0.0980028	23.8345	7.09246	0.506779	-0.0219692	1.01451	0.0715203	23.8345	4	age-independent rhythm	0.954469	2	1	CG17129
FBgn0029710	5.60203	0.461688	-0.380444	1.19648	0.10679	21.3674	6.6895	0.461688	-0.380444	1.19648	0.08943	21.3674	4	age-independent rhythm	0.954367	2	1	CG3568
FBgn0034122	2.11636	1.48287	1.47869	4.18828	0.9895	2.99462	2.11636	NA	NA	NA	NA	NA	2	age-dependent rhythm loss	0.944331	1	0.676329	CG15711
FBgn0266391	5.10091	0.241703	-0.496789	1.10493	0.108308	19.7296	5.55703	0.241703	-0.496789	1.10493	0.0994177	19.7296	4	age-independent rhythm	0.954279	2	0.912282	lncRNA:CR45031
FBgn0085329	4.07431	0.982243	-0.171933	1.99436	0.244748	23.3381	4.07431	0.982243	-0.171933	1.99436	0.244748	23.3381	4	age-independent rhythm	0.954268	1	0.855091	CG34300
FBgn0035179	4.54852	NA	NA	NA	NA	NA	4.54852	NA	NA	NA	NA	NA	1	arrhythmic	0.890028	1	0.854409	CG12038
FBgn0032763	7.57126	NA	NA	NA	NA	NA	7.57126	NA	NA	NA	NA	NA	1	arrhythmic	0.889894	1	0.768814	CG17568
FBgn0050043	3.17849	0.850365	1.1209	2.81392	0.442649	3.52096	3.17849	NA	NA	NA	NA	NA	2	age-dependent rhythm loss	0.943758	1	0.601493	CG30043
FBgn0010808	7.50386	-0.278762	0.0664675	0.573153	0.0381906	11.1059	7.10636	-0.278762	0.0664675	0.573153	0.0403268	11.1059	4	age-independent rhythm	0.954185	2	0.999945	Chchd3
FBgn0026666	6.64714	-0.192155	-0.216111	0.578369	0.0435051	15.2239	7.0088	-0.192155	-0.216111	0.578369	0.0412602	15.2239	4	age-independent rhythm	0.954177	2	0.999748	MagR
FBgn0036390	7.09015	NA	NA	NA	NA	NA	7.09015	0.102083	0.52239	1.06454	0.0750719	5.26286	3	age-dependent rhythm gain	0.944005	1	0.549502	CG13738
FBgn0265523	12.7623	0.287451	-0.214269	0.717048	0.0280924	21.5533	12.2836	0.181462	0.156955	0.479847	0.019532	2.72388	5	age-modulated rhythm	0.997191	2	1	Smr
FBgn0037978	7.00023	NA	NA	NA	NA	NA	6.77301	NA	NA	NA	NA	NA	1	arrhythmic	0.889874	2	0.943679	KLHL18
FBgn0033349	8.42464	-0.181074	0.0966489	0.410506	0.0243634	10.1272	8.42464	-0.181074	0.0966489	0.410506	0.0243634	10.1272	4	age-independent rhythm	0.954164	1	0.812501	CG8243
FBgn0033185	7.69802	NA	NA	NA	NA	NA	7.53006	0.125895	-0.269931	0.595692	0.0395543	19.667	3	age-dependent rhythm gain	0.943862	2	0.736486	CG1603
FBgn0051436	3.15999	0.526573	0.698975	1.75025	0.276939	3.53383	4.10634	NA	NA	NA	NA	NA	2	age-dependent rhythm loss	0.94361	2	0.999508	CG31436
FBgn0039311	5.105	-0.0235076	0.643367	1.28759	0.126111	6.1395	5.59005	-0.0235076	0.643367	1.28759	0.115168	6.1395	4	age-independent rhythm	0.954104	2	0.968566	CG10513
FBgn0030001	4.01417	NA	NA	NA	NA	NA	5.10065	-0.0209928	-0.853071	1.70666	0.167298	17.906	3	age-dependent rhythm gain	0.943777	2	0.999998	cyr
FBgn0034786	8.50197	-0.142617	0.143545	0.404696	0.0238001	8.98761	8.50197	-0.142617	0.143545	0.404696	0.0238001	8.98761	4	age-independent rhythm	0.954054	1	0.744354	CG13531
FBgn0261550	12.3645	0.153797	-0.172958	0.462895	0.0187187	20.7763	12.2833	0.15113	-0.00984642	0.302901	0.0123298	23.7515	5	age-modulated rhythm	0.554912	2	0.536447	Orp8
FBgn0010387	4.8055	NA	NA	NA	NA	NA	3.67193	NA	NA	NA	NA	NA	1	arrhythmic	0.88986	2	1	Acbp2
FBgn0019928	9.24532	-0.0994074	-0.253197	0.544024	0.0294216	16.571	9.24532	NA	NA	NA	NA	NA	2	age-dependent rhythm loss	0.943215	1	0.849858	Ser8
FBgn0036760	3.82754	NA	NA	NA	NA	NA	3.82754	NA	NA	NA	NA	NA	1	arrhythmic	0.88976	1	0.758009	CG5567
FBgn0036768	2.67619	1.06147	1.34103	3.42057	0.639074	3.44248	2.67619	NA	NA	NA	NA	NA	2	age-dependent rhythm loss	0.943	1	0.675739	CG7402
FBgn0260634	12.1352	0.318968	-0.343574	0.937622	0.0386322	20.8582	12.2819	0.499436	-0.300193	1.16542	0.0474449	21.9328	5	age-modulated rhythm	0.837103	2	0.989539	eIF4G2
FBgn0037199	6.49016	-0.326499	0.0087737	0.653234	0.050325	11.8974	6.29354	-0.326499	0.0087737	0.653234	0.0518972	11.8974	4	age-independent rhythm	0.954049	2	0.527186	EMC4
FBgn0262636	12.0778	0.26209	-0.359402	0.889631	0.0368292	20.4067	12.0778	0.26209	-0.359402	0.889631	0.0368292	20.4067	4	age-independent rhythm	0.95403	1	0.833335	dati
FBgn0030187	4.27306	NA	NA	NA	NA	NA	5.36304	-0.112864	0.729586	1.47653	0.137658	6.58625	3	age-dependent rhythm gain	0.943397	2	1	CG2961
FBgn0260943	12.5765	0.191023	-0.919461	1.87819	0.0746704	18.7824	12.2798	0.0894078	-0.321574	0.667544	0.0271807	19.0358	5	age-modulated rhythm	0.929843	2	0.968402	Rbp6
FBgn0266116	2.95112	1.05361	0.780489	2.62241	0.444308	2.43535	2.95112	NA	NA	NA	NA	NA	2	age-dependent rhythm loss	0.942991	1	0.765442	lncRNA:CR44842
FBgn0052062	9.21438	NA	NA	NA	NA	NA	9.21438	NA	NA	NA	NA	NA	1	arrhythmic	0.889558	1	0.746917	Rbfox1
FBgn0033289	4.10595	-0.176344	0.64267	1.33285	0.162307	7.02293	4.71142	-0.176344	0.64267	1.33285	0.141449	7.02293	4	age-independent rhythm	0.953927	2	0.98477	CG2121
FBgn0052529	11.9724	0.0201806	-0.379202	0.759477	0.0317178	18.2031	12.2648	-0.130861	0.0471537	0.278194	0.0113411	10.6789	5	age-modulated rhythm	0.56975	2	1	Hers
FBgn0035141	4.84602	NA	NA	NA	NA	NA	4.84602	NA	NA	NA	NA	NA	1	arrhythmic	0.889173	1	0.665289	Cypl
FBgn0020930	8.72137	-0.165755	0.153908	0.452382	0.0259353	9.1415	9.02369	-0.165755	0.153908	0.452382	0.0250664	9.1415	4	age-independent rhythm	0.95392	2	0.999209	Dgkepsilon
FBgn0004449	10.6596	0.346794	-0.0928637	0.718024	0.0336796	23.0006	10.6596	0.346794	-0.0928637	0.718024	0.0336796	23.0006	4	age-independent rhythm	0.953861	1	0.853521	Ten-m
FBgn0014032	7.76654	NA	NA	NA	NA	NA	8.2621	0.105629	0.393944	0.815718	0.0493651	4.99935	3	age-dependent rhythm gain	0.943255	2	0.999995	Sptr
FBgn0036518	11.2589	-0.116058	0.288225	0.621428	0.0275973	7.4622	11.2589	-0.116058	0.288225	0.621428	0.0275973	7.4622	4	age-independent rhythm	0.953727	1	0.840642	RhoGAP71E
FBgn0286222	7.94319	0.112059	-0.229046	0.509977	0.0321016	19.738	8.08873	0.112059	-0.229046	0.509977	0.0315239	19.738	4	age-independent rhythm	0.953634	2	0.616504	Fum1
FBgn0030499	7.72561	NA	NA	NA	NA	NA	7.43715	NA	NA	NA	NA	NA	1	arrhythmic	0.889074	2	0.998071	CG11178
FBgn0031443	1.93144	1.5519	1.19508	3.91745	1.01412	2.50659	4.14801	NA	NA	NA	NA	NA	2	age-dependent rhythm loss	0.942925	2	1	Prosbeta4R2
FBgn0032251	6.64452	NA	NA	NA	NA	NA	7.0883	0.284115	-0.268246	0.781479	0.0551246	21.1097	3	age-dependent rhythm gain	0.943032	2	0.999997	Nse4
FBgn0032131	2.17609	0.85874	1.69872	3.80688	0.874707	4.21216	2.17609	NA	NA	NA	NA	NA	2	age-dependent rhythm loss	0.942668	1	0.834991	CG3841
FBgn0035236	10.5696	-0.0395122	-0.192661	0.393343	0.0186072	17.2273	10.4196	NA	NA	NA	NA	NA	2	age-dependent rhythm loss	0.942661	2	0.955461	Tmep
FBgn0035730	3.93478	NA	NA	NA	NA	NA	4.64341	NA	NA	NA	NA	NA	1	arrhythmic	0.888803	2	0.969534	CG17744
FBgn0034361	4.86615	NA	NA	NA	NA	NA	4.86615	NA	NA	NA	NA	NA	1	arrhythmic	0.888614	1	0.662805	mRpS28
FBgn0033663	8.67777	-0.381235	0.126021	0.803048	0.0462705	10.7806	8.977	-0.381235	0.126021	0.803048	0.0447281	10.7806	4	age-independent rhythm	0.953513	2	0.993125	ERp60
FBgn0038735	12.8047	-0.291581	0.0993347	0.616074	0.0240566	10.7458	12.2442	-0.425709	0.532135	1.36293	0.0556561	8.57732	5	age-modulated rhythm	0.999999	2	1	MICU3
FBgn0262714	9.06756	0.0290877	-0.223162	0.450099	0.0248192	18.4951	9.21765	0.0290877	-0.223162	0.450099	0.024415	18.4951	4	age-independent rhythm	0.953445	2	0.587554	Sap130
FBgn0086656	8.43374	NA	NA	NA	NA	NA	8.92695	-0.287194	0.352026	0.908631	0.0508926	8.61391	3	age-dependent rhythm gain	0.942989	2	1	shrb
FBgn0044030	3.90622	NA	NA	NA	NA	NA	3.34064	NA	NA	NA	NA	NA	1	arrhythmic	0.888573	2	0.596321	mRpS14
FBgn0266414	12.9657	0.251684	-0.323367	0.81954	0.0316042	20.5263	12.2222	0.238187	0.0590457	0.490793	0.020078	0.928183	5	age-modulated rhythm	0.976434	2	1	lncRNA:CR45054
FBgn0004179	11.4217	-0.257596	0.442182	1.02349	0.0448045	8.01488	11.0568	-0.257596	0.442182	1.02349	0.0462831	8.01488	4	age-independent rhythm	0.953399	2	0.999995	Csp
FBgn0022382	12.4354	-0.257516	-0.125151	0.572633	0.0230243	13.728	12.2215	-0.104746	0.210132	0.469584	0.0192114	7.76635	5	age-modulated rhythm	0.952436	2	0.981763	Pka-R2
FBgn0037895	5.07246	NA	NA	NA	NA	NA	5.39027	NA	NA	NA	NA	NA	1	arrhythmic	0.88835	2	0.511808	bumpel
FBgn0017430	6.23459	-0.280085	-0.00889691	0.560453	0.0449471	12.1213	7.13625	-0.280085	-0.00889691	0.560453	0.0392681	12.1213	4	age-independent rhythm	0.953399	2	1	Nelf-E
FBgn0029970	4.16761	0.629891	-0.10334	1.27662	0.15316	23.3789	3.80874	0.629891	-0.10334	1.27662	0.167591	23.3789	4	age-independent rhythm	0.953371	2	0.505795	Nek2
FBgn0027835	11.0181	-0.270395	0.235492	0.717134	0.0325435	9.26312	10.8687	-0.270395	0.235492	0.717134	0.0329909	9.26312	4	age-independent rhythm	0.95332	2	0.828639	Dp1
FBgn0023506	8.93759	NA	NA	NA	NA	NA	9.35662	0.0321256	0.415117	0.832717	0.0444988	5.70498	3	age-dependent rhythm gain	0.94294	2	0.99968	Es2
FBgn0039801	5.83639	NA	NA	NA	NA	NA	4.99774	NA	NA	NA	NA	NA	1	arrhythmic	0.888265	2	1	Npc2h
FBgn0010173	6.79221	NA	NA	NA	NA	NA	8.5248	-0.505633	0.155593	1.05806	0.0620579	10.8597	3	age-dependent rhythm gain	0.942795	2	1	RPA1
FBgn0287585	12.2177	-1.28195	-0.171734	2.5868	0.105863	12.5087	12.2177	-0.800825	0.235238	1.66932	0.0683159	10.9087	5	age-modulated rhythm	1	1	0.85527	Pss
FBgn0032008	4.94221	NA	NA	NA	NA	NA	3.56104	NA	NA	NA	NA	NA	1	arrhythmic	0.888199	2	0.995178	CG14277
FBgn0035852	6.707	NA	NA	NA	NA	NA	6.40284	NA	NA	NA	NA	NA	1	arrhythmic	0.888181	2	0.989548	CG7387
FBgn0027532	10.4152	0.120184	-0.198463	0.464032	0.0222768	20.0799	10.4152	0.120184	-0.198463	0.464032	0.0222768	20.0799	4	age-independent rhythm	0.953169	1	0.846234	CG7139
FBgn0015799	8.63996	-0.216854	-0.140778	0.517084	0.029924	14.1994	9.58495	-0.216854	-0.140778	0.517084	0.0269738	14.1994	4	age-independent rhythm	0.953144	2	1	Rbf
FBgn0267036	6.58276	NA	NA	NA	NA	NA	6.04529	NA	NA	NA	NA	NA	1	arrhythmic	0.888027	2	0.999997	lncRNA:CR45480
FBgn0036237	6.82464	-0.434153	0.420205	1.20841	0.0885325	9.06236	7.39511	-0.434153	0.420205	1.20841	0.081703	9.06236	4	age-independent rhythm	0.953142	2	1	viaf
FBgn0053493	5.47659	NA	NA	NA	NA	NA	5.05715	NA	NA	NA	NA	NA	1	arrhythmic	0.888027	2	0.994356	CG33493
FBgn0041111	13.0251	-0.263689	-0.318054	0.826294	0.0317192	15.3559	12.2135	0.102762	-0.372917	0.773633	0.0316711	19.0271	5	age-modulated rhythm	0.980502	2	1	lilli
FBgn0035241	5.4079	0.604193	0.532608	1.61086	0.148936	2.75979	5.4079	NA	NA	NA	NA	NA	2	age-dependent rhythm loss	0.942654	1	0.854685	CG12105
FBgn0037610	5.33103	NA	NA	NA	NA	NA	5.33103	NA	NA	NA	NA	NA	1	arrhythmic	0.887904	1	0.854178	CG8043
FBgn0036107	4.65308	NA	NA	NA	NA	NA	5.17776	NA	NA	NA	NA	NA	1	arrhythmic	0.887875	2	0.972522	galla-2
FBgn0039937	3.63507	0.807051	0.604598	2.0168	0.277408	2.4559	3.63507	NA	NA	NA	NA	NA	2	age-dependent rhythm loss	0.942619	1	0.841952	fd102C	T
FBgn0030412	12.5581	0.325403	-0.519393	1.22582	0.0488059	20.1378	12.2065	0.359963	-0.296415	0.932599	0.0382008	21.3687	5	age-modulated rhythm	0.875748	2	1	Tomosyn
FBgn0243512	12.1969	-1.17352	0.814974	2.8575	0.117141	9.68141	12.1969	-0.767975	0.807426	2.22865	0.0913616	8.90437	5	age-modulated rhythm	0.94085	1	0.722636	puc
FBgn0264449	12.1949	-0.161585	-0.270842	0.630762	0.0258617	15.9453	12.1949	0.0543349	-0.235454	0.483283	0.019815	18.8663	5	age-modulated rhythm	0.681552	1	0.713001	CG43867
FBgn0263120	12.1888	-1.13281	0.012631	2.26576	0.0929444	11.9574	12.1888	-0.779188	0.305049	1.67355	0.0686511	10.5747	5	age-modulated rhythm	0.995189	1	0.848222	Acsl
FBgn0024364	5.5666	0.332074	0.0667599	0.677437	0.0608484	0.757811	6.55587	0.332074	0.0667599	0.677437	0.0516665	0.757811	4	age-independent rhythm	0.953138	2	1	CG11417
FBgn0030403	7.71161	NA	NA	NA	NA	NA	7.71161	-0.331974	0.204028	0.779318	0.0505288	9.89504	3	age-dependent rhythm gain	0.942058	1	0.844048	CG1824
FBgn0043070	12.5522	-0.185903	-0.0486652	0.384335	0.0153095	12.978	12.1644	-0.105093	0.233597	0.512297	0.0210571	7.61484	5	age-modulated rhythm	0.95764	2	1	MESK2
FBgn0053229	12.1425	0.247248	-0.019926	0.4961	0.0204282	23.6928	12.1425	-0.102567	0.616431	1.24981	0.0514643	6.62979	5	age-modulated rhythm	0.602107	1	0.609396	CG33229
FBgn0039302	11.7933	-0.232666	-0.102109	0.508171	0.0215449	13.5797	12.1407	-0.0690417	-0.119675	0.276325	0.0113801	16.0013	5	age-modulated rhythm	0.656295	2	1	Nup358
FBgn0028671	11.8811	-0.114711	0.0316365	0.237988	0.0100154	10.9721	12.1362	-0.222832	0.215469	0.619938	0.0255408	9.06416	5	age-modulated rhythm	0.569705	2	1	Vha100-1
FBgn0050104	3.81149	NA	NA	NA	NA	NA	3.81149	NA	NA	NA	NA	NA	1	arrhythmic	0.887861	1	0.76111	NT5E-2
FBgn0039557	5.32806	NA	NA	NA	NA	NA	4.96162	NA	NA	NA	NA	NA	1	arrhythmic	0.887813	2	0.94243	CG12259
FBgn0051697	6.92116	-0.374601	0.191965	0.841847	0.0608169	10.1911	6.92116	-0.374601	0.191965	0.841847	0.0608169	10.1911	4	age-independent rhythm	0.95308	1	0.679654	CG31697
FBgn0266180	6.39411	0.443743	-0.308284	1.08064	0.0845029	21.6807	6.15889	0.443743	-0.308284	1.08064	0.0877302	21.6807	4	age-independent rhythm	0.953066	2	0.854083	lncRNA:CR44886
FBgn0029762	8.89953	NA	NA	NA	NA	NA	8.17311	-0.133244	0.506135	1.04676	0.0640369	6.98326	3	age-dependent rhythm gain	0.942014	2	1	NAAT1
FBgn0050392	7.35663	NA	NA	NA	NA	NA	6.8995	NA	NA	NA	NA	NA	1	arrhythmic	0.887706	2	0.999997	CG30392
FBgn0031006	11.0178	-0.245541	-0.252434	0.70431	0.0319624	15.0529	11.0178	NA	NA	NA	NA	NA	2	age-dependent rhythm loss	0.942505	1	0.540861	rictor
FBgn0039595	3.87733	0.67778	0.628023	1.84803	0.238312	2.85452	3.87733	NA	NA	NA	NA	NA	2	age-dependent rhythm loss	0.941939	1	0.854868	AstA-R2
FBgn0038080	3.39715	NA	NA	NA	NA	NA	3.94601	NA	NA	NA	NA	NA	1	arrhythmic	0.887369	2	0.830442	CG12279
FBgn0037340	5.16801	NA	NA	NA	NA	NA	5.16801	NA	NA	NA	NA	NA	1	arrhythmic	0.887212	1	0.710644	CG14671
FBgn0037023	3.18007	1.00298	-0.0126333	2.00611	0.31542	23.9519	3.18007	1.00298	-0.0126333	2.00611	0.31542	23.9519	4	age-independent rhythm	0.952916	1	0.767039	CG3698
FBgn0034214	6.23305	NA	NA	NA	NA	NA	6.62173	NA	NA	NA	NA	NA	1	arrhythmic	0.887131	2	0.997512	CG6550
FBgn0034693	7.58287	-0.0669341	0.584022	1.17569	0.0775228	6.43587	7.58287	-0.0669341	0.584022	1.17569	0.0775228	6.43587	4	age-independent rhythm	0.952795	1	0.81263	flap
FBgn0026702	6.52958	-0.183308	-0.294359	0.693539	0.0531075	15.8725	6.52958	NA	NA	NA	NA	NA	2	age-dependent rhythm loss	0.941779	1	0.842157	Pop1
FBgn0003310	11.7985	-0.532842	0.0216952	1.06657	0.0451993	11.8446	12.1347	-0.390388	0.309699	0.996627	0.0410651	9.43831	5	age-modulated rhythm	0.939643	2	0.999996	S
FBgn0038320	9.61424	-0.149522	0.114934	0.377183	0.0196159	9.49676	9.61424	-0.149522	0.114934	0.377183	0.0196159	9.49676	4	age-independent rhythm	0.952743	1	0.831977	Cyfip
FBgn0031775	8.12783	-0.0901706	-0.660672	1.33359	0.0820387	17.4819	9.10371	-0.0901706	-0.660672	1.33359	0.0732445	17.4819	4	age-independent rhythm	0.952714	2	1	CG9150
FBgn0036449	7.86796	NA	NA	NA	NA	NA	8.52203	-0.291144	0.212313	0.72067	0.0422828	9.59327	3	age-dependent rhythm gain	0.941563	2	1	bmm
FBgn0039101	4.35017	-0.369724	0.462783	1.18467	0.136164	8.57479	4.7297	-0.369724	0.462783	1.18467	0.125238	8.57479	4	age-independent rhythm	0.952661	2	0.76857	CG16710
FBgn0086895	8.38593	NA	NA	NA	NA	NA	8.38593	NA	NA	NA	NA	NA	1	arrhythmic	0.88713	1	0.761704	pea
FBgn0004907	12.2773	-0.129103	0.294708	0.643492	0.0262066	7.57712	12.1228	-0.301218	0.49044	1.15111	0.047477	8.10383	5	age-modulated rhythm	0.645431	2	0.763456	14-3-3zeta
FBgn0003023	4.44788	0.300972	0.461204	1.10144	0.123817	3.79149	5.98316	0.300972	0.461204	1.10144	0.0920452	3.79149	4	age-independent rhythm	0.952629	2	1	otu
FBgn0036000	5.03008	NA	NA	NA	NA	NA	5.03008	NA	NA	NA	NA	NA	1	arrhythmic	0.887067	1	0.833102	CG3434
FBgn0051882	4.17728	0.571813	-0.959214	2.23344	0.267332	20.0534	4.95769	NA	NA	NA	NA	NA	2	age-dependent rhythm loss	0.941595	2	0.999288	CG31882
FBgn0003053	12.4524	0.171487	-0.0839552	0.381871	0.0153332	22.261	12.1068	0.0174299	0.233092	0.467485	0.0193067	5.7149	5	age-modulated rhythm	0.506672	2	0.999973	peb
FBgn0032914	3.60994	-0.168505	0.560332	1.17024	0.162086	7.11582	4.05362	-0.168505	0.560332	1.17024	0.144345	7.11582	4	age-independent rhythm	0.952566	2	0.80892	CG14397
FBgn0040092	4.78685	0.233233	0.513531	1.12803	0.117826	4.37158	7.95236	NA	NA	NA	NA	NA	2	age-dependent rhythm loss	0.94138	2	1	lectin-46Cb
FBgn0035715	9.80719	-0.299918	0.532496	1.2223	0.0623164	7.9593	10.5001	-0.299918	0.532496	1.2223	0.0582039	7.9593	4	age-independent rhythm	0.952521	2	1	Ist1
FBgn0266582	7.65681	-0.10691	-0.230497	0.508168	0.033184	16.3411	7.16963	-0.10691	-0.230497	0.508168	0.0354389	16.3411	4	age-independent rhythm	0.952447	2	1	ND-30
FBgn0050083	3.56679	-0.0508097	1.09834	2.19904	0.308266	6.17658	4.14498	-0.0508097	1.09834	2.19904	0.265265	6.17658	4	age-independent rhythm	0.952393	2	0.746298	CG30083
FBgn0052650	4.34025	NA	NA	NA	NA	NA	4.67277	NA	NA	NA	NA	NA	1	arrhythmic	0.886912	2	0.697233	CG32650
FBgn0031689	7.94682	-0.317444	0.331023	0.917273	0.0577132	8.92003	7.72495	-0.317444	0.331023	0.917273	0.0593708	8.92003	4	age-independent rhythm	0.952369	2	0.521079	Cyp28d1
FBgn0028374	4.24159	0.328226	0.56843	1.31278	0.15475	3.99978	4.24159	NA	NA	NA	NA	NA	2	age-dependent rhythm loss	0.941175	1	0.683365	Hug
FBgn0035577	6.43841	0.457663	-0.320275	1.1172	0.0867602	21.6677	7.14699	0.457663	-0.320275	1.1172	0.0781585	21.6677	4	age-independent rhythm	0.952209	2	1	CG13708
FBgn0037230	13.1183	-0.107826	-0.290388	0.619521	0.0236128	16.6419	12.0923	0.169257	-0.125163	0.421016	0.0174084	21.5678	5	age-modulated rhythm	0.929428	2	1	Nepl11
FBgn0287423	7.72401	NA	NA	NA	NA	NA	7.17961	NA	NA	NA	NA	NA	1	arrhythmic	0.88607	2	0.999008	Nplp2
FBgn0035101	9.34603	0.228034	0.0658144	0.474684	0.025395	1.07327	9.34603	0.228034	0.0658144	0.474684	0.025395	1.07327	4	age-independent rhythm	0.952102	1	0.809735	p130CAS
FBgn0033961	6.08609	NA	NA	NA	NA	NA	5.44477	NA	NA	NA	NA	NA	1	arrhythmic	0.886048	2	0.999977	ND-B15
FBgn0016076	11.6731	-3.53564	0.182979	7.08074	0.303293	11.8025	12.0885	-1.91737	-0.118796	3.8421	0.158916	12.2364	5	age-modulated rhythm	0.999976	2	0.531614	vri
FBgn0033051	5.2111	-0.348594	0.378551	1.02921	0.0987517	8.84272	6.63447	-0.348594	0.378551	1.02921	0.0775653	8.84272	4	age-independent rhythm	0.952049	2	1	Strica
FBgn0035294	6.25219	NA	NA	NA	NA	NA	6.25219	NA	NA	NA	NA	NA	1	arrhythmic	0.886042	1	0.768164	Mfap1
FBgn0264375	6.98033	NA	NA	NA	NA	NA	6.98033	0.00421665	0.44566	0.891359	0.0638479	5.96386	3	age-dependent rhythm gain	0.940826	1	0.616489	lncRNA:CR43827
FBgn0004654	6.15834	NA	NA	NA	NA	NA	6.7878	NA	NA	NA	NA	NA	1	arrhythmic	0.885821	2	1	Pgd
FBgn0261554	12.4128	-0.287393	0.0649469	0.58928	0.0237368	11.1511	11.6747	NA	NA	NA	NA	NA	2	age-dependent rhythm loss	0.94104	2	1	CG42672
FBgn0010389	5.36986	0.282466	0.553097	1.2421	0.115655	4.19644	5.36986	NA	NA	NA	NA	NA	2	age-dependent rhythm loss	0.94098	1	0.838719	htl
FBgn0266592	6.66754	0.123873	0.381638	0.802476	0.0601778	4.80116	7.24211	0.123873	0.381638	0.802476	0.0554035	4.80116	4	age-independent rhythm	0.95203	2	0.999996	lncRNA:CR45117
FBgn0262975	11.5603	0.245818	-0.417119	0.968327	0.0418815	20.0341	12.0832	0.0249597	-0.239734	0.48206	0.0199475	18.3963	5	age-modulated rhythm	0.998949	2	1	cnc
FBgn0051217	5.2152	0.544602	0.167728	1.13969	0.109266	1.1412	5.72692	NA	NA	NA	NA	NA	2	age-dependent rhythm loss	0.940813	2	0.999083	modSP
FBgn0011818	9.32261	-0.407738	-0.0619277	0.824828	0.0442381	12.5757	8.93457	-0.407738	-0.0619277	0.824828	0.0461594	12.5757	4	age-independent rhythm	0.951831	2	1	oaf
FBgn0264294	7.20598	0.342744	0.00781872	0.685667	0.0475762	0.0871208	7.43094	NA	NA	NA	NA	NA	2	age-dependent rhythm loss	0.940617	2	0.940406	Cyt-b5
FBgn0050356	6.18917	NA	NA	NA	NA	NA	5.68325	NA	NA	NA	NA	NA	1	arrhythmic	0.885562	2	0.999985	CG30356
FBgn0036988	7.44986	NA	NA	NA	NA	NA	7.44986	NA	NA	NA	NA	NA	1	arrhythmic	0.88556	1	0.794561	CG5262
FBgn0034915	7.23279	-0.308654	0.0681759	0.632188	0.0437029	11.1696	7.55362	-0.308654	0.0681759	0.632188	0.0418467	11.1696	4	age-independent rhythm	0.951678	2	0.99724	eIF6
FBgn0262540	8.07483	NA	NA	NA	NA	NA	7.66491	NA	NA	NA	NA	NA	1	arrhythmic	0.885363	2	0.999984	CG43094
FBgn0050099	4.84727	0.729048	-0.0673353	1.4643	0.151044	23.6482	3.59617	0.729048	-0.0673353	1.4643	0.203592	23.6482	4	age-independent rhythm	0.95166	2	1	CG30099
FBgn0038092	4.42374	0.493476	0.488757	1.3891	0.157006	2.98165	4.42374	NA	NA	NA	NA	NA	2	age-dependent rhythm loss	0.940478	1	0.681225	beat-Vb
FBgn0037525	14.8145	-0.26257	-0.100596	0.562362	0.0189802	13.3975	14.5108	NA	NA	NA	NA	NA	2	age-dependent rhythm loss	0.940149	2	0.999999	CG17816
FBgn0036138	3.82438	NA	NA	NA	NA	NA	3.82438	0.639674	0.529021	1.66018	0.217052	2.63942	3	age-dependent rhythm gain	0.94078	1	0.833509	CG14143
FBgn0033547	3.90973	NA	NA	NA	NA	NA	3.90973	NA	NA	NA	NA	NA	1	arrhythmic	0.885345	1	0.850991	CG12935
FBgn0265996	6.58877	-0.0745638	-0.852385	1.71128	0.129863	17.6667	5.61221	NA	NA	NA	NA	NA	2	age-dependent rhythm loss	0.939983	2	1	lncRNA:CR44771
FBgn0085414	8.02981	NA	NA	NA	NA	NA	8.02981	NA	NA	NA	NA	NA	1	arrhythmic	0.885027	1	0.842715	dpr12
FBgn0083977	12.9072	-0.446644	0.118894	0.924396	0.0358094	11.0063	12.0665	-0.158494	0.359848	0.786411	0.0325865	7.58473	5	age-modulated rhythm	0.994885	2	1	CG34141
FBgn0283451	11.6423	-0.0445711	-0.539846	1.08336	0.0465271	17.6853	12.0641	0.348212	-0.500489	1.21941	0.0505389	20.3219	5	age-modulated rhythm	0.999511	2	1	br
FBgn0031117	5.05072	NA	NA	NA	NA	NA	5.35997	NA	NA	NA	NA	NA	1	arrhythmic	0.884982	2	0.732032	GstT3
FBgn0004049	10.5918	-0.14688	-0.0151253	0.295314	0.0139407	12.392	10.3426	-0.14688	-0.0151253	0.295314	0.0142766	12.392	4	age-independent rhythm	0.951654	2	0.999998	yrt
FBgn0037897	10.0036	-0.1372	-0.0738858	0.31166	0.0155774	13.8869	10.2578	-0.1372	-0.0738858	0.31166	0.0151913	13.8869	4	age-independent rhythm	0.951539	2	0.999976	CG5270
FBgn0284436	7.10119	NA	NA	NA	NA	NA	7.81903	-0.67881	0.58377	1.79061	0.114503	9.28699	3	age-dependent rhythm gain	0.940587	2	1	CCT8
FBgn0011584	8.34258	NA	NA	NA	NA	NA	8.15782	-0.307395	0.216798	0.752312	0.0461098	9.65371	3	age-dependent rhythm gain	0.940162	2	0.858655	Trp1
FBgn0029113	7.35703	-0.230893	0.0775578	0.487142	0.0331073	10.7622	7.51784	-0.230893	0.0775578	0.487142	0.0323991	10.7622	4	age-independent rhythm	0.951528	2	0.782943	Uba2
FBgn0046225	7.67756	0.0612271	-0.312949	0.637764	0.0415343	18.738	7.53801	0.0612271	-0.312949	0.637764	0.0423032	18.738	4	age-independent rhythm	0.95139	2	0.545294	CG17230
FBgn0259243	12.7793	0.440018	-0.407826	1.1999	0.0469468	21.145	12.0594	0.629755	-0.00818585	1.25962	0.0522255	23.9504	5	age-modulated rhythm	0.997271	2	1	Pka-R1
FBgn0030474	8.13374	NA	NA	NA	NA	NA	8.72666	0.0603338	0.358114	0.726321	0.0416151	5.36245	3	age-dependent rhythm gain	0.939933	2	1	CG15747
FBgn0003117	4.96757	0.65145	0.362761	1.49128	0.150102	1.94075	4.00596	NA	NA	NA	NA	NA	2	age-dependent rhythm loss	0.939937	2	0.99988	pnr	T
FBgn0002775	7.37808	NA	NA	NA	NA	NA	7.18638	NA	NA	NA	NA	NA	1	arrhythmic	0.884974	2	0.929585	msl-3
FBgn0020257	11.1117	-0.38472	0.444363	1.17553	0.0528959	8.72569	10.2402	-0.38472	0.444363	1.17553	0.0573981	8.72569	4	age-independent rhythm	0.951259	2	1	Ppa
FBgn0028952	2.52839	0.695597	1.66971	3.61762	0.7154	4.49224	3.28962	NA	NA	NA	NA	NA	2	age-dependent rhythm loss	0.939823	2	0.82536	Kebab
FBgn0030351	3.62081	NA	NA	NA	NA	NA	3.62081	NA	NA	NA	NA	NA	1	arrhythmic	0.884892	1	0.812891	CG1840
FBgn0052082	10.3145	0.615852	-1.3611	2.98789	0.14484	19.623	12.0552	0.932088	-0.619446	2.2383	0.0928359	21.7595	5	age-modulated rhythm	0.999973	2	1	IRSp53
FBgn0037543	5.96554	NA	NA	NA	NA	NA	5.5727	NA	NA	NA	NA	NA	1	arrhythmic	0.884888	2	0.998967	CG10903
FBgn0030089	11.7448	-0.0253469	-0.246645	0.495888	0.021111	17.6088	12.0505	-0.147859	0.0146494	0.297166	0.0123301	11.6228	5	age-modulated rhythm	0.653647	2	1	AP-1gamma
FBgn0016984	6.09812	0.383823	0.331292	1.01405	0.0831445	2.71991	6.69265	NA	NA	NA	NA	NA	2	age-dependent rhythm loss	0.939667	2	0.999869	sktl
FBgn0033481	6.03233	0.193959	0.479818	1.03508	0.0857941	4.53265	6.03233	0.193959	0.479818	1.03508	0.0857941	4.53265	4	age-independent rhythm	0.951206	1	0.756705	CG12920
FBgn0027080	7.97556	-0.270837	0.496352	1.13087	0.0708961	7.90795	8.31758	-0.270837	0.496352	1.13087	0.0679808	7.90795	4	age-independent rhythm	0.951191	2	0.999872	TyrRS
FBgn0034904	3.04742	0.667736	-0.836206	2.1402	0.351149	20.5739	3.04742	NA	NA	NA	NA	NA	2	age-dependent rhythm loss	0.939663	1	0.707528	CG15800
FBgn0036918	6.79816	-0.23349	0.416138	0.954334	0.0701906	7.95308	6.79816	-0.23349	0.416138	0.954334	0.0701906	7.95308	4	age-independent rhythm	0.951158	1	0.551988	Pfdn6
FBgn0003250	8.53292	NA	NA	NA	NA	NA	9.29372	-1.06832	0.306916	2.22307	0.119601	10.9314	3	age-dependent rhythm gain	0.939928	2	0.997384	Rh4
FBgn0266638	5.90498	0.332381	-0.343028	0.955291	0.0808886	20.9398	5.35196	0.332381	-0.343028	0.955291	0.0892467	20.9398	4	age-independent rhythm	0.951157	2	0.99661	asRNA:CR45145
FBgn0037360	8.55364	NA	NA	NA	NA	NA	8.17227	NA	NA	NA	NA	NA	1	arrhythmic	0.88487	2	1	CG2182
FBgn0263708	3.63785	0.661039	0.0318471	1.32361	0.181922	0.183882	3.63785	0.661039	0.0318471	1.32361	0.181922	0.183882	4	age-independent rhythm	0.951119	1	0.76211	lncRNA:CR43660
FBgn0036959	5.13415	0.394364	-0.0884328	0.808314	0.0787194	23.1574	5.13415	0.394364	-0.0884328	0.808314	0.0787194	23.1574	4	age-independent rhythm	0.951089	1	0.697952	CG6951
FBgn0040684	2.64575	0.962485	0.965583	2.7267	0.515299	3.00614	2.64575	NA	NA	NA	NA	NA	2	age-dependent rhythm loss	0.939639	1	0.818811	CG12589
FBgn0034860	6.47928	NA	NA	NA	NA	NA	6.00867	NA	NA	NA	NA	NA	1	arrhythmic	0.884708	2	0.986918	CG9812
FBgn0038803	8.41132	0.161993	-0.234305	0.569703	0.0338653	20.3106	8.55322	NA	NA	NA	NA	NA	2	age-dependent rhythm loss	0.939139	2	0.505623	CG5191
FBgn0027111	7.09031	NA	NA	NA	NA	NA	7.09031	NA	NA	NA	NA	NA	1	arrhythmic	0.884642	1	0.757724	miple1
FBgn0030806	6.02071	NA	NA	NA	NA	NA	6.02071	-0.0462751	-0.406953	0.819151	0.0680277	17.5675	3	age-dependent rhythm gain	0.939566	1	0.573602	CG13001
FBgn0032488	6.52079	NA	NA	NA	NA	NA	6.52079	NA	NA	NA	NA	NA	1	arrhythmic	0.884615	1	0.827316	CG16812
FBgn0003068	11.4901	-3.37757	-0.0770412	6.75689	0.294032	12.0871	12.0496	-1.85293	-0.319662	3.76061	0.156047	12.6525	5	age-modulated rhythm	1	2	0.992595	per
FBgn0014163	7.79235	NA	NA	NA	NA	NA	8.35951	-0.45567	0.261196	1.05044	0.0628293	10.0119	3	age-dependent rhythm gain	0.939455	2	1	fax
FBgn0264751	4.53364	NA	NA	NA	NA	NA	4.53364	NA	NA	NA	NA	NA	1	arrhythmic	0.884521	1	0.849292	Vti1b
FBgn0050018	12.4826	0.54477	-0.666964	1.72234	0.0689899	20.6161	12.0486	0.483949	-0.0789308	0.980687	0.040697	23.3825	5	age-modulated rhythm	0.999999	2	1	mthl13
FBgn0086348	4.57686	NA	NA	NA	NA	NA	4.57686	NA	NA	NA	NA	NA	1	arrhythmic	0.88437	1	0.516611	se
FBgn0016047	5.13241	0.560683	0.655731	1.72551	0.168099	3.29786	4.39609	NA	NA	NA	NA	NA	2	age-dependent rhythm loss	0.939093	2	0.97188	nompA
FBgn0039756	4.19051	0.127203	0.668133	1.36027	0.162303	5.28138	4.8768	NA	NA	NA	NA	NA	2	age-dependent rhythm loss	0.939086	2	0.996946	CG9743
FBgn0028926	4.88365	NA	NA	NA	NA	NA	4.56542	NA	NA	NA	NA	NA	1	arrhythmic	0.88404	2	0.626166	NC2beta
FBgn0036022	9.03232	NA	NA	NA	NA	NA	8.39481	NA	NA	NA	NA	NA	1	arrhythmic	0.883517	2	0.999987	CG8329
FBgn0051952	7.98518	0.489964	-0.390718	1.25336	0.0784802	21.4286	7.24935	0.489964	-0.390718	1.25336	0.0864462	21.4286	4	age-independent rhythm	0.951078	2	1	CG31952
FBgn0003093	12.0523	-0.0607624	-0.226811	0.469617	0.0194825	17.0002	11.8014	NA	NA	NA	NA	NA	2	age-dependent rhythm loss	0.939032	2	1	Pkc98E
FBgn0267383	5.10911	1.08746	-0.806005	2.70719	0.264937	21.5637	5.10911	1.08746	-0.806005	2.70719	0.264937	21.5637	4	age-independent rhythm	0.951036	1	0.830945	Ubc87F
FBgn0037473	6.83078	NA	NA	NA	NA	NA	6.35375	NA	NA	NA	NA	NA	1	arrhythmic	0.88325	2	1	CG10068
FBgn0015218	9.49592	-0.195084	0.24596	0.627866	0.0330598	8.56132	9.28066	-0.195084	0.24596	0.627866	0.0338266	8.56132	4	age-independent rhythm	0.950663	2	0.996959	eIF4E1
FBgn0267337	5.94044	0.428401	0.404803	1.1788	0.0992183	2.89185	5.61876	NA	NA	NA	NA	NA	2	age-dependent rhythm loss	0.939015	2	0.636655	rn	T
FBgn0263391	12.0481	0.434056	-0.141324	0.912968	0.0378884	22.7977	12.0481	0.192611	0.412683	0.910838	0.0378	4.33201	5	age-modulated rhythm	1	1	0.695487	hts
FBgn0039249	8.35062	NA	NA	NA	NA	NA	9.04409	-0.185223	0.154335	0.482191	0.0266578	9.34651	3	age-dependent rhythm gain	0.939413	2	1	CG11168
FBgn0265623	11.6763	0.0319202	-0.315591	0.634403	0.0271663	18.385	11.3735	0.0319202	-0.315591	0.634403	0.0278895	18.385	4	age-independent rhythm	0.950652	2	0.999997	Su(z)2
FBgn0020622	9.04089	-0.155438	0.0801366	0.349759	0.0193432	10.1818	8.78553	-0.155438	0.0801366	0.349759	0.0199054	10.1818	4	age-independent rhythm	0.950649	2	0.999892	Pi3K21B
FBgn0021765	6.52302	NA	NA	NA	NA	NA	6.52302	NA	NA	NA	NA	NA	1	arrhythmic	0.883132	1	0.842344	scu
FBgn0085396	3.61527	0.875754	0.613988	2.13909	0.295841	2.33561	3.61527	NA	NA	NA	NA	NA	2	age-dependent rhythm loss	0.938955	1	0.793243	CG34367	T
FBgn0046301	7.02639	NA	NA	NA	NA	NA	6.65394	NA	NA	NA	NA	NA	1	arrhythmic	0.882558	2	0.999975	CG7148
FBgn0266579	12.1783	0.808207	-0.317666	1.73679	0.0713069	22.5695	12.0477	0.573931	-0.0499078	1.15219	0.0478178	23.6687	5	age-modulated rhythm	0.941092	2	0.505688	tau
FBgn0034005	3.87312	1.04888	0.788357	2.62423	0.338775	2.46195	3.87312	NA	NA	NA	NA	NA	2	age-dependent rhythm loss	0.938683	1	0.855076	ItgaPS4
FBgn0003274	7.74932	NA	NA	NA	NA	NA	8.57168	-0.641735	0.101859	1.29954	0.0758041	11.3987	3	age-dependent rhythm gain	0.939256	2	1	RpLP2
FBgn0024943	12.2072	0.0107917	0.185773	0.372172	0.0152439	5.77836	12.0403	-0.309135	0.387243	0.991004	0.0411537	8.57335	5	age-modulated rhythm	0.68267	2	0.845581	PIP82
FBgn0035103	4.5765	0.659987	0.639438	1.83789	0.200797	2.9396	4.5765	NA	NA	NA	NA	NA	2	age-dependent rhythm loss	0.938593	1	0.770384	Vdup1
FBgn0085412	12.0215	1.41221	-0.690291	3.14378	0.130756	22.2634	12.0215	0.736803	-0.591056	1.88915	0.078574	21.4176	5	age-modulated rhythm	0.99998	1	0.84543	kmr
FBgn0011284	9.06383	-0.502568	0.183456	1.07001	0.0590265	10.6631	9.8383	-0.502568	0.183456	1.07001	0.0543799	10.6631	4	age-independent rhythm	0.950612	2	1	RpS4
FBgn0032478	5.95571	NA	NA	NA	NA	NA	5.95571	0.158816	0.404873	0.869815	0.0730236	4.57212	3	age-dependent rhythm gain	0.939153	1	0.714112	Rsph1
FBgn0052095	5.45556	NA	NA	NA	NA	NA	5.45556	NA	NA	NA	NA	NA	1	arrhythmic	0.882393	1	0.710397	CG32095
FBgn0011305	8.44094	NA	NA	NA	NA	NA	7.71255	NA	NA	NA	NA	NA	1	arrhythmic	0.882137	2	1	Rsf1
FBgn0263873	12.017	-0.138127	0.099387	0.340334	0.0141605	9.61758	12.017	-0.0743536	0.397794	0.809366	0.0336757	6.70582	5	age-modulated rhythm	0.646283	1	0.68137	sick
FBgn0027616	12.5173	0.0981883	0.255357	0.547169	0.0218565	4.59784	12.0115	-0.0533087	0.55026	1.10567	0.0460257	6.3689	5	age-modulated rhythm	0.630487	2	1	Ythdc1
FBgn0267087	6.87865	0.480087	-0.284058	1.11566	0.0810956	21.9592	6.70096	0.480087	-0.284058	1.11566	0.0832461	21.9592	4	age-independent rhythm	0.950607	2	0.56375	lncRNA:CR45531
FBgn0033206	7.8797	0.119454	0.16101	0.400967	0.025443	3.56187	7.41002	0.119454	0.16101	0.400967	0.0270557	3.56187	4	age-independent rhythm	0.950556	2	1	DCTN4-p62
FBgn0034477	3.23895	0.593285	0.463754	1.50606	0.232492	2.53425	3.78343	0.593285	0.463754	1.50606	0.199033	2.53425	4	age-independent rhythm	0.950518	2	0.696481	CG13872
FBgn0010620	5.50124	NA	NA	NA	NA	NA	5.50124	-0.488225	0.361406	1.21487	0.110418	9.56597	3	age-dependent rhythm gain	0.938881	1	0.844713	CG10939
FBgn0261628	3.47319	0.5847	0.228959	1.25586	0.180793	1.42563	7.77043	NA	NA	NA	NA	NA	2	age-dependent rhythm loss	0.938358	2	1	CG42711
FBgn0259857	2.24289	0.874282	1.79076	3.98557	0.888492	4.26517	4.13568	NA	NA	NA	NA	NA	2	age-dependent rhythm loss	0.938211	2	0.999998	Su(Ste):CR42426
FBgn0038057	5.69808	0.190495	0.577363	1.21595	0.106699	4.78268	6.28884	NA	NA	NA	NA	NA	2	age-dependent rhythm loss	0.938185	2	0.999998	Polr3C
FBgn0037913	5.90861	-0.428744	0.349726	1.10658	0.0936413	9.38639	6.27748	-0.428744	0.349726	1.10658	0.0881387	9.38639	4	age-independent rhythm	0.950448	2	0.975184	fabp
FBgn0050463	7.44369	NA	NA	NA	NA	NA	7.44369	-0.0891264	-0.329913	0.683479	0.04591	16.9922	3	age-dependent rhythm gain	0.938626	1	0.832796	Pgant9
FBgn0051005	8.44573	0.308278	-0.193194	0.727624	0.0430764	21.8617	8.17851	0.308278	-0.193194	0.727624	0.0444839	21.8617	4	age-independent rhythm	0.950344	2	0.932976	qless
FBgn0003249	8.36346	NA	NA	NA	NA	NA	9.10344	-0.76362	0.3156	1.65254	0.0907645	10.503	3	age-dependent rhythm gain	0.937928	2	0.999943	Rh3
FBgn0037549	8.11207	-0.314328	0.208467	0.754348	0.0464954	9.76314	8.5974	-0.314328	0.208467	0.754348	0.0438707	9.76314	4	age-independent rhythm	0.950213	2	1	CG7878
FBgn0261283	11.2199	-0.833913	-0.158604	1.69772	0.0756569	12.7179	12.002	-0.594422	0.252398	1.29158	0.0538068	10.4662	5	age-modulated rhythm	0.999757	2	1	SREBP
FBgn0035697	1.11415	1.33596	1.28233	3.70361	1.66208	2.92177	3.71901	NA	NA	NA	NA	NA	2	age-dependent rhythm loss	0.937678	2	1	CG10163
FBgn0004389	3.85886	-0.676324	0.432532	1.60561	0.208043	9.82665	5.30546	-0.676324	0.432532	1.60561	0.151317	9.82665	4	age-independent rhythm	0.95019	2	1	bnk
FBgn0035232	9.29644	NA	NA	NA	NA	NA	9.04371	-0.0601256	0.20281	0.423069	0.0233903	7.10088	3	age-dependent rhythm gain	0.936548	2	0.999998	CG12099
FBgn0030286	11.2702	0.128737	-0.401883	0.843998	0.0374438	19.1841	11.048	NA	NA	NA	NA	NA	2	age-dependent rhythm loss	0.937533	2	0.996838	Gapvd1
FBgn0035317	3.95456	1.07723	0.738623	2.61228	0.330287	2.29581	4.47532	NA	NA	NA	NA	NA	2	age-dependent rhythm loss	0.937443	2	0.639883	Oseg2
FBgn0026873	5.00599	NA	NA	NA	NA	NA	4.65326	NA	NA	NA	NA	NA	1	arrhythmic	0.882063	2	0.86495	MED18
FBgn0010197	4.49321	0.797014	0.332471	1.72716	0.192196	1.50955	4.49321	NA	NA	NA	NA	NA	2	age-dependent rhythm loss	0.936918	1	0.833882	Gyc32E
FBgn0034047	5.51134	NA	NA	NA	NA	NA	6.12928	-0.32384	0.586546	1.34001	0.109313	7.92691	3	age-dependent rhythm gain	0.936396	2	1	cGlr1
FBgn0265978	6.26915	-0.0517663	0.448532	0.903018	0.0720208	6.4389	5.53485	NA	NA	NA	NA	NA	2	age-dependent rhythm loss	0.93681	2	1	lncRNA:CR44757
FBgn0034071	10.5437	0.232199	-0.20699	0.622129	0.0295023	21.219	10.7063	0.232199	-0.20699	0.622129	0.0290543	21.219	4	age-independent rhythm	0.950158	2	0.988123	CG8405
FBgn0037222	3.65875	NA	NA	NA	NA	NA	3.65875	NA	NA	NA	NA	NA	1	arrhythmic	0.881949	1	0.783669	CG14642
FBgn0031776	5.67634	NA	NA	NA	NA	NA	6.1317	NA	NA	NA	NA	NA	1	arrhythmic	0.88183	2	0.999729	Pfdn1
FBgn0016687	7.77481	-0.214676	0.143085	0.515982	0.0331829	9.75439	7.77481	-0.214676	0.143085	0.515982	0.0331829	9.75439	4	age-independent rhythm	0.950148	1	0.78633	Nurf-38
FBgn0030178	5.20661	NA	NA	NA	NA	NA	5.20661	NA	NA	NA	NA	NA	1	arrhythmic	0.881804	1	0.848883	Naxe
FBgn0038321	6.01642	NA	NA	NA	NA	NA	6.01642	NA	NA	NA	NA	NA	1	arrhythmic	0.881356	1	0.8419	Nagk
FBgn0285926	11.781	0.0110816	-0.343798	0.687952	0.0291976	18.1231	11.9893	-0.128212	-0.0831287	0.305606	0.0127449	14.1972	5	age-modulated rhythm	0.643386	2	0.997216	Imp
FBgn0038398	10.0433	0.35065	-0.131237	0.748808	0.037279	22.6321	9.35101	0.35065	-0.131237	0.748808	0.0400389	22.6321	4	age-independent rhythm	0.949989	2	1	sxe2
FBgn0036299	8.27307	NA	NA	NA	NA	NA	8.67937	0.0118152	0.279741	0.55998	0.0322592	5.83876	3	age-dependent rhythm gain	0.936354	2	1	Tsf2
FBgn0039640	6.01507	NA	NA	NA	NA	NA	7.19997	0.30575	-0.437867	1.0681	0.0741741	20.3284	3	age-dependent rhythm gain	0.936274	2	1	superdeath
FBgn0037371	7.87164	NA	NA	NA	NA	NA	7.87164	0.0356023	-0.230346	0.466163	0.0296103	18.5857	3	age-dependent rhythm gain	0.936066	1	0.839478	Sym
FBgn0030679	6.24498	NA	NA	NA	NA	NA	7.15125	-0.436585	0.114344	0.90262	0.0631092	11.0216	3	age-dependent rhythm gain	0.935998	2	1	CG8206
FBgn0039264	4.2244	NA	NA	NA	NA	NA	3.59538	0.72255	0.115725	1.46352	0.203528	0.606622	3	age-dependent rhythm gain	0.935968	2	0.981496	CG11786
FBgn0020414	5.60026	NA	NA	NA	NA	NA	6.37558	-0.781215	0.319271	1.68787	0.13237	10.5181	3	age-dependent rhythm gain	0.935767	2	0.999939	Idgf3
FBgn0003248	6.47124	NA	NA	NA	NA	NA	6.47124	-0.443177	0.300343	1.07072	0.0827293	9.72496	3	age-dependent rhythm gain	0.935579	1	0.62016	Rh2
FBgn0032295	9.49215	NA	NA	NA	NA	NA	9.49215	-0.0464109	-0.397368	0.800138	0.0421474	17.5559	3	age-dependent rhythm gain	0.934702	1	0.717625	CG12299
FBgn0030086	7.58597	-0.456276	0.519774	1.38326	0.0911723	8.75185	8.38307	-0.456276	0.519774	1.38326	0.0825032	8.75185	4	age-independent rhythm	0.949978	2	1	CCT2
FBgn0029912	8.05683	-0.167843	0.154147	0.455774	0.028285	9.16238	8.16856	-0.167843	0.154147	0.455774	0.0278981	9.16238	4	age-independent rhythm	0.949978	2	0.681874	CG4557
FBgn0259876	7.35689	NA	NA	NA	NA	NA	7.16565	0.180216	-0.369815	0.822779	0.0574113	19.732	3	age-dependent rhythm gain	0.934331	2	0.78911	Cap-G
FBgn0029573	5.58766	0.586262	-0.274172	1.29441	0.115828	22.3291	6.36464	0.586262	-0.274172	1.29441	0.101688	22.3291	4	age-independent rhythm	0.949975	2	1	CG14770
FBgn0051935	8.29454	0.142987	-0.113233	0.364785	0.0219895	21.4416	8.29454	0.142987	-0.113233	0.364785	0.0219895	21.4416	4	age-independent rhythm	0.949924	1	0.824197	Rab3GAP1
FBgn0267246	3.57947	NA	NA	NA	NA	NA	2.98481	NA	NA	NA	NA	NA	1	arrhythmic	0.88114	2	0.669938	asRNA:CR45686
FBgn0050344	7.81681	0.0689702	-0.223898	0.468561	0.0299713	19.1414	7.81681	0.0689702	-0.223898	0.468561	0.0299713	19.1414	4	age-independent rhythm	0.949893	1	0.844868	CG30344
FBgn0260866	11.9709	-0.451939	-0.374882	1.17437	0.0490511	14.645	11.9709	-0.153414	-0.20214	0.50753	0.0211985	15.5202	5	age-modulated rhythm	0.829495	1	0.741502	dnr1
FBgn0017482	4.78015	NA	NA	NA	NA	NA	4.78015	NA	NA	NA	NA	NA	1	arrhythmic	0.881051	1	0.590647	T3dh
FBgn0065110	5.23911	0.858437	-0.382892	1.87991	0.179412	22.3974	7.32781	0.858437	-0.382892	1.87991	0.128273	22.3974	4	age-independent rhythm	0.949862	2	1	ppk10
FBgn0014269	7.01268	NA	NA	NA	NA	NA	6.68389	NA	NA	NA	NA	NA	1	arrhythmic	0.880954	2	0.973644	prod
FBgn0265634	6.00459	0.381772	-0.344479	1.02843	0.0856368	21.196	7.88066	0.381772	-0.344479	1.02843	0.0652501	21.196	4	age-independent rhythm	0.949846	2	1	lncRNA:CR44441
FBgn0019650	12.273	-0.387861	-0.276013	0.952092	0.038788	14.3625	11.9665	-0.0542972	-0.135283	0.291545	0.0121817	16.5421	5	age-modulated rhythm	0.606935	2	1	toy
FBgn0035872	10.1663	-0.251134	0.137897	0.573005	0.0281816	10.0819	9.75393	NA	NA	NA	NA	NA	2	age-dependent rhythm loss	0.936807	2	1	Cpsf6
FBgn0287725	12.1339	0.0468803	-0.286522	0.580663	0.0239273	18.6195	11.9647	0.148883	-0.479189	1.00357	0.0419388	19.1507	5	age-modulated rhythm	0.502804	2	0.939919	sov
FBgn0013981	6.48345	NA	NA	NA	NA	NA	6.48345	-0.523648	0.134534	1.08131	0.0833898	11.0394	3	age-dependent rhythm gain	0.934279	1	0.625562	His4r
FBgn0064766	8.53994	NA	NA	NA	NA	NA	8.21445	NA	NA	NA	NA	NA	1	arrhythmic	0.880852	2	0.999212	CG7600
FBgn0030346	6.31334	NA	NA	NA	NA	NA	6.31334	-0.341074	0.160921	0.754261	0.0597355	10.3161	3	age-dependent rhythm gain	0.934229	1	0.676315	BORCS5
FBgn0004556	4.40248	0.297256	0.916115	1.92627	0.218771	4.80154	4.85409	NA	NA	NA	NA	NA	2	age-dependent rhythm loss	0.936795	2	0.926093	Dbp73D
FBgn0259989	3.29117	NA	NA	NA	NA	NA	3.29117	NA	NA	NA	NA	NA	1	arrhythmic	0.880722	1	0.800473	CG42486
FBgn0039112	7.39686	-0.108954	-0.23844	0.524307	0.0354412	16.3628	7.08548	-0.108954	-0.23844	0.524307	0.0369987	16.3628	4	age-independent rhythm	0.949691	2	0.998429	SdhD
FBgn0035358	4.97095	NA	NA	NA	NA	NA	4.97095	NA	NA	NA	NA	NA	1	arrhythmic	0.880707	1	0.772544	CG14949
FBgn0085415	3.48271	1.02936	0.868924	2.69416	0.38679	2.67793	3.48271	NA	NA	NA	NA	NA	2	age-dependent rhythm loss	0.93675	1	0.855259	CG34386
FBgn0033460	10.6491	-0.160191	0.173456	0.47222	0.0221719	8.84821	10.5218	NA	NA	NA	NA	NA	2	age-dependent rhythm loss	0.936667	2	0.807526	Sec24AB
FBgn0032851	1.64227	NA	NA	NA	NA	NA	3.76084	NA	NA	NA	NA	NA	1	arrhythmic	0.88067	2	1	CG13970
FBgn0031285	9.71381	NA	NA	NA	NA	NA	9.37964	NA	NA	NA	NA	NA	1	arrhythmic	0.880603	2	0.999885	CG3662
FBgn0029137	7.21828	0.270204	-0.364588	0.9076	0.0628682	20.4362	6.91768	0.270204	-0.364588	0.9076	0.0656001	20.4362	4	age-independent rhythm	0.949667	2	0.999463	Patsas
FBgn0032879	11.62	-0.284677	0.0501207	0.57811	0.0248757	11.3343	11.9597	-0.473161	0.464021	1.32544	0.0554127	9.03725	5	age-modulated rhythm	0.999834	2	1	CarT
FBgn0250819	10.5666	-0.426837	-0.15807	0.910332	0.0430757	13.3547	11.9458	-0.154963	0.170487	0.460778	0.0192861	8.81794	5	age-modulated rhythm	0.997108	2	1	CG33521
FBgn0041225	6.61746	0.0141392	-0.505098	1.01059	0.076358	18.1069	6.84021	0.0141392	-0.505098	1.01059	0.0738714	18.1069	4	age-independent rhythm	0.949616	2	0.792891	Gr94a
FBgn0041184	9.57618	-0.0759791	-0.202803	0.433138	0.0226154	16.6308	9.24445	-0.0759791	-0.202803	0.433138	0.0234269	16.6308	4	age-independent rhythm	0.949421	2	1	Socs36E
FBgn0037299	6.24659	NA	NA	NA	NA	NA	6.24659	-0.175048	0.469164	1.00151	0.0801648	7.36406	3	age-dependent rhythm gain	0.933788	1	0.738239	Vps37B
FBgn0036198	6.60001	-0.211766	0.276819	0.697061	0.0528076	8.49439	6.60001	-0.211766	0.276819	0.697061	0.0528076	8.49439	4	age-independent rhythm	0.949413	1	0.851615	crim
FBgn0039527	6.37674	0.0222387	0.471186	0.943422	0.0739736	5.81985	6.84675	0.0222387	0.471186	0.943422	0.0688956	5.81985	4	age-independent rhythm	0.949265	2	0.999913	CG5639
FBgn0035091	6.95936	-0.0541453	0.248654	0.508961	0.0365666	6.81897	6.95936	-0.0541453	0.248654	0.508961	0.0365666	6.81897	4	age-independent rhythm	0.949233	1	0.760896	CG3829
FBgn0034323	6.95991	0.462352	-0.482872	1.33706	0.0960547	20.9171	6.17431	0.462352	-0.482872	1.33706	0.108276	20.9171	4	age-independent rhythm	0.949207	2	1	CG18537
FBgn0031347	4.51264	NA	NA	NA	NA	NA	4.83852	NA	NA	NA	NA	NA	1	arrhythmic	0.880572	2	0.514156	nis
FBgn0034198	4.69321	NA	NA	NA	NA	NA	4.99968	NA	NA	NA	NA	NA	1	arrhythmic	0.880529	2	0.502679	CG11400
FBgn0050395	3.00358	1.27741	1.02226	3.27218	0.544713	2.57791	3.00358	NA	NA	NA	NA	NA	2	age-dependent rhythm loss	0.936424	1	0.823957	CG30395
FBgn0000317	9.01348	0.519922	-0.477677	1.41208	0.0783317	21.1617	9.18596	0.519922	-0.477677	1.41208	0.0768609	21.1617	4	age-independent rhythm	0.949191	2	0.864864	ck
FBgn0031216	11.459	-0.343849	-0.238277	0.83668	0.0365077	14.3147	11.9445	-0.0247434	-0.243168	0.488848	0.0204632	17.6127	5	age-modulated rhythm	0.995068	2	1	Zir
FBgn0033899	6.20186	NA	NA	NA	NA	NA	6.20186	NA	NA	NA	NA	NA	1	arrhythmic	0.880502	1	0.644932	CG13016
FBgn0034030	4.96698	NA	NA	NA	NA	NA	5.93698	NA	NA	NA	NA	NA	1	arrhythmic	0.880382	2	1	CG8192
FBgn0001168	7.00988	NA	NA	NA	NA	NA	8.6515	-0.539315	0.380674	1.32026	0.0763026	9.65225	3	age-dependent rhythm gain	0.933715	2	1	h
FBgn0261985	11.7178	0.326473	-0.0593261	0.663639	0.0283177	23.3134	11.9429	0.167674	0.272158	0.639327	0.026766	3.89087	5	age-modulated rhythm	0.973536	2	0.974898	Ptpmeg
FBgn0085459	6.01433	-0.0959049	-0.402395	0.827333	0.0687801	17.1063	5.76968	-0.0959049	-0.402395	0.827333	0.0716966	17.1063	4	age-independent rhythm	0.94915	2	0.521111	CG34430
FBgn0037637	6.49809	NA	NA	NA	NA	NA	7.69159	-0.489027	-0.00566275	0.97812	0.0635837	12.0442	3	age-dependent rhythm gain	0.933367	2	1	IscU
FBgn0013563	6.50083	NA	NA	NA	NA	NA	6.50083	NA	NA	NA	NA	NA	1	arrhythmic	0.880355	1	0.845483	Pex1
FBgn0035996	4.02267	NA	NA	NA	NA	NA	5.46786	-0.557324	-0.0147686	1.11504	0.101963	12.1012	3	age-dependent rhythm gain	0.933344	2	1	CG3448
FBgn0033527	4.68357	NA	NA	NA	NA	NA	4.32019	NA	NA	NA	NA	NA	1	arrhythmic	0.880228	2	0.81665	CG11777
FBgn0286037	8.00831	-0.136225	0.408523	0.861275	0.0537738	7.22942	7.05385	-0.136225	0.408523	0.861275	0.06105	7.22942	4	age-independent rhythm	0.948983	2	1	sisRNA:3
FBgn0053516	6.00522	0.537288	0.287791	1.21902	0.101497	1.87834	6.25712	NA	NA	NA	NA	NA	2	age-dependent rhythm loss	0.936111	2	0.520132	dpr3
FBgn0034570	10.984	0.201234	-0.271553	0.675977	0.0307711	20.436	10.8478	0.201234	-0.271553	0.675977	0.0311574	20.436	4	age-independent rhythm	0.948981	2	0.849249	CG10543
FBgn0034724	5.10788	NA	NA	NA	NA	NA	4.67183	NA	NA	NA	NA	NA	1	arrhythmic	0.880112	2	0.777835	babos
FBgn0020545	6.89236	-0.314448	-0.0216061	0.630378	0.0457303	12.262	6.89236	-0.314448	-0.0216061	0.630378	0.0457303	12.262	4	age-independent rhythm	0.948897	1	0.725919	kraken
FBgn0033159	10.4296	0.0499227	-0.312826	0.633569	0.0303737	18.6045	11.9408	-0.170889	0.40951	0.887471	0.0371613	7.51006	5	age-modulated rhythm	0.972718	2	1	Dscam1
FBgn0001114	8.39852	NA	NA	NA	NA	NA	7.78422	NA	NA	NA	NA	NA	1	arrhythmic	0.880055	2	1	Glt
FBgn0031693	11.8471	0.443393	-0.183737	0.959909	0.0405125	22.4994	11.4357	0.443393	-0.183737	0.959909	0.0419699	22.4994	4	age-independent rhythm	0.948855	2	0.999999	Cyp4ac1
FBgn0266418	10.8247	-0.280502	-0.199805	0.688778	0.0318152	14.3642	11.9323	0.315728	0.379732	0.987686	0.0413869	3.35054	5	age-modulated rhythm	0.975737	2	1	wake
FBgn0036778	2.75845	1.63301	1.23311	4.09258	0.741826	2.47047	3.69289	NA	NA	NA	NA	NA	2	age-dependent rhythm loss	0.935908	2	0.966037	Cyp312a1
FBgn0030505	12.3098	-0.0504098	-0.198629	0.409852	0.0166473	17.0506	11.932	-0.126618	0.105258	0.329311	0.0137995	9.35086	5	age-modulated rhythm	0.742752	2	1	NFAT
FBgn0010421	5.49258	NA	NA	NA	NA	NA	5.22805	NA	NA	NA	NA	NA	1	arrhythmic	0.879948	2	0.722757	TfIIFbeta
FBgn0266084	12.2255	-0.0299024	-0.569703	1.14097	0.0466636	17.7997	11.9173	0.222397	-0.49003	1.07627	0.0451559	19.6274	5	age-modulated rhythm	0.857404	2	0.999996	Fhos
FBgn0051909	3.9767	1.10361	-0.974433	2.94447	0.370215	21.2371	3.9767	NA	NA	NA	NA	NA	2	age-dependent rhythm loss	0.935858	1	0.53171	CG31909
FBgn0037743	10.0747	NA	NA	NA	NA	NA	10.0747	0.160807	0.215051	0.53705	0.0266534	3.54748	3	age-dependent rhythm gain	0.933164	1	0.847808	Alg12
FBgn0027786	8.08927	-0.317222	-0.0681351	0.648913	0.0401095	12.8081	8.08927	-0.317222	-0.0681351	0.648913	0.0401095	12.8081	4	age-independent rhythm	0.948758	1	0.577558	Mtch
FBgn0054045	4.31586	0.0119133	-0.30769	0.615841	0.0713463	18.1478	7.9262	0.0119133	-0.30769	0.615841	0.0388485	18.1478	4	age-independent rhythm	0.948716	2	1	CG34045
FBgn0053530	5.7362	NA	NA	NA	NA	NA	5.7362	NA	NA	NA	NA	NA	1	arrhythmic	0.879872	1	0.679925	Acp53C14c
FBgn0031023	12.2092	-0.613613	0.0112093	1.22743	0.0502666	11.9302	11.8973	-0.284283	0.213009	0.710463	0.0298581	9.54375	5	age-modulated rhythm	0.992527	2	0.999851	CG14200
FBgn0037750	3.78103	0.565439	1.01687	2.32701	0.307722	4.06156	4.54886	NA	NA	NA	NA	NA	2	age-dependent rhythm loss	0.935822	2	0.985019	Whamy
FBgn0051278	5.66731	NA	NA	NA	NA	NA	5.66731	NA	NA	NA	NA	NA	1	arrhythmic	0.879759	1	0.853519	CG31278
FBgn0028577	11.8907	0.493461	-0.220905	1.0813	0.0454683	22.3922	11.8907	0.310315	-0.182089	0.71959	0.0302585	21.9731	5	age-modulated rhythm	0.806248	1	0.578525	hfp
FBgn0264705	7.92855	0.0716789	-0.380146	0.77369	0.0487914	18.7119	7.92855	NA	NA	NA	NA	NA	2	age-dependent rhythm loss	0.935777	1	0.696861	lncRNA:CR43974
FBgn0035088	6.58887	NA	NA	NA	NA	NA	6.58887	NA	NA	NA	NA	NA	1	arrhythmic	0.87958	1	0.700376	CG3776
FBgn0039024	9.30455	-0.100237	0.206936	0.45987	0.0247121	7.723	9.30455	-0.100237	0.206936	0.45987	0.0247121	7.723	4	age-independent rhythm	0.948683	1	0.830097	Nepl15
FBgn0264560	10.7888	-0.193309	0.146632	0.48526	0.0224891	9.52122	10.7888	-0.193309	0.146632	0.48526	0.0224891	9.52122	4	age-independent rhythm	0.948643	1	0.855326	garz
FBgn0026148	5.48169	NA	NA	NA	NA	NA	4.97031	-0.0963309	-0.579695	1.17529	0.118231	17.371	3	age-dependent rhythm gain	0.932743	2	0.99828	CG12253
FBgn0028497	10.6542	-0.437671	0.62666	1.52874	0.0717436	8.32874	10.9059	-0.437671	0.62666	1.52874	0.0700877	8.32874	4	age-independent rhythm	0.948642	2	0.99347	Mtmr6
FBgn0031992	4.92327	NA	NA	NA	NA	NA	4.92327	NA	NA	NA	NA	NA	1	arrhythmic	0.879579	1	0.855047	Acbp1
FBgn0264753	8.59151	-0.171667	-0.402326	0.874839	0.050913	16.4595	11.8784	0.00831834	-0.202344	0.405029	0.017049	18.1569	5	age-modulated rhythm	0.459914	2	1	Rgk1
FBgn0004611	11.1697	-0.563468	0.00193552	1.12694	0.0504462	11.9869	11.8751	0.210559	-0.217396	0.605297	0.025486	20.939	5	age-modulated rhythm	0.927453	2	1	Plc21C
FBgn0264549	4.5122	-0.205362	-0.746971	1.54937	0.171687	16.9752	4.96561	-0.205362	-0.746971	1.54937	0.15601	16.9752	4	age-independent rhythm	0.948566	2	0.910792	lncRNA:CR43928
FBgn0039482	3.98035	0.169104	0.724278	1.48751	0.186857	5.12387	4.99531	0.169104	0.724278	1.48751	0.148891	5.12387	4	age-independent rhythm	0.948421	2	0.999997	CG14258
FBgn0036671	6.67873	NA	NA	NA	NA	NA	6.67873	NA	NA	NA	NA	NA	1	arrhythmic	0.879561	1	0.657663	CG9951
FBgn0038471	5.76107	NA	NA	NA	NA	NA	5.39984	NA	NA	NA	NA	NA	1	arrhythmic	0.879555	2	0.967366	Trm7-32
FBgn0035379	3.74629	0.800509	1.0855	2.6975	0.360024	3.57286	4.33172	NA	NA	NA	NA	NA	2	age-dependent rhythm loss	0.935727	2	0.805907	spz5
FBgn0030989	4.70156	0.763835	-0.282407	1.62874	0.173212	22.6473	3.97609	0.763835	-0.282407	1.62874	0.204817	22.6473	4	age-independent rhythm	0.948417	2	0.999161	Inx5
FBgn0015949	10.5147	-0.164643	0.08575	0.37127	0.0176548	10.1659	9.95921	-0.164643	0.08575	0.37127	0.0186396	10.1659	4	age-independent rhythm	0.94841	2	1	hrg
FBgn0004597	5.73833	NA	NA	NA	NA	NA	5.97971	NA	NA	NA	NA	NA	1	arrhythmic	0.879475	2	0.570586	CycC
FBgn0002723	9.06267	0.000996708	-0.229241	0.458486	0.0252953	18.0166	8.49863	0.000996708	-0.229241	0.458486	0.0269741	18.0166	4	age-independent rhythm	0.948406	2	1	Met
FBgn0010348	9.89951	-0.259497	0.106035	0.56065	0.028317	10.5183	9.89951	-0.259497	0.106035	0.56065	0.028317	10.5183	4	age-independent rhythm	0.948317	1	0.762631	Arf1
FBgn0033860	4.47136	0.658772	-0.196073	1.37466	0.153719	22.895	4.83633	0.658772	-0.196073	1.37466	0.142118	22.895	4	age-independent rhythm	0.948223	2	0.685671	S-Lap5
FBgn0259174	14.0257	-0.233857	-0.234265	0.662025	0.0236003	15.0033	13.7488	NA	NA	NA	NA	NA	2	age-dependent rhythm loss	0.935687	2	0.999999	Nedd4
FBgn0044511	4.05561	NA	NA	NA	NA	NA	4.05561	NA	NA	NA	NA	NA	1	arrhythmic	0.879296	1	0.802628	mRpS21
FBgn0021764	13.195	0.184925	-0.31681	0.733665	0.0278009	20.0182	12.9781	NA	NA	NA	NA	NA	2	age-dependent rhythm loss	0.935393	2	0.997406	sdk
FBgn0003162	6.76664	NA	NA	NA	NA	NA	7.02024	NA	NA	NA	NA	NA	1	arrhythmic	0.879091	2	0.689472	Pu
FBgn0036853	4.41163	NA	NA	NA	NA	NA	4.41163	NA	NA	NA	NA	NA	1	arrhythmic	0.878959	1	0.758254	mRpL21
FBgn0038465	6.6422	NA	NA	NA	NA	NA	7.70734	-0.552441	0.312992	1.26989	0.0823818	10.031	3	age-dependent rhythm gain	0.932562	2	1	Irc
FBgn0259237	2.70728	1.13429	1.22319	3.33635	0.616182	3.14397	2.70728	NA	NA	NA	NA	NA	2	age-dependent rhythm loss	0.935384	1	0.742349	CG42335
FBgn0036422	3.39289	NA	NA	NA	NA	NA	2.86774	NA	NA	NA	NA	NA	1	arrhythmic	0.878867	2	0.595314	CG3868
FBgn0032871	4.48054	NA	NA	NA	NA	NA	4.48054	NA	NA	NA	NA	NA	1	arrhythmic	0.878823	1	0.715766	CG2611
FBgn0052017	11.8675	-0.30091	-0.0427078	0.607851	0.0256099	12.5385	11.8675	-0.104467	0.19428	0.441171	0.0185874	7.8845	5	age-modulated rhythm	0.994939	1	0.638987	CG32017
FBgn0030995	4.26412	NA	NA	NA	NA	NA	4.26412	NA	NA	NA	NA	NA	1	arrhythmic	0.878576	1	0.850952	CG7914
FBgn0052647	12.1972	-0.510676	-0.677325	1.69654	0.0695464	15.5323	11.8665	-0.234841	-0.0332116	0.474355	0.0199871	12.5366	5	age-modulated rhythm	0.963523	2	0.999988	CG32647
FBgn0024319	3.66227	0.0157468	0.777684	1.55569	0.212394	5.92267	5.29585	NA	NA	NA	NA	NA	2	age-dependent rhythm loss	0.935221	2	1	Nach
FBgn0264089	11.8625	-0.392983	-0.394351	1.11346	0.0469321	15.0066	11.8625	0.0475897	-0.921089	1.84463	0.0777509	18.1972	5	age-modulated rhythm	0.999999	1	0.85105	sli
FBgn0040679	2.67535	1.31129	-0.123333	2.63415	0.4923	23.6418	2.67535	1.31129	-0.123333	2.63415	0.4923	23.6418	4	age-independent rhythm	0.948114	1	0.797763	CG11373
FBgn0260450	6.50783	0.170849	-0.255849	0.615299	0.0472737	20.2489	6.50783	0.170849	-0.255849	0.615299	0.0472737	20.2489	4	age-independent rhythm	0.948015	1	0.748749	CalpC
FBgn0039808	11.6592	0.0458798	-0.250436	0.509209	0.0218372	18.6921	11.8515	-0.0878941	0.292427	0.610702	0.0257646	7.11527	5	age-modulated rhythm	0.995425	2	0.960122	CG12071
FBgn0028543	5.93215	NA	NA	NA	NA	NA	5.93215	-0.618354	0.33761	1.40903	0.118762	10.0911	3	age-dependent rhythm gain	0.932446	1	0.793142	NimB2
FBgn0039852	4.09255	0.875956	0.929511	2.55444	0.312084	3.11327	3.45764	NA	NA	NA	NA	NA	2	age-dependent rhythm loss	0.93507	2	0.549353	nyo
FBgn0053260	5.89642	0.0578762	-0.384595	0.77785	0.0659595	18.5705	5.89642	0.0578762	-0.384595	0.77785	0.0659595	18.5705	4	age-independent rhythm	0.947994	1	0.751806	Tsen34
FBgn0267861	10.8815	-0.450196	-0.0202731	0.901305	0.0414146	12.1719	11.8389	-0.423871	0.809606	1.82771	0.0771909	7.84229	5	age-modulated rhythm	1	2	1	Maf1
FBgn0027054	7.04348	NA	NA	NA	NA	NA	7.04348	NA	NA	NA	NA	NA	1	arrhythmic	0.878558	1	0.512817	CSN4
FBgn0039479	6.04219	0.350266	0.559794	1.32069	0.109289	3.86437	6.77002	0.350266	0.559794	1.32069	0.0975397	3.86437	4	age-independent rhythm	0.947922	2	1	CG14257
FBgn0035397	11.8376	-0.0283312	-0.895705	1.79231	0.075704	17.8792	11.8376	0.332071	-0.314969	0.915372	0.0386638	21.1009	5	age-modulated rhythm	1	1	0.805846	PAN3
FBgn0051547	6.87713	NA	NA	NA	NA	NA	6.87713	NA	NA	NA	NA	NA	1	arrhythmic	0.878402	1	0.637213	NKCC
FBgn0030834	4.71634	NA	NA	NA	NA	NA	5.05348	NA	NA	NA	NA	NA	1	arrhythmic	0.878154	2	0.672038	CG8675
FBgn0014127	6.41558	NA	NA	NA	NA	NA	6.20169	0.259965	-0.369965	0.904335	0.0729104	20.3397	3	age-dependent rhythm gain	0.932434	2	0.539561	barr
FBgn0026079	5.55312	-0.222766	0.31544	0.772341	0.0695411	8.34867	6.38873	-0.222766	0.31544	0.772341	0.0604455	8.34867	4	age-independent rhythm	0.9479	2	1	Nsun2
FBgn0034644	12.321	0.077573	-0.314087	0.647049	0.026258	18.9249	11.8275	0.345571	-0.213132	0.812021	0.0343277	21.889	5	age-modulated rhythm	0.662418	2	1	Ip6k
FBgn0038946	5.90919	NA	NA	NA	NA	NA	5.03517	NA	NA	NA	NA	NA	1	arrhythmic	0.878112	2	1	rdhB
FBgn0034647	3.87959	0.460096	0.578041	1.47759	0.190432	3.43211	4.46743	NA	NA	NA	NA	NA	2	age-dependent rhythm loss	0.935047	2	0.953069	pirk
FBgn0035122	5.73257	0.293343	-0.415495	1.01722	0.0887234	20.3482	5.47367	0.293343	-0.415495	1.01722	0.0929198	20.3482	4	age-independent rhythm	0.947859	2	0.745302	mRpL17
FBgn0287620	5.61695	0.164926	-0.426037	0.913692	0.0813334	19.4108	7.1509	0.164926	-0.426037	0.913692	0.0638865	19.4108	4	age-independent rhythm	0.947853	2	1	lncRNA:CR46489
FBgn0283657	11.7625	0.224423	-0.262985	0.691453	0.0293923	20.6984	11.3414	0.224423	-0.262985	0.691453	0.0304836	20.6984	4	age-independent rhythm	0.947756	2	1	Tlk
FBgn0036147	6.49329	NA	NA	NA	NA	NA	7.41957	0.22091	-0.344958	0.819261	0.0552095	20.1757	3	age-dependent rhythm gain	0.931705	2	1	Plod
FBgn0036551	6.75844	NA	NA	NA	NA	NA	6.57557	0.294084	-0.189817	0.700046	0.0532308	21.8106	3	age-dependent rhythm gain	0.931585	2	0.646205	CG17029
FBgn0032109	11.5307	-0.923459	-0.411092	2.02166	0.0876639	13.5998	11.8245	-0.411694	1.16912	2.47898	0.104824	7.29328	5	age-modulated rhythm	1	2	0.569481	CG17005
FBgn0003149	5.84951	0.207603	0.559464	1.19348	0.102015	4.64276	6.20821	NA	NA	NA	NA	NA	2	age-dependent rhythm loss	0.934911	2	0.703751	Prm
FBgn0036374	10.9157	-0.211225	0.0918862	0.460692	0.0211024	10.4327	10.9157	NA	NA	NA	NA	NA	2	age-dependent rhythm loss	0.934641	1	0.774699	Spt20
FBgn0050005	6.68957	0.186241	-0.671067	1.39286	0.104107	19.0341	7.54643	NA	NA	NA	NA	NA	2	age-dependent rhythm loss	0.934484	2	1	GstT2
FBgn0020910	9.93834	-0.479926	0.157578	1.01027	0.0508268	10.7882	10.776	-0.479926	0.157578	1.01027	0.046876	10.7882	4	age-independent rhythm	0.947725	2	1	RpL3
FBgn0259111	12.3376	1.78756	-1.40457	4.54673	0.184262	21.4561	11.8186	1.47362	-0.594521	3.17806	0.134452	22.5352	5	age-modulated rhythm	0.933703	2	0.923581	Ndae1
FBgn0085506	2.17307	1.47169	1.7759	4.61288	1.06137	3.35676	4.3017	NA	NA	NA	NA	NA	2	age-dependent rhythm loss	0.934411	2	1	CG40635
FBgn0036143	4.23385	0.482552	0.546143	1.45757	0.172133	3.23582	4.23385	NA	NA	NA	NA	NA	2	age-dependent rhythm loss	0.934368	1	0.796554	CG14142
FBgn0039430	11.8169	0.00769773	0.391177	0.782505	0.0331096	5.92484	11.8169	-0.369022	0.85881	1.86947	0.0791018	7.55018	5	age-modulated rhythm	0.454069	1	0.59396	CG5455
FBgn0050418	12.605	-0.818875	0.117368	1.65449	0.0656281	11.4562	11.7807	-0.531192	0.0289927	1.06397	0.0451571	11.7917	5	age-modulated rhythm	0.897168	2	1	nord
FBgn0030051	3.78763	NA	NA	NA	NA	NA	3.78763	NA	NA	NA	NA	NA	1	arrhythmic	0.878043	1	0.601605	spirit
FBgn0000557	11.7767	-0.372865	0.574538	1.36985	0.0581591	8.19886	11.7767	-0.566467	0.297132	1.27933	0.054316	10.1548	5	age-modulated rhythm	0.769519	1	0.82496	eEF1alpha2
FBgn0038552	7.3657	NA	NA	NA	NA	NA	7.13555	NA	NA	NA	NA	NA	1	arrhythmic	0.87795	2	0.895919	Alg1
FBgn0010051	11.1145	-0.0862136	0.383741	0.786612	0.0353869	6.84415	11.7562	0.100716	-0.338291	0.70593	0.0300239	19.1053	5	age-modulated rhythm	1	2	1	Itpr
FBgn0261835	3.39702	NA	NA	NA	NA	NA	4.66529	NA	NA	NA	NA	NA	1	arrhythmic	0.877933	2	1	lncRNA:CR42767
FBgn0034281	5.27597	-0.387342	0.468468	1.21572	0.115213	8.63899	4.6955	-0.387342	0.468468	1.21572	0.129456	8.63899	4	age-independent rhythm	0.947703	2	0.999305	CG14490
FBgn0035702	6.07677	NA	NA	NA	NA	NA	5.85985	NA	NA	NA	NA	NA	1	arrhythmic	0.877922	2	0.664045	CG10147
FBgn0034360	6.26251	-0.110201	0.320775	0.678354	0.0541599	7.264	5.81879	NA	NA	NA	NA	NA	2	age-dependent rhythm loss	0.934272	2	0.999985	CG10927
FBgn0017429	7.49132	NA	NA	NA	NA	NA	7.49132	NA	NA	NA	NA	NA	1	arrhythmic	0.877882	1	0.664437	CG5989
FBgn0030853	7.0241	NA	NA	NA	NA	NA	6.77018	NA	NA	NA	NA	NA	1	arrhythmic	0.877685	2	0.937231	ND-24
FBgn0001147	3.39864	0.831716	1.06284	2.69917	0.397095	3.46369	3.98685	NA	NA	NA	NA	NA	2	age-dependent rhythm loss	0.933922	2	0.718582	gsb-n	T
FBgn0013275	6.84332	1.60244	-0.0681548	3.20778	0.234373	23.8376	9.76657	NA	NA	NA	NA	NA	2	age-dependent rhythm loss	0.933383	2	0.999999	Hsp70Aa
FBgn0034086	5.29159	NA	NA	NA	NA	NA	5.29159	NA	NA	NA	NA	NA	1	arrhythmic	0.877623	1	0.701584	CG8441
FBgn0037994	7.32645	1.11627	-0.650369	2.58383	0.176336	21.9849	9.10678	1.11627	-0.650369	2.58383	0.141863	21.9849	4	age-independent rhythm	0.947685	2	1	eIF3d2
FBgn0001229	2.91276	0.546601	0.700568	1.77715	0.305063	3.46918	3.50354	NA	NA	NA	NA	NA	2	age-dependent rhythm loss	0.933124	2	0.850817	Hsp67Bc
FBgn0037915	3.13826	1.25804	0.943697	3.14531	0.501123	2.45831	3.13826	NA	NA	NA	NA	NA	2	age-dependent rhythm loss	0.932888	1	0.846898	CG6790
FBgn0259682	6.81722	NA	NA	NA	NA	NA	5.91319	NA	NA	NA	NA	NA	1	arrhythmic	0.877529	2	1	Jabba
FBgn0032681	11.754	-0.159891	-0.276343	0.638532	0.0271623	15.9964	11.754	0.156364	-0.211385	0.525865	0.0223696	20.4327	5	age-modulated rhythm	0.46522	1	0.635027	CG10283
FBgn0287873	11.9751	-0.153781	0.125313	0.396747	0.0165654	9.38828	11.7519	0.0540914	-0.148504	0.316097	0.0134488	19.3342	5	age-modulated rhythm	0.765207	2	0.999817	zip
FBgn0086367	12.4572	0.34114	-0.827683	1.79046	0.0718642	19.4933	11.7443	0.431808	-0.465942	1.27053	0.0540914	20.8548	5	age-modulated rhythm	0.948184	2	1	t
FBgn0004868	9.10326	-0.154075	0.139015	0.415039	0.0227962	9.19611	8.79611	-0.154075	0.139015	0.415039	0.0235922	9.19611	4	age-independent rhythm	0.947578	2	0.999998	Gdi
FBgn0084008	3.28294	NA	NA	NA	NA	NA	4.50968	NA	NA	NA	NA	NA	1	arrhythmic	0.877423	2	0.99932	lncRNA:CR41443
FBgn0261791	4.90388	NA	NA	NA	NA	NA	4.90388	NA	NA	NA	NA	NA	1	arrhythmic	0.877386	1	0.643435	SNRPG
FBgn0039883	11.9158	-0.0290584	-0.292023	0.58693	0.0246282	17.6212	11.7177	0.0705365	-0.391959	0.79651	0.0339875	18.6801	5	age-modulated rhythm	0.526845	2	0.999998	RhoGAP100F
FBgn0027794	8.03545	-0.295992	0.011028	0.592395	0.0368614	11.8578	8.03545	-0.295992	0.011028	0.592395	0.0368614	11.8578	4	age-independent rhythm	0.947424	1	0.849902	Lrpprc2
FBgn0024734	10.8612	-1.04986	0.789662	2.62738	0.120953	9.53674	10.6119	-1.04986	0.789662	2.62738	0.123794	9.53674	4	age-independent rhythm	0.947422	2	0.741505	PRL-1
FBgn0263415	2.07424	NA	NA	NA	NA	NA	5.04526	NA	NA	NA	NA	NA	1	arrhythmic	0.877378	2	1	lncRNA:CR43461
FBgn0260660	8.93234	-0.547537	-0.2323	1.18955	0.0665869	13.5326	11.0858	NA	NA	NA	NA	NA	2	age-dependent rhythm loss	0.932651	2	1	Mp
FBgn0050125	4.19341	0.677522	0.23152	1.43197	0.170741	1.25774	3.76791	NA	NA	NA	NA	NA	2	age-dependent rhythm loss	0.932599	2	0.597581	Ir56a
FBgn0028833	8.13812	NA	NA	NA	NA	NA	8.13812	-0.660998	0.430613	1.57778	0.0969375	9.79449	3	age-dependent rhythm gain	0.931072	1	0.501079	Cmpk
FBgn0035060	11.8621	-0.207186	0.10826	0.467531	0.0197069	10.1608	11.7166	-0.225833	0.375191	0.875829	0.0373757	8.06962	5	age-modulated rhythm	0.980827	2	0.939062	Eps-15
FBgn0051632	4.66567	0.718391	0.68676	1.98769	0.213012	2.91403	4.66567	NA	NA	NA	NA	NA	2	age-dependent rhythm loss	0.932571	1	0.836938	sens-2
FBgn0266721	6.60847	0.269263	-0.311435	0.823394	0.0622984	20.7231	5.76199	0.269263	-0.311435	0.823394	0.0714505	20.7231	4	age-independent rhythm	0.947358	2	1	gammaSnap2
FBgn0030331	7.15951	-0.119408	0.459295	0.949126	0.0662843	6.97154	6.4005	-0.119408	0.459295	0.949126	0.0741446	6.97154	4	age-independent rhythm	0.947157	2	1	CG15221
FBgn0030686	5.20328	-0.10621	-0.42713	0.880274	0.0845885	17.0691	5.20328	-0.10621	-0.42713	0.880274	0.0845885	17.0691	4	age-independent rhythm	0.947125	1	0.849366	mRpL3
FBgn0030504	7.71668	-0.225158	0.208293	0.613456	0.0397487	9.14854	8.19921	-0.225158	0.208293	0.613456	0.0374095	9.14854	4	age-independent rhythm	0.947036	2	1	CG2691
FBgn0250788	11.0227	0.309821	0.0821153	0.641037	0.0290782	0.989628	11.7045	0.236996	0.441622	1.00239	0.0428208	4.11865	5	age-modulated rhythm	0.992537	2	1	beta-Spec
FBgn0040297	11.2419	0.472502	-1.0302	2.26678	0.100819	19.6426	10.797	0.472502	-1.0302	2.26678	0.104973	19.6426	4	age-independent rhythm	0.946943	2	0.999999	Nhe2
FBgn0004369	11.7036	-0.14313	-0.12744	0.383286	0.0163748	14.7787	11.7036	0.0872212	-0.196461	0.429904	0.0183664	19.596	5	age-modulated rhythm	0.920086	1	0.855073	Ptp99A
FBgn0267475	3.49412	NA	NA	NA	NA	NA	3.49412	NA	NA	NA	NA	NA	1	arrhythmic	0.877225	1	0.815274	lncRNA:CR45825
FBgn0262870	8.36089	NA	NA	NA	NA	NA	8.74507	NA	NA	NA	NA	NA	1	arrhythmic	0.876752	2	0.593894	axo
FBgn0050285	3.789	0.322901	-0.552337	1.2796	0.168856	20.0207	4.52202	0.322901	-0.552337	1.2796	0.141485	20.0207	4	age-independent rhythm	0.946897	2	0.999705	CG30285
FBgn0035027	9.89818	NA	NA	NA	NA	NA	9.89818	0.155483	-0.17814	0.4729	0.0238882	20.741	3	age-dependent rhythm gain	0.930502	1	0.763464	CG3511
FBgn0025574	12.3116	0.325615	-0.232868	0.800632	0.0325154	21.6286	11.7004	0.235631	0.147976	0.556485	0.0237807	2.14191	5	age-modulated rhythm	0.998737	2	1	Pli
FBgn0259824	9.39154	-0.294516	0.187797	0.698591	0.0371926	9.83177	9.61539	-0.294516	0.187797	0.698591	0.0363267	9.83177	4	age-independent rhythm	0.946803	2	0.992337	Hip14
FBgn0259099	11.9048	NA	NA	NA	NA	NA	11.2425	0.0505782	0.65892	1.32172	0.058782	5.70737	3	age-dependent rhythm gain	0.929434	2	1	DCX-EMAP
FBgn0029716	5.63032	0.862595	-0.310234	1.83337	0.162813	22.6813	6.42218	0.862595	-0.310234	1.83337	0.142738	22.6813	4	age-independent rhythm	0.946763	2	1	CG3546
FBgn0250868	3.0334	-0.263697	0.579298	1.27298	0.209828	7.63167	4.5222	-0.263697	0.579298	1.27298	0.140748	7.63167	4	age-independent rhythm	0.946756	2	1	CG42239
FBgn0038098	4.57379	0.677501	0.642012	1.86675	0.20407	2.89729	4.57379	NA	NA	NA	NA	NA	2	age-dependent rhythm loss	0.932342	1	0.719959	CG7381
FBgn0037515	4.31862	0.27	0.816046	1.71911	0.199034	4.7795	4.99018	NA	NA	NA	NA	NA	2	age-dependent rhythm loss	0.932301	2	0.993761	Sp7
FBgn0260960	7.87659	0.175605	0.304186	0.702471	0.0445923	4.00016	8.5006	NA	NA	NA	NA	NA	2	age-dependent rhythm loss	0.932287	2	1	Baldspot
FBgn0052374	2.61683	0.190958	0.77425	1.5949	0.304739	5.07635	4.25383	0.190958	0.77425	1.5949	0.187467	5.07635	4	age-independent rhythm	0.946674	2	1	CG32374
FBgn0029997	7.95569	0.036857	-0.299021	0.602569	0.0378703	18.4685	7.95569	0.036857	-0.299021	0.602569	0.0378703	18.4685	4	age-independent rhythm	0.946665	1	0.631082	CG2258
FBgn0033871	4.70096	NA	NA	NA	NA	NA	4.70096	NA	NA	NA	NA	NA	1	arrhythmic	0.876495	1	0.847609	CG13339
FBgn0034957	2.62744	0.990802	0.906776	2.68621	0.511184	2.83097	2.62744	NA	NA	NA	NA	NA	2	age-dependent rhythm loss	0.931949	1	0.781441	Rsph4a
FBgn0037544	6.01213	0.297398	-0.339965	0.903376	0.0751295	20.7453	5.2459	0.297398	-0.339965	0.903376	0.0861031	20.7453	4	age-independent rhythm	0.946574	2	1	CG11035
FBgn0032200	6.9091	-0.0386185	-0.316988	0.638664	0.046219	17.5369	6.9091	NA	NA	NA	NA	NA	2	age-dependent rhythm loss	0.931945	1	0.855053	CG5676
FBgn0053287	3.35147	0.524431	1.25942	2.72849	0.407059	4.49285	3.35147	NA	NA	NA	NA	NA	2	age-dependent rhythm loss	0.931885	1	0.597429	CG33287
FBgn0030874	5.61094	NA	NA	NA	NA	NA	5.23668	NA	NA	NA	NA	NA	1	arrhythmic	0.876494	2	0.977502	Spt7
FBgn0060296	5.11213	0.202178	0.648796	1.35914	0.132932	4.84613	6.16509	NA	NA	NA	NA	NA	2	age-dependent rhythm loss	0.93156	2	1	pain
FBgn0036072	2.89598	NA	NA	NA	NA	NA	3.48402	NA	NA	NA	NA	NA	1	arrhythmic	0.876448	2	0.61965	CG6628
FBgn0033808	4.14288	0.195306	-0.474197	1.02568	0.123789	19.4923	4.72391	0.195306	-0.474197	1.02568	0.108563	19.4923	4	age-independent rhythm	0.946437	2	0.986228	CG4627
FBgn0038577	4.38712	NA	NA	NA	NA	NA	4.97825	NA	NA	NA	NA	NA	1	arrhythmic	0.876436	2	0.999607	CG12321
FBgn0030258	5.72454	NA	NA	NA	NA	NA	6.14448	NA	NA	NA	NA	NA	1	arrhythmic	0.876218	2	0.767673	CG1552
FBgn0002773	6.63256	NA	NA	NA	NA	NA	7.0076	-0.393672	0.441185	1.18258	0.0843782	8.78285	3	age-dependent rhythm gain	0.929351	2	0.990769	Mlc2
FBgn0033429	4.31033	NA	NA	NA	NA	NA	3.54082	NA	NA	NA	NA	NA	1	arrhythmic	0.876039	2	0.998243	CG12929
FBgn0263029	7.50329	NA	NA	NA	NA	NA	7.08239	NA	NA	NA	NA	NA	1	arrhythmic	0.876004	2	0.999956	CG43324
FBgn0042696	11.2817	0.26685	-0.567036	1.25338	0.055549	19.6801	11.6944	0.0867946	-0.401146	0.820857	0.0350961	18.8139	5	age-modulated rhythm	0.806581	2	1	NfI
FBgn0026197	10.6901	NA	NA	NA	NA	NA	10.9648	-0.585113	0.0153325	1.17063	0.053381	11.8999	3	age-dependent rhythm gain	0.929187	2	0.881593	lncRNA:noe
FBgn0031531	6.6544	0.389358	-0.381121	1.08968	0.0818769	21.0408	5.83275	0.389358	-0.381121	1.08968	0.0934107	21.0408	4	age-independent rhythm	0.946368	2	1	CG8840
FBgn0015371	11.8312	0.562358	-0.342219	1.3166	0.0556409	21.9118	11.6774	0.343984	-0.0810393	0.706802	0.0302636	23.1162	5	age-modulated rhythm	0.899563	2	0.646027	chn
FBgn0260475	3.40874	NA	NA	NA	NA	NA	4.07803	-0.412889	1.04061	2.23906	0.274528	7.4428	3	age-dependent rhythm gain	0.928912	2	0.969543	CG30059
FBgn0015766	9.82626	-0.316767	0.213063	0.763511	0.0388505	9.7383	9.82626	-0.316767	0.213063	0.763511	0.0388505	9.7383	4	age-independent rhythm	0.946208	1	0.841954	Msr-110
FBgn0014464	7.02804	NA	NA	NA	NA	NA	8.23801	0.355884	0.38935	1.05498	0.0640313	3.17142	3	age-dependent rhythm gain	0.928104	2	1	Cp7Fa
FBgn0037447	4.45507	NA	NA	NA	NA	NA	6.49683	-0.989872	0.621743	2.33787	0.179924	9.85779	3	age-dependent rhythm gain	0.926998	2	1	Neurochondrin
FBgn0029532	6.40743	-0.0588569	-0.567759	1.1416	0.0890845	17.6054	6.16456	NA	NA	NA	NA	NA	2	age-dependent rhythm loss	0.931559	2	0.786254	CG13361
FBgn0039152	6.34019	0.382197	0.204242	0.866693	0.0683491	1.87463	5.72242	0.382197	0.204242	0.866693	0.0757278	1.87463	4	age-independent rhythm	0.94612	2	0.999993	Root
FBgn0085489	4.73518	0.626797	0.0708863	1.26159	0.133214	0.430155	3.54303	0.626797	0.0708863	1.26159	0.178038	0.430155	4	age-independent rhythm	0.946051	2	1	CG34460
FBgn0262730	11.9632	-0.21071	-0.0174331	0.42286	0.0176733	12.3153	11.6768	-0.022176	-0.198708	0.399883	0.0171229	17.5755	5	age-modulated rhythm	0.894454	2	0.999998	dtn
FBgn0013812	6.18982	0.809108	0.608958	2.02533	0.163601	2.46441	6.18982	NA	NA	NA	NA	NA	2	age-dependent rhythm loss	0.931291	1	0.853753	Dhc93AB
FBgn0035227	11.6681	0.0618899	-0.35722	0.725084	0.0310712	18.6553	11.6681	0.247715	-0.288398	0.760358	0.0325828	20.7107	5	age-modulated rhythm	0.773269	1	0.854581	Iml1
FBgn0031518	3.38358	0.780967	0.324145	1.69113	0.249902	1.50275	3.38358	0.780967	0.324145	1.69113	0.249902	1.50275	4	age-independent rhythm	0.946025	1	0.612728	CG3277
FBgn0031255	3.40255	0.63161	0.75703	1.97183	0.289757	3.34406	3.40255	NA	NA	NA	NA	NA	2	age-dependent rhythm loss	0.931098	1	0.818776	BBS8
FBgn0264901	8.461	-0.219879	-0.197279	0.590816	0.0349141	14.7933	8.0548	NA	NA	NA	NA	NA	2	age-dependent rhythm loss	0.931048	2	0.999999	lncRNA:CR44092
FBgn0011741	6.60742	NA	NA	NA	NA	NA	6.60742	NA	NA	NA	NA	NA	1	arrhythmic	0.875606	1	0.848942	Arp6
FBgn0033970	3.62103	NA	NA	NA	NA	NA	6.89654	NA	NA	NA	NA	NA	1	arrhythmic	0.875551	2	1	CG10205
FBgn0025885	11.1553	-0.987892	-0.00231396	1.97579	0.0885584	12.0089	11.6593	-0.638802	0.361968	1.46845	0.0629735	10.0308	5	age-modulated rhythm	0.994638	2	1	Inos
FBgn0031379	7.79274	-0.0217214	0.220592	0.443318	0.0284443	6.37491	7.94212	-0.0217214	0.220592	0.443318	0.0279093	6.37491	4	age-independent rhythm	0.94597	2	0.836834	CG7289
FBgn0262007	2.5285	0.462036	1.03089	2.2594	0.446786	4.39057	3.96052	NA	NA	NA	NA	NA	2	age-dependent rhythm loss	0.931038	2	0.999999	CG42825
FBgn0036509	8.2684	NA	NA	NA	NA	NA	7.88856	-0.339621	0.324377	0.939282	0.0595344	9.08768	3	age-dependent rhythm gain	0.926876	2	0.999542	CG7739
FBgn0030659	5.7965	NA	NA	NA	NA	NA	5.7965	NA	NA	NA	NA	NA	1	arrhythmic	0.875378	1	0.821871	CG9215
FBgn0005626	9.07238	-1.96276	0.111486	3.93185	0.216693	11.7833	11.6579	-0.981883	0.607959	2.30973	0.0990623	9.88235	5	age-modulated rhythm	0.844883	2	1	ple
FBgn0026411	5.76686	0.424441	0.141558	0.894849	0.0775854	1.22963	5.76686	NA	NA	NA	NA	NA	2	age-dependent rhythm loss	0.931016	1	0.721524	Lim1	T
FBgn0022959	10.6941	-0.353602	-0.459161	1.15907	0.0541924	15.4933	10.6941	-0.353602	-0.459161	1.15907	0.0541924	15.4933	4	age-independent rhythm	0.945945	1	0.849755	yps
FBgn0013954	6.31113	-0.367222	0.238416	0.875657	0.0693741	9.80044	6.31113	-0.367222	0.238416	0.875657	0.0693741	9.80044	4	age-independent rhythm	0.94564	1	0.790052	Fkbp12
FBgn0028695	9.67563	-0.183149	0.0188713	0.368237	0.0190291	11.6078	9.55203	-0.183149	0.0188713	0.368237	0.0192753	11.6078	4	age-independent rhythm	0.945633	2	0.564372	Rpn1
FBgn0267951	4.69749	1.04063	-0.258174	2.14435	0.228244	23.0711	4.69749	1.04063	-0.258174	2.14435	0.228244	23.0711	4	age-independent rhythm	0.945568	1	0.842541	lncRNA:CR46231
FBgn0034722	8.78751	NA	NA	NA	NA	NA	8.54003	NA	NA	NA	NA	NA	1	arrhythmic	0.87533	2	0.98374	Rtf1
FBgn0039920	11.1847	-0.0759226	-0.388391	0.791484	0.0353825	17.2626	11.6415	-0.00127792	-0.191082	0.382173	0.0164142	17.9745	5	age-modulated rhythm	0.929239	2	1	CG11360
FBgn0003321	11.6318	-0.0138214	-0.535218	1.07079	0.0460286	17.9014	11.6318	0.149165	-0.696201	1.424	0.0612115	18.8062	5	age-modulated rhythm	0.766562	1	0.66605	sbr
FBgn0035138	3.49085	0.563571	-0.312125	1.28846	0.184549	22.0681	3.49085	0.563571	-0.312125	1.28846	0.184549	22.0681	4	age-independent rhythm	0.945534	1	0.731804	CG13884
FBgn0036710	6.62518	NA	NA	NA	NA	NA	6.62518	0.113946	-0.382557	0.798332	0.0602498	19.1058	3	age-dependent rhythm gain	0.926591	1	0.779258	CG6479
FBgn0029980	5.55088	-0.238676	-0.338486	0.828346	0.0746139	15.6541	5.55088	-0.238676	-0.338486	0.828346	0.0746139	15.6541	4	age-independent rhythm	0.945421	1	0.712133	Dhdds
FBgn0001965	9.4025	NA	NA	NA	NA	NA	9.28657	NA	NA	NA	NA	NA	1	arrhythmic	0.875074	2	0.584728	Sos
FBgn0263220	14.4225	-0.0849002	-0.215636	0.463496	0.0160685	16.5673	14.1489	NA	NA	NA	NA	NA	2	age-dependent rhythm loss	0.931003	2	0.999914	Hk
FBgn0030514	7.99045	-0.220314	0.049913	0.451795	0.0282709	11.149	7.67935	-0.220314	0.049913	0.451795	0.0294162	11.149	4	age-independent rhythm	0.945394	2	0.999985	Mrgn1
FBgn0029791	6.24565	-0.35822	1.06742	2.25186	0.180274	7.23676	6.76078	-0.35822	1.06742	2.25186	0.166538	7.23676	4	age-independent rhythm	0.945362	2	0.993431	AdamTS-B
FBgn0036843	6.84693	-0.282753	0.36338	0.920857	0.0672459	8.52581	7.27598	-0.282753	0.36338	0.920857	0.0632806	8.52581	4	age-independent rhythm	0.945169	2	0.999962	Sfxn2
FBgn0051712	12.2618	0.333652	-0.104404	0.699211	0.0285118	22.8416	11.6278	0.245804	0.141435	0.56718	0.024389	1.99441	5	age-modulated rhythm	0.773889	2	1	CG31712
FBgn0083228	6.27105	NA	NA	NA	NA	NA	5.87356	NA	NA	NA	NA	NA	1	arrhythmic	0.874817	2	0.985554	Frq2
FBgn0040759	4.39448	0.733233	-0.285966	1.57405	0.179094	22.5796	5.64506	0.733233	-0.285966	1.57405	0.139418	22.5796	4	age-independent rhythm	0.945141	2	1	CG13177
FBgn0000359	2.11356	0.613479	0.671483	1.81906	0.430331	3.1723	3.18519	0.613479	0.671483	1.81906	0.28555	3.1723	4	age-independent rhythm	0.945001	2	0.990845	Cp36
FBgn0014075	9.70534	-0.438676	0.214628	0.976734	0.0503194	10.2619	9.70534	-0.438676	0.214628	0.976734	0.0503194	10.2619	4	age-independent rhythm	0.944889	1	0.500613	Uggt
FBgn0085370	10.6942	0.607785	-0.939627	2.23813	0.104642	20.1931	11.627	0.435719	-0.508787	1.33972	0.0576127	20.7051	5	age-modulated rhythm	0.99918	2	1	Pde11
FBgn0051872	4.13483	1.11828	1.13432	3.18575	0.385233	3.02719	3.1051	NA	NA	NA	NA	NA	2	age-dependent rhythm loss	0.930972	2	0.969208	CG31872
FBgn0039532	8.69025	-0.148716	-0.109415	0.36926	0.0212457	14.4229	8.69025	NA	NA	NA	NA	NA	2	age-dependent rhythm loss	0.930575	1	0.854942	Mtl
FBgn0010549	3.6165	0.810744	0.971563	2.5308	0.349897	3.34373	3.6165	NA	NA	NA	NA	NA	2	age-dependent rhythm loss	0.930561	1	0.800567	l(2)03659
FBgn0065100	7.48795	NA	NA	NA	NA	NA	8.25925	NA	NA	NA	NA	NA	1	arrhythmic	0.874773	2	0.999613	sncRNA:254
FBgn0025456	5.3321	-0.477146	0.371067	1.2089	0.11336	9.47523	6.15336	-0.477146	0.371067	1.2089	0.0982309	9.47523	4	age-independent rhythm	0.944888	2	1	CREG
FBgn0267983	9.18763	0.221752	-0.00262713	0.443534	0.0241376	23.9547	8.6892	0.221752	-0.00262713	0.443534	0.0255222	23.9547	4	age-independent rhythm	0.944861	2	1	lncRNA:CR46250
FBgn0010342	6.57294	NA	NA	NA	NA	NA	6.24001	NA	NA	NA	NA	NA	1	arrhythmic	0.874679	2	0.98655	Map60
FBgn0029728	4.33569	0.508057	0.66822	1.67886	0.193609	3.51692	4.72728	NA	NA	NA	NA	NA	2	age-dependent rhythm loss	0.930348	2	0.557871	CG2861
FBgn0032631	6.16586	NA	NA	NA	NA	NA	6.16586	NA	NA	NA	NA	NA	1	arrhythmic	0.87452	1	0.844946	CG15140
FBgn0031959	3.49106	0.39484	0.991448	2.13435	0.305689	4.55235	3.49106	NA	NA	NA	NA	NA	2	age-dependent rhythm loss	0.930178	1	0.680208	spz3
FBgn0039766	4.82711	NA	NA	NA	NA	NA	4.82711	NA	NA	NA	NA	NA	1	arrhythmic	0.874491	1	0.835142	CG15536
FBgn0026777	9.849	-0.21811	0.0313513	0.440704	0.022373	11.4547	10.0423	-0.21811	0.0313513	0.440704	0.0219425	11.4547	4	age-independent rhythm	0.944841	2	0.999992	Rad23
FBgn0261461	12.1331	0.791473	-1.08824	2.69125	0.110905	20.4019	11.6195	0.547665	-0.510932	1.49798	0.0644596	21.1325	5	age-modulated rhythm	1	2	1	RhoGAP18B
FBgn0035632	4.94914	NA	NA	NA	NA	NA	4.94914	NA	NA	NA	NA	NA	1	arrhythmic	0.874415	1	0.644947	Ppat-Dpck
FBgn0045843	2.2347	1.27293	0.975694	3.20769	0.717701	2.498	2.2347	NA	NA	NA	NA	NA	2	age-dependent rhythm loss	0.929958	1	0.805766	RacGAP84C
FBgn0015296	7.25399	NA	NA	NA	NA	NA	7.56017	-0.236558	0.222532	0.649554	0.0429589	9.11666	3	age-dependent rhythm gain	0.926352	2	0.993314	Shc
FBgn0031219	4.06271	NA	NA	NA	NA	NA	4.72416	NA	NA	NA	NA	NA	1	arrhythmic	0.874347	2	0.982511	CG13694
FBgn0259818	7.12034	NA	NA	NA	NA	NA	7.57459	NA	NA	NA	NA	NA	1	arrhythmic	0.874221	2	0.999992	CG42399
FBgn0034321	7.82967	0.403068	-0.418141	1.16156	0.0741769	20.9299	7.21987	0.403068	-0.418141	1.16156	0.0804419	20.9299	4	age-independent rhythm	0.944817	2	1	CG14502
FBgn0033226	10.3864	-0.0885678	0.252732	0.535603	0.0257839	7.28751	11.6121	-0.268221	0.671436	1.44605	0.0622647	7.4517	5	age-modulated rhythm	0.601811	2	1	puml
FBgn0259918	10.064	-0.672065	0.488476	1.66166	0.0825544	9.59928	9.68969	-0.672065	0.488476	1.66166	0.0857438	9.59928	4	age-independent rhythm	0.944645	2	0.96315	inaF-B
FBgn0283712	11.7423	-0.160524	-0.0961184	0.374201	0.0159339	14.0608	11.6063	-0.174327	0.393052	0.859953	0.0370469	7.59456	5	age-modulated rhythm	0.899981	2	0.756025	LIMK1
FBgn0001248	8.84593	0.106818	-0.466986	0.958095	0.0541546	18.8589	8.84593	0.106818	-0.466986	0.958095	0.0541546	18.8589	4	age-independent rhythm	0.944593	1	0.750347	Idh
FBgn0052000	11.7185	0.0884937	-0.232788	0.498081	0.0212519	19.3876	11.3731	0.0884937	-0.232788	0.498081	0.0218973	19.3876	4	age-independent rhythm	0.944545	2	1	anne
FBgn0004368	12.1197	0.839551	-0.308265	1.78871	0.0737934	22.6559	11.6055	0.506797	-0.293443	1.17124	0.0504608	21.9952	5	age-modulated rhythm	0.991192	2	1	Ptp4E
FBgn0038223	10.3627	NA	NA	NA	NA	NA	10.1918	-0.132088	0.226057	0.523638	0.0256893	8.01988	3	age-dependent rhythm gain	0.925884	2	0.970298	Afti
FBgn0261794	12.0357	0.339418	-0.351828	0.977728	0.0406177	20.9314	11.602	0.199746	-0.154016	0.504458	0.0217401	21.491	5	age-modulated rhythm	0.805216	2	1	kcc
FBgn0003656	10.9874	-0.0926169	-0.272247	0.575139	0.0261728	16.7475	10.6374	NA	NA	NA	NA	NA	2	age-dependent rhythm loss	0.929795	2	1	sws
FBgn0038629	5.62829	NA	NA	NA	NA	NA	6.74416	0.438543	-0.774162	1.77949	0.131928	19.9687	3	age-dependent rhythm gain	0.925643	2	1	CG14304
FBgn0053654	3.96175	NA	NA	NA	NA	NA	3.96175	NA	NA	NA	NA	NA	1	arrhythmic	0.874067	1	0.657538	CG33654
FBgn0031535	8.5432	-0.0505241	0.222499	0.456327	0.026707	6.8529	8.03518	-0.0505241	0.222499	0.456327	0.0283955	6.8529	4	age-independent rhythm	0.944279	2	1	CG12795
FBgn0051342	9.90503	NA	NA	NA	NA	NA	9.90503	0.16895	-0.245473	0.595991	0.0300853	20.3025	3	age-dependent rhythm gain	0.925374	1	0.810964	CG31342
FBgn0051320	11.3824	NA	NA	NA	NA	NA	11.3824	0.201674	0.59063	1.24822	0.0548311	4.74315	3	age-dependent rhythm gain	0.925181	1	0.802603	HEATR2
FBgn0039943	10.7806	NA	NA	NA	NA	NA	10.5303	-0.058214	0.559662	1.12536	0.0534346	6.39589	3	age-dependent rhythm gain	0.925153	2	0.975041	CG17168
FBgn0039480	5.41143	0.337938	0.83559	1.80268	0.166562	4.532	6.11054	0.337938	0.83559	1.80268	0.147506	4.532	4	age-independent rhythm	0.944188	2	0.998552	Cpr97Ea
FBgn0262477	11.7516	0.395216	-0.249637	0.93491	0.039778	21.8481	11.5979	0.459061	0.365343	1.17339	0.0505863	2.56763	5	age-modulated rhythm	1	2	0.634382	FoxP	T
FBgn0264617	6.12302	0.486828	-0.0859896	0.988727	0.0807385	23.3322	5.51237	0.486828	-0.0859896	0.988727	0.0896827	23.3322	4	age-independent rhythm	0.944093	2	0.999964	asRNA:CR43957
FBgn0035137	8.73121	0.13082	-0.148889	0.396392	0.0226997	20.7536	8.59531	0.13082	-0.148889	0.396392	0.0230586	20.7536	4	age-independent rhythm	0.944058	2	0.948684	CG1233
FBgn0050115	10.5821	-0.225148	-0.711834	1.49318	0.0705524	16.8299	11.597	0.184592	-0.097377	0.417403	0.0179962	22.1458	5	age-modulated rhythm	0.65319	2	1	GEFmeso
FBgn0034481	3.6352	0.841517	0.468439	1.92623	0.264941	1.9402	4.43005	0.841517	0.468439	1.92623	0.217405	1.9402	4	age-independent rhythm	0.944046	2	0.969864	CG11041
FBgn0051374	9.0474	0.277619	-0.355363	0.901899	0.049843	20.5332	8.8171	0.277619	-0.355363	0.901899	0.0511449	20.5332	4	age-independent rhythm	0.944024	2	0.91477	sals
FBgn0052183	6.96685	0.355478	-0.238513	0.856161	0.0614453	21.7427	6.96685	NA	NA	NA	NA	NA	2	age-dependent rhythm loss	0.92979	1	0.837846	Ccn
FBgn0011327	5.79108	NA	NA	NA	NA	NA	5.79108	NA	NA	NA	NA	NA	1	arrhythmic	0.874001	1	0.824706	Uch-L5
FBgn0264347	2.85238	1.08023	0.468589	2.35497	0.412808	1.56337	2.85238	NA	NA	NA	NA	NA	2	age-dependent rhythm loss	0.92969	1	0.622983	lncRNA:CR43803
FBgn0002906	7.97465	NA	NA	NA	NA	NA	7.84156	0.138934	-0.177076	0.45015	0.0287028	20.5412	3	age-dependent rhythm gain	0.924828	2	0.788352	Blm
FBgn0029888	7.26567	0.058973	-0.320964	0.652674	0.0449149	18.6941	7.26567	0.058973	-0.320964	0.652674	0.0449149	18.6941	4	age-independent rhythm	0.943895	1	0.803255	ND-ASHI
FBgn0030479	12.8616	0.54139	0.177112	1.13925	0.0442888	1.20768	12.2179	0.54139	0.177112	1.13925	0.0466221	1.20768	4	age-independent rhythm	0.943855	2	1	Rbp1-like
FBgn0035375	7.41733	-0.326676	0.317446	0.91102	0.0614116	9.05473	7.07256	NA	NA	NA	NA	NA	2	age-dependent rhythm loss	0.929345	2	0.999939	Pgant6
FBgn0011656	12.4362	0.449665	-0.680411	1.63114	0.0655807	20.2306	11.5859	0.409832	-0.259697	0.97037	0.0418773	21.8426	5	age-modulated rhythm	0.999988	2	1	Mef2
FBgn0266449	8.09916	0.185513	-0.249803	0.622307	0.038418	20.4399	8.3128	NA	NA	NA	NA	NA	2	age-dependent rhythm loss	0.929236	2	0.939393	Kr-h2
FBgn0000546	11.5797	0.754891	-0.969822	2.45798	0.106133	20.5264	11.5797	0.364291	-0.331324	0.984853	0.0425248	21.1809	5	age-modulated rhythm	1	1	0.855407	EcR
FBgn0040396	5.57067	NA	NA	NA	NA	NA	6.2503	0.366019	0.403835	1.09005	0.0871999	3.18748	3	age-dependent rhythm gain	0.924779	2	1	CG3939
FBgn0052369	10.7975	2.0471	-1.14613	4.69223	0.217283	22.0504	11.5742	0.619141	0.315829	1.39008	0.0600508	1.80177	5	age-modulated rhythm	0.944899	2	0.99882	CG32369
FBgn0053111	10.1329	0.590929	-0.368713	1.39305	0.0687388	21.8692	10.4336	0.590929	-0.368713	1.39305	0.0667576	21.8692	4	age-independent rhythm	0.943846	2	1	CG33111
FBgn0033485	4.57608	-0.093274	0.754879	1.52124	0.166216	6.46959	4.57608	-0.093274	0.754879	1.52124	0.166216	6.46959	4	age-independent rhythm	0.94378	1	0.850749	RpLP0-like
FBgn0010488	11.5672	-0.185966	0.142439	0.468497	0.0202512	9.50334	11.5672	-0.336847	0.309378	0.914726	0.0395398	9.16226	5	age-modulated rhythm	0.742903	1	0.830483	NAT1
FBgn0259734	11.1123	0.373654	-0.514083	1.27106	0.0571916	20.4007	11.5559	0.230167	-0.238101	0.662327	0.0286576	20.9353	5	age-modulated rhythm	0.766322	2	1	Nost
FBgn0053510	6.05843	-0.501697	0.307036	1.17639	0.0970867	9.90224	6.05843	-0.501697	0.307036	1.17639	0.0970867	9.90224	4	age-independent rhythm	0.943625	1	0.842262	CG33510
FBgn0275436	7.46215	NA	NA	NA	NA	NA	7.14512	NA	NA	NA	NA	NA	1	arrhythmic	0.873784	2	0.997426	PheRS-m
FBgn0263589	2.71962	-0.261053	0.839513	1.75833	0.323267	7.15156	3.47933	-0.261053	0.839513	1.75833	0.252682	7.15156	4	age-independent rhythm	0.943528	2	0.965386	asRNA:CR43614
FBgn0004167	14.528	0.18281	-0.177421	0.5095	0.0175351	21.0571	14.0557	0.18281	-0.177421	0.5095	0.0181244	21.0571	4	age-independent rhythm	0.943516	2	1	kst
FBgn0040600	6.12139	NA	NA	NA	NA	NA	6.12139	-0.480132	-0.335105	1.17102	0.0956498	14.3275	3	age-dependent rhythm gain	0.924641	1	0.745483	CG13631
FBgn0283525	4.41614	NA	NA	NA	NA	NA	4.74799	NA	NA	NA	NA	NA	1	arrhythmic	0.873752	2	0.736638	l(2)10685
FBgn0034307	5.3708	NA	NA	NA	NA	NA	5.3708	NA	NA	NA	NA	NA	1	arrhythmic	0.873652	1	0.854424	CG10914
FBgn0011760	10.8693	0.310171	-0.20014	0.738274	0.0339615	21.8112	10.503	NA	NA	NA	NA	NA	2	age-dependent rhythm loss	0.929223	2	0.999982	ctp
FBgn0029837	6.00898	NA	NA	NA	NA	NA	6.00898	NA	NA	NA	NA	NA	1	arrhythmic	0.873583	1	0.855111	Tsp5D
FBgn0042132	10.7066	0.658214	-0.380645	1.52071	0.0710174	21.9973	9.92584	0.658214	-0.380645	1.52071	0.0766034	21.9973	4	age-independent rhythm	0.943416	2	1	CG18809
FBgn0024187	11.226	-0.10158	-0.183738	0.419895	0.018702	16.0709	10.9246	NA	NA	NA	NA	NA	2	age-dependent rhythm loss	0.928961	2	1	syd
FBgn0267606	6.47099	0.145948	-0.290926	0.650963	0.0502986	19.7761	6.03448	0.145948	-0.290926	0.650963	0.053937	19.7761	4	age-independent rhythm	0.943381	2	0.999103	asRNA:CR45944
FBgn0015737	8.37936	-0.166513	0.0760307	0.3661	0.0218453	10.3639	8.75842	-0.166513	0.0760307	0.3661	0.0208999	10.3639	4	age-independent rhythm	0.943354	2	1	Hmu
FBgn0015568	4.69521	NA	NA	NA	NA	NA	4.69521	NA	NA	NA	NA	NA	1	arrhythmic	0.873492	1	0.834849	alpha-Est1
FBgn0025802	10.2701	-0.177673	-0.00601844	0.35555	0.0173099	12.1293	10.2701	NA	NA	NA	NA	NA	2	age-dependent rhythm loss	0.928838	1	0.582969	Sbf
FBgn0002031	7.46576	-0.268051	-0.491866	1.12033	0.075031	16.0941	8.40299	-0.268051	-0.491866	1.12033	0.0666624	16.0941	4	age-independent rhythm	0.94311	2	1	Phb1
FBgn0261823	11.9441	-0.0739837	-0.126339	0.292816	0.0122577	15.9765	11.554	0.138694	-0.0189011	0.279953	0.0121149	23.4826	5	age-modulated rhythm	0.343039	2	1	Asx
FBgn0001123	10.518	-0.19109	-0.00557731	0.382343	0.0181757	12.1115	10.0758	NA	NA	NA	NA	NA	2	age-dependent rhythm loss	0.928761	2	1	Galphas
FBgn0267978	7.58339	NA	NA	NA	NA	NA	7.36979	NA	NA	NA	NA	NA	1	arrhythmic	0.873428	2	0.696499	ap
FBgn0035710	5.21347	-0.0727297	0.604665	1.21805	0.116817	6.45724	5.21347	-0.0727297	0.604665	1.21805	0.116817	6.45724	4	age-independent rhythm	0.94278	1	0.806375	SP1173
FBgn0038275	3.91044	NA	NA	NA	NA	NA	4.31891	NA	NA	NA	NA	NA	1	arrhythmic	0.873308	2	0.617069	CG3817
FBgn0286875	6.35195	0.412059	-0.635358	1.51456	0.11922	20.1977	6.35195	0.412059	-0.635358	1.51456	0.11922	20.1977	4	age-independent rhythm	0.942636	1	0.854081	CG46397
FBgn0040087	6.86479	-0.349565	0.0680155	0.71224	0.0518763	11.266	7.21351	-0.349565	0.0680155	0.71224	0.0493685	11.266	4	age-independent rhythm	0.942242	2	0.999524	p115
FBgn0053322	5.33244	0.567725	-0.0817178	1.14715	0.107564	23.4539	4.03673	0.567725	-0.0817178	1.14715	0.142089	23.4539	4	age-independent rhythm	0.942227	2	1	CG33322
FBgn0035166	6.8313	-0.218008	0.128153	0.505769	0.0370185	9.9701	7.0388	-0.218008	0.128153	0.505769	0.0359272	9.9701	4	age-independent rhythm	0.942054	2	0.785394	JMJD5
FBgn0036921	10.2373	NA	NA	NA	NA	NA	10.2373	-0.3806	0.523192	1.29397	0.0631988	8.40229	3	age-dependent rhythm gain	0.923982	1	0.594464	RhoGDI
FBgn0031305	4.96245	NA	NA	NA	NA	NA	4.96245	NA	NA	NA	NA	NA	1	arrhythmic	0.873249	1	0.775306	Iris
FBgn0030605	7.37604	NA	NA	NA	NA	NA	6.71434	NA	NA	NA	NA	NA	1	arrhythmic	0.873086	2	0.999997	ND-B18
FBgn0003978	3.87734	NA	NA	NA	NA	NA	4.52336	NA	NA	NA	NA	NA	1	arrhythmic	0.872942	2	0.969486	vls
FBgn0030038	7.87072	-0.146252	-0.134122	0.39688	0.0252124	14.8348	7.87072	-0.146252	-0.134122	0.39688	0.0252124	14.8348	4	age-independent rhythm	0.941887	1	0.809801	CG1440
FBgn0030336	11.2464	0.0595598	-0.344043	0.698321	0.0310463	18.6548	10.674	0.0595598	-0.344043	0.698321	0.0327114	18.6548	4	age-independent rhythm	0.941793	2	1	CG1578
FBgn0010356	6.35334	NA	NA	NA	NA	NA	6.35334	NA	NA	NA	NA	NA	1	arrhythmic	0.872899	1	0.740906	Taf5
FBgn0040308	5.23099	-0.232838	-0.298939	0.757834	0.0724369	15.4724	5.64767	-0.232838	-0.298939	0.757834	0.0670926	15.4724	4	age-independent rhythm	0.941655	2	0.99289	Jafrac2
FBgn0052040	4.61752	NA	NA	NA	NA	NA	4.61752	NA	NA	NA	NA	NA	1	arrhythmic	0.872701	1	0.62862	CG32040
FBgn0029814	7.94901	NA	NA	NA	NA	NA	7.67581	NA	NA	NA	NA	NA	1	arrhythmic	0.872592	2	0.958478	CG15765
FBgn0265890	4.08351	0.72697	0.692624	2.0082	0.245891	2.9076	3.00151	NA	NA	NA	NA	NA	2	age-dependent rhythm loss	0.928658	2	0.999936	lncRNA:CR44679
FBgn0263911	6.06205	NA	NA	NA	NA	NA	5.52206	NA	NA	NA	NA	NA	1	arrhythmic	0.872557	2	0.999913	COX8
FBgn0029958	6.38892	NA	NA	NA	NA	NA	6.20347	NA	NA	NA	NA	NA	1	arrhythmic	0.872307	2	0.608329	Pdp
FBgn0014417	6.84043	NA	NA	NA	NA	NA	6.84043	-0.0111787	0.411969	0.82424	0.0602477	6.10362	3	age-dependent rhythm gain	0.923922	1	0.721761	CG13397
FBgn0038976	5.71344	-0.320364	0.338776	0.932528	0.0816083	8.89333	5.71344	-0.320364	0.338776	0.932528	0.0816083	8.89333	4	age-independent rhythm	0.941615	1	0.74001	Pfdn5
FBgn0026427	11.5487	-0.187113	-0.0612351	0.393757	0.0170477	13.2081	11.5487	0.0202569	-0.322634	0.646539	0.0279918	18.2395	5	age-modulated rhythm	0.997715	1	0.646928	Su(var)2-HP2
FBgn0267263	6.72802	0.306163	-0.319538	0.885077	0.0657754	20.9184	8.75738	0.306163	-0.319538	0.885077	0.0505332	20.9184	4	age-independent rhythm	0.941557	2	1	lncRNA:CR45699
FBgn0029174	8.07976	-0.303314	0.235187	0.767625	0.047503	9.48069	7.91286	-0.303314	0.235187	0.767625	0.0485049	9.48069	4	age-independent rhythm	0.941522	2	0.88823	Fkbp59
FBgn0052409	4.07195	0.131676	0.90159	1.82231	0.223763	5.44605	5.07047	NA	NA	NA	NA	NA	2	age-dependent rhythm loss	0.928612	2	1	CG32409
FBgn0032354	7.82375	NA	NA	NA	NA	NA	7.64558	0.135915	-0.340113	0.73253	0.0479054	19.4522	3	age-dependent rhythm gain	0.923813	2	0.630453	Boh2
FBgn0028879	11.966	-0.307174	-0.418033	1.03751	0.0433525	15.5794	11.5464	-0.0984665	-0.428863	0.880044	0.038109	17.1379	5	age-modulated rhythm	0.662413	2	1	CG15270
FBgn0000024	12.8066	-0.30353	-0.333218	0.901476	0.0351959	15.178	11.5462	0.0524639	-0.525032	1.05529	0.0456989	18.3804	5	age-modulated rhythm	0.995054	2	1	Ace
FBgn0031399	7.99377	0.319734	-0.340464	0.93412	0.058428	20.8801	7.75836	0.319734	-0.340464	0.93412	0.0602009	20.8801	4	age-independent rhythm	0.941441	2	0.911765	mio
FBgn0038808	5.62977	NA	NA	NA	NA	NA	5.62977	NA	NA	NA	NA	NA	1	arrhythmic	0.872105	1	0.85029	Srp14
FBgn0029644	7.04087	-0.605057	-0.650795	1.77722	0.126207	15.1391	7.04087	NA	NA	NA	NA	NA	2	age-dependent rhythm loss	0.9285	1	0.666671	CG14421
FBgn0264723	8.77513	0.555986	-0.671921	1.74425	0.0993858	20.6404	7.77881	0.555986	-0.671921	1.74425	0.112115	20.6404	4	age-independent rhythm	0.941247	2	1	lncRNA:CR43991
FBgn0025632	8.83108	NA	NA	NA	NA	NA	8.83108	0.210728	0.168557	0.539696	0.0305566	2.57704	3	age-dependent rhythm gain	0.923758	1	0.845259	CG4313
FBgn0053512	6.66765	0.259787	-0.341877	0.858764	0.0643978	20.482	6.66765	0.259787	-0.341877	0.858764	0.0643978	20.482	4	age-independent rhythm	0.941173	1	0.755992	dpr4
FBgn0040832	3.9417	0.24736	0.658316	1.40651	0.178414	4.62709	3.9417	NA	NA	NA	NA	NA	2	age-dependent rhythm loss	0.92845	1	0.854847	CG8012
FBgn0032901	9.63839	0.210318	-0.0421654	0.429006	0.0222551	23.2442	9.79282	0.210318	-0.0421654	0.429006	0.0219041	23.2442	4	age-independent rhythm	0.941104	2	0.870939	sky
FBgn0039157	11.5318	0.0447439	-0.246418	0.500895	0.0217181	18.6861	11.5318	0.104051	-0.0656171	0.246026	0.0106673	21.8509	5	age-modulated rhythm	0.55773	1	0.750408	Myo95E
FBgn0046999	3.37758	NA	NA	NA	NA	NA	4.59816	NA	NA	NA	NA	NA	1	arrhythmic	0.872085	2	0.999995	CG6429
FBgn0032869	2.94352	0.945328	0.284967	1.97469	0.33543	1.11836	3.67141	NA	NA	NA	NA	NA	2	age-dependent rhythm loss	0.92823	2	0.913137	CG17470
FBgn0025390	10.8662	-0.238338	-0.517758	1.13996	0.0524545	16.3521	11.525	0.344317	-0.510986	1.23233	0.0534636	20.2649	5	age-modulated rhythm	0.999352	2	1	Mur2B
FBgn0261109	5.77807	NA	NA	NA	NA	NA	5.77807	NA	NA	NA	NA	NA	1	arrhythmic	0.872084	1	0.716342	mrn
FBgn0034816	5.03792	NA	NA	NA	NA	NA	4.44552	NA	NA	NA	NA	NA	1	arrhythmic	0.871992	2	0.997531	CG3085
FBgn0051451	10.7945	-0.248715	0.15982	0.591275	0.0273878	9.81839	10.2549	-0.248715	0.15982	0.591275	0.0288288	9.81839	4	age-independent rhythm	0.941045	2	1	lncRNA:CR31451
FBgn0034925	5.72819	NA	NA	NA	NA	NA	5.72819	NA	NA	NA	NA	NA	1	arrhythmic	0.871979	1	0.830496	CG5339
FBgn0052103	11.5201	0.787893	-0.213015	1.63236	0.0708481	22.9914	11.5201	0.355904	-0.102724	0.740864	0.0321551	22.9267	5	age-modulated rhythm	0.828727	1	0.75789	SCaMC
FBgn0038233	6.45879	NA	NA	NA	NA	NA	6.67313	0.136378	-0.281537	0.625658	0.0468789	19.723	3	age-dependent rhythm gain	0.923757	2	0.833331	HtrA2
FBgn0263133	6.12882	0.121619	-0.355888	0.75219	0.0613651	19.2578	6.12882	0.121619	-0.355888	0.75219	0.0613651	19.2578	4	age-independent rhythm	0.940928	1	0.839969	mEFG1
FBgn0034716	5.4167	-0.0328588	0.573635	1.14915	0.106075	6.21856	5.4167	NA	NA	NA	NA	NA	2	age-dependent rhythm loss	0.927771	1	0.84447	Oatp58Dc
FBgn0061197	6.6412	0.285839	0.228508	0.731902	0.0551031	2.57599	6.16199	0.285839	0.228508	0.731902	0.0593885	2.57599	4	age-independent rhythm	0.940837	2	0.999793	salto
FBgn0052277	6.37901	NA	NA	NA	NA	NA	6.05371	NA	NA	NA	NA	NA	1	arrhythmic	0.871928	2	0.97001	CG32277
FBgn0036294	4.92875	NA	NA	NA	NA	NA	4.92875	NA	NA	NA	NA	NA	1	arrhythmic	0.871925	1	0.854235	CG10654
FBgn0036489	6.4776	-0.378552	-0.127091	0.798633	0.0616457	13.2372	6.8183	NA	NA	NA	NA	NA	2	age-dependent rhythm loss	0.927589	2	0.997106	CG7011
FBgn0086785	5.39571	NA	NA	NA	NA	NA	5.6698	NA	NA	NA	NA	NA	1	arrhythmic	0.871755	2	0.696444	Vps36
FBgn0036341	8.79265	0.0906958	-0.183966	0.410217	0.0233272	19.7496	8.66968	0.0906958	-0.183966	0.410217	0.0236581	19.7496	4	age-independent rhythm	0.940691	2	0.535343	Syx13
FBgn0038862	11.1224	-1.95083	0.793165	4.21182	0.18934	10.525	11.5195	-1.57127	0.414508	3.25006	0.141068	11.0148	5	age-modulated rhythm	0.977922	2	0.997447	Usp8
FBgn0265957	9.90422	0.455659	-0.191576	0.988589	0.0499075	22.4798	9.51426	0.455659	-0.191576	0.988589	0.051953	22.4798	4	age-independent rhythm	0.940544	2	0.999916	lncRNA:CR44744
FBgn0002283	7.39914	-0.163045	0.137303	0.426314	0.0288083	9.32658	7.23002	-0.163045	0.137303	0.426314	0.0294822	9.32658	4	age-independent rhythm	0.940356	2	0.770946	l(3)73Ah
FBgn0038376	8.24577	-0.0761243	-0.223258	0.471759	0.0286061	16.7448	8.73913	-0.0761243	-0.223258	0.471759	0.0269912	16.7448	4	age-independent rhythm	0.940283	2	1	Hmt-1
FBgn0050015	11.7822	-0.211394	0.223989	0.615982	0.0261404	8.88953	11.5321	-0.211394	0.223989	0.615982	0.0267072	8.88953	4	age-independent rhythm	0.940206	2	0.983724	CG30015
FBgn0036583	4.95998	0.442779	0.238628	1.00597	0.101409	1.88811	5.36631	0.442779	0.238628	1.00597	0.0937305	1.88811	4	age-independent rhythm	0.940144	2	0.947059	CG13055
FBgn0038617	9.38934	-0.172618	0.261648	0.626918	0.0333846	8.22761	8.95497	-0.172618	0.261648	0.626918	0.0350039	8.22761	4	age-independent rhythm	0.940105	2	0.999999	Wdr37
FBgn0041174	6.08799	-0.353349	0.257009	0.873863	0.0717694	9.59797	5.13044	NA	NA	NA	NA	NA	2	age-dependent rhythm loss	0.927306	2	1	Vhl
FBgn0265140	10.7487	0.492819	-0.0752999	0.997077	0.0463811	23.4208	11.519	-0.0487968	0.355056	0.716788	0.0311133	6.52169	5	age-modulated rhythm	0.999694	2	1	Meltrin
FBgn0036396	4.55638	NA	NA	NA	NA	NA	4.55638	NA	NA	NA	NA	NA	1	arrhythmic	0.871738	1	0.711185	CG17359
FBgn0036126	6.66034	NA	NA	NA	NA	NA	7.07721	-0.384657	0.135325	0.815533	0.0576169	10.7078	3	age-dependent rhythm gain	0.923698	2	0.999918	Irbp18
FBgn0024245	7.64837	NA	NA	NA	NA	NA	7.37557	0.173543	-0.535489	1.12582	0.0763206	19.1971	3	age-dependent rhythm gain	0.922784	2	0.993428	dnt
FBgn0000084	8.28923	-0.271876	0.373567	0.924054	0.0557382	8.4031	8.54509	-0.271876	0.373567	0.924054	0.0540693	8.4031	4	age-independent rhythm	0.940104	2	0.995983	AnxB10
FBgn0052758	12.2592	-0.261693	0.439763	1.02347	0.0417431	8.0504	11.5381	-0.261693	0.439763	1.02347	0.0443519	8.0504	4	age-independent rhythm	0.939978	2	1	Snx27
FBgn0051522	10.1272	-1.34251	0.825856	3.15238	0.155639	9.89346	11.5059	-0.595612	0.785389	1.97138	0.0856683	8.47836	5	age-modulated rhythm	0.999998	2	1	CG31522
FBgn0000181	8.31849	NA	NA	NA	NA	NA	8.61347	-0.509488	0.270674	1.15385	0.0669794	10.1347	3	age-dependent rhythm gain	0.92246	2	0.974421	bic
FBgn0028422	3.44689	0.380124	1.00176	2.14291	0.310848	4.6147	3.44689	NA	NA	NA	NA	NA	2	age-dependent rhythm loss	0.927193	1	0.808135	GluRIID
FBgn0264493	11.6867	-0.385757	0.0556306	0.779494	0.0333496	11.4529	11.5021	-0.040735	-0.22252	0.452436	0.0196675	17.3084	5	age-modulated rhythm	0.935305	2	0.922752	rdx
FBgn0028836	9.00665	NA	NA	NA	NA	NA	9.00665	NA	NA	NA	NA	NA	1	arrhythmic	0.871722	1	0.855374	CSN7
FBgn0033926	7.43332	-0.603877	0.32504	1.3716	0.09226	10.1139	11.4985	-1.02889	0.704376	2.4938	0.10844	9.70697	5	age-modulated rhythm	0.540106	2	1	Arc1
FBgn0261564	9.99159	-0.151633	-0.199489	0.501152	0.0250787	15.5174	9.99159	-0.151633	-0.199489	0.501152	0.0250787	15.5174	4	age-independent rhythm	0.939951	1	0.610396	ReepA
FBgn0266790	3.12427	-0.487074	-0.43737	1.30925	0.209529	14.7948	4.64917	-0.487074	-0.43737	1.30925	0.140805	14.7948	4	age-independent rhythm	0.93994	2	1	lncRNA:CR45255
FBgn0035468	3.61543	NA	NA	NA	NA	NA	3.61543	-1.09914	-0.121244	2.2116	0.305856	12.4196	3	age-dependent rhythm gain	0.922412	1	0.823429	Gr63a
FBgn0027053	5.90189	NA	NA	NA	NA	NA	6.32881	NA	NA	NA	NA	NA	1	arrhythmic	0.871491	2	0.998862	CSN5
FBgn0005278	11.3205	-0.174394	-0.0965109	0.398635	0.0176068	13.9307	11.4753	0.0397037	-0.311076	0.6272	0.0273282	18.4849	5	age-modulated rhythm	0.792348	2	0.791265	Sam-S
FBgn0038195	9.3537	-0.259581	-0.183083	0.6353	0.0339598	14.3464	9.3537	-0.259581	-0.183083	0.6353	0.0339598	14.3464	4	age-independent rhythm	0.939841	1	0.821307	CG3061
FBgn0014011	5.04756	0.110436	0.552898	1.12764	0.111701	5.24696	5.46534	NA	NA	NA	NA	NA	2	age-dependent rhythm loss	0.927096	2	0.931476	Rac2
FBgn0039792	3.65766	0.498957	0.505382	1.42038	0.194165	3.02444	3.65766	0.498957	0.505382	1.42038	0.194165	3.02444	4	age-independent rhythm	0.939785	1	0.843309	CG2267
FBgn0035849	8.11754	NA	NA	NA	NA	NA	7.93156	NA	NA	NA	NA	NA	1	arrhythmic	0.871338	2	0.917645	ERR
FBgn0004359	6.2088	0.153682	0.315867	0.702539	0.0565761	4.27035	7.05281	0.153682	0.315867	0.702539	0.0498056	4.27035	4	age-independent rhythm	0.939584	2	1	T48
FBgn0028563	4.50947	0.568581	0.161267	1.18202	0.131059	1.05566	5.53752	NA	NA	NA	NA	NA	2	age-dependent rhythm loss	0.926926	2	1	sut1
FBgn0033203	4.02359	0.475819	0.538185	1.43673	0.178538	3.23463	4.02359	0.475819	0.538185	1.43673	0.178538	3.23463	4	age-independent rhythm	0.939456	1	0.850637	CG2070
FBgn0036502	5.6486	0.30574	-1.00749	2.10571	0.186392	19.1254	6.56568	0.30574	-1.00749	2.10571	0.160357	19.1254	4	age-independent rhythm	0.939394	2	1	CG7841
FBgn0263988	5.83255	0.648617	-0.533115	1.67919	0.14395	21.3722	5.83255	0.648617	-0.533115	1.67919	0.14395	21.3722	4	age-independent rhythm	0.939277	1	0.800999	Dic61B
FBgn0039209	11.0284	-0.0191206	-0.433018	0.86688	0.0393023	17.8314	11.4632	-0.0688027	-0.201126	0.425137	0.0185436	16.741	5	age-modulated rhythm	0.801919	2	1	REPTOR
FBgn0035533	12.1615	0.60504	-0.672321	1.80896	0.0743724	20.799	11.4527	0.65093	-0.411796	1.5405	0.0672549	21.8454	5	age-modulated rhythm	0.736044	2	1	Cip4
FBgn0034312	7.73901	-0.302077	0.0939761	0.632714	0.0408782	10.8479	8.39202	-0.302077	0.0939761	0.632714	0.0376974	10.8479	4	age-independent rhythm	0.93891	2	1	CG10916
FBgn0262111	4.87838	0.802378	0.533623	1.92724	0.197529	2.24173	4.37994	NA	NA	NA	NA	NA	2	age-dependent rhythm loss	0.926924	2	0.665413	f
FBgn0027598	11.6278	0.436877	-0.519165	1.35705	0.0583533	20.672	11.4399	0.327283	-0.0814719	0.674542	0.0294821	23.0681	5	age-modulated rhythm	0.999987	2	0.975543	cindr
FBgn0263916	6.57069	-0.27018	-0.437039	1.02762	0.0781971	15.885	6.57069	-0.27018	-0.437039	1.02762	0.0781971	15.885	4	age-independent rhythm	0.938868	1	0.67537	Ent2
FBgn0036910	5.07776	0.0152292	0.47666	0.953807	0.09392	5.878	5.07776	0.0152292	0.47666	0.953807	0.09392	5.878	4	age-independent rhythm	0.938616	1	0.85534	Cyp305a1
FBgn0015614	9.18069	NA	NA	NA	NA	NA	8.81311	-0.104049	0.212477	0.47317	0.0268447	7.73939	3	age-dependent rhythm gain	0.92161	2	1	CanB2
FBgn0036522	5.38643	0.361988	0.587342	1.37986	0.128087	3.89026	5.38643	NA	NA	NA	NA	NA	2	age-dependent rhythm loss	0.926754	1	0.841346	Phs
FBgn0021814	6.69955	NA	NA	NA	NA	NA	6.69955	-0.422672	0.518494	1.33789	0.0998493	8.61244	3	age-dependent rhythm gain	0.921003	1	0.831168	Vps28
FBgn0010473	9.79073	NA	NA	NA	NA	NA	9.79073	NA	NA	NA	NA	NA	1	arrhythmic	0.871328	1	0.63146	tutl
FBgn0010531	5.6038	NA	NA	NA	NA	NA	6.08357	-0.13237	0.473082	0.982504	0.0807505	7.04212	3	age-dependent rhythm gain	0.920636	2	0.99691	Ccs
FBgn0266766	5.04619	0.735905	0.176843	1.51371	0.149985	0.900823	5.04619	0.735905	0.176843	1.51371	0.149985	0.900823	4	age-independent rhythm	0.93853	1	0.807158	lncRNA:CR45231
FBgn0000256	11.9057	-0.0796324	-0.171854	0.378815	0.015909	16.3426	11.3286	-0.0796324	-0.171854	0.378815	0.0167193	16.3426	4	age-independent rhythm	0.938523	2	1	capu
FBgn0085424	4.21769	0.714813	1.12835	2.67142	0.316692	3.84304	4.21769	NA	NA	NA	NA	NA	2	age-dependent rhythm loss	0.926195	1	0.681746	nub	T
FBgn0267078	5.94678	-0.552852	0.64907	1.70521	0.143373	8.69487	5.94678	-0.552852	0.64907	1.70521	0.143373	8.69487	4	age-independent rhythm	0.938425	1	0.72094	lncRNA:CR45522
FBgn0032378	8.68676	-0.235921	0.0820085	0.499536	0.0287527	10.7221	8.54551	-0.235921	0.0820085	0.499536	0.029228	10.7221	4	age-independent rhythm	0.938417	2	0.605189	CycY
FBgn0020493	11.2785	0.569446	-0.429478	1.42649	0.0632392	21.5318	11.438	0.442249	0.0765702	0.897658	0.0392402	0.654846	5	age-modulated rhythm	0.99999	2	0.749688	Dad
FBgn0052676	11.4373	0.413669	-0.235979	0.952489	0.0416395	22.0198	11.4373	0.228552	0.028894	0.460742	0.020142	0.480349	5	age-modulated rhythm	0.998732	1	0.682295	stx
FBgn0032732	5.54812	NA	NA	NA	NA	NA	5.54812	NA	NA	NA	NA	NA	1	arrhythmic	0.871186	1	0.767005	EMC5
FBgn0266918	11.6885	-0.493076	-0.131687	1.02072	0.0436631	12.9969	11.4331	-0.372433	0.255912	0.903764	0.0395241	9.70038	5	age-modulated rhythm	0.999722	2	0.999493	CG32486
FBgn0286051	6.54842	NA	NA	NA	NA	NA	6.54842	NA	NA	NA	NA	NA	1	arrhythmic	0.871073	1	0.850478	Rexo5
FBgn0000439	5.5646	NA	NA	NA	NA	NA	5.26221	NA	NA	NA	NA	NA	1	arrhythmic	0.87095	2	0.583071	Dfd
FBgn0260945	11.427	0.0162569	-0.316092	0.633019	0.0276983	18.1963	11.427	0.133363	-0.215971	0.507659	0.0222131	20.113	5	age-modulated rhythm	0.922049	1	0.853456	Atg1
FBgn0033872	11.9871	0.317246	-0.452541	1.10533	0.0461051	20.3354	11.4266	0.258008	0.0751012	0.537432	0.0235167	1.08195	5	age-modulated rhythm	0.981855	2	1	CG6329
FBgn0287186	6.78854	NA	NA	NA	NA	NA	7.06347	NA	NA	NA	NA	NA	1	arrhythmic	0.870842	2	0.74193	scro
FBgn0037648	6.94559	NA	NA	NA	NA	NA	6.94559	NA	NA	NA	NA	NA	1	arrhythmic	0.870775	1	0.834492	CG11975
FBgn0036102	4.29589	0.897786	-0.272633	1.87654	0.218411	22.8739	4.89694	0.897786	-0.272633	1.87654	0.191603	22.8739	4	age-independent rhythm	0.938372	2	0.996013	CG12523
FBgn0015271	5.03538	NA	NA	NA	NA	NA	5.03538	NA	NA	NA	NA	NA	1	arrhythmic	0.870416	1	0.837503	Orc5
FBgn0267351	8.41938	NA	NA	NA	NA	NA	8.11042	NA	NA	NA	NA	NA	1	arrhythmic	0.870244	2	0.999668	Topors
FBgn0030893	5.91064	-0.267646	0.221911	0.695353	0.0588221	9.35581	5.91064	-0.267646	0.221911	0.695353	0.0588221	9.35581	4	age-independent rhythm	0.938297	1	0.76327	RhoGAP16F
FBgn0010434	10.3719	-0.0891601	0.185868	0.412294	0.0198755	7.70845	11.423	-0.635347	0.638039	1.80084	0.0788254	8.99193	5	age-modulated rhythm	0.874311	2	1	cora
FBgn0027609	6.96707	NA	NA	NA	NA	NA	6.58609	NA	NA	NA	NA	NA	1	arrhythmic	0.870162	2	0.997555	morgue
FBgn0041096	6.91667	NA	NA	NA	NA	NA	6.91667	NA	NA	NA	NA	NA	1	arrhythmic	0.870121	1	0.782979	rols
FBgn0000115	6.04412	-0.246937	0.159054	0.587455	0.0485973	9.81427	6.04412	-0.246937	0.159054	0.587455	0.0485973	9.81427	4	age-independent rhythm	0.938268	1	0.664618	Arl1
FBgn0260003	11.4228	0.384914	-0.0812037	0.786772	0.0344388	23.2058	11.4228	0.208641	-0.288025	0.711306	0.0311355	20.3946	5	age-modulated rhythm	0.608381	1	0.683709	Dys
FBgn0264475	3.01045	0.515279	-0.464136	1.38699	0.230363	21.1993	4.48689	0.515279	-0.464136	1.38699	0.15456	21.1993	4	age-independent rhythm	0.938235	2	1	lncRNA:CR43883
FBgn0039928	11.9111	-0.123738	-0.106904	0.327045	0.0137285	14.7217	11.4209	-0.0448226	0.169307	0.35028	0.0153351	6.98856	5	age-modulated rhythm	0.981315	2	1	Cals
FBgn0032336	5.15623	NA	NA	NA	NA	NA	4.67761	-0.512199	0.53538	1.48186	0.1584	8.91549	3	age-dependent rhythm gain	0.919986	2	0.825518	AstC
FBgn0262737	14.8031	0.0855504	-0.301901	0.627577	0.0211974	19.0548	14.6695	NA	NA	NA	NA	NA	2	age-dependent rhythm loss	0.92568	2	0.791394	mub
FBgn0001139	10.9922	-0.276445	0.111003	0.595797	0.0271008	10.5415	10.5274	NA	NA	NA	NA	NA	2	age-dependent rhythm loss	0.92549	2	1	gro
FBgn0266635	3.67771	NA	NA	NA	NA	NA	3.67771	NA	NA	NA	NA	NA	1	arrhythmic	0.869928	1	0.84455	asRNA:CR45142
FBgn0037688	7.24393	NA	NA	NA	NA	NA	7.86541	NA	NA	NA	NA	NA	1	arrhythmic	0.869927	2	1	CG9356
FBgn0039600	11.6146	-0.14489	-0.225	0.535232	0.0230413	15.8147	11.4158	0.239426	-0.112555	0.529125	0.0231751	22.3214	5	age-modulated rhythm	0.999989	2	0.999268	Prp39
FBgn0261444	11.4082	-0.135879	0.208675	0.498029	0.0218277	8.20468	11.4082	-0.132114	0.48019	0.996065	0.0436557	7.02554	5	age-modulated rhythm	0.861449	1	0.773877	CG3638
FBgn0025633	12.0012	-0.0948641	-0.164272	0.379391	0.0158064	15.9996	11.4053	0.158335	-0.288381	0.657978	0.0288452	19.9179	5	age-modulated rhythm	0.879667	2	1	spdi
FBgn0024740	3.41441	0.800929	0.993498	2.55227	0.373751	3.40835	3.41441	NA	NA	NA	NA	NA	2	age-dependent rhythm loss	0.925234	1	0.825646	Lip2
FBgn0037001	8.16835	-0.198559	-0.127838	0.472306	0.0289108	14.185	7.86624	-0.198559	-0.127838	0.472306	0.0300211	14.185	4	age-independent rhythm	0.938212	2	0.999731	ND-39
FBgn0262872	11.6705	0.76476	-0.384175	1.71166	0.0733332	22.2218	11.404	0.412928	0.00579548	0.825937	0.0362125	0.0536066	5	age-modulated rhythm	1	2	0.999886	milt
FBgn0000615	3.5039	0.930342	0.813962	2.4723	0.352794	2.74552	3.5039	NA	NA	NA	NA	NA	2	age-dependent rhythm loss	0.924824	1	0.736731	exu
FBgn0035838	4.90842	NA	NA	NA	NA	NA	4.90842	NA	NA	NA	NA	NA	1	arrhythmic	0.869849	1	0.809278	ldbr
FBgn0052301	2.94151	0.840767	1.97927	4.30087	0.731065	4.46566	2.94151	NA	NA	NA	NA	NA	2	age-dependent rhythm loss	0.924792	1	0.854451	CG32301
FBgn0038542	5.46784	0.467754	0.496458	1.36421	0.124748	3.11367	5.46784	NA	NA	NA	NA	NA	2	age-dependent rhythm loss	0.924701	1	0.798254	TyrR
FBgn0262331	5.932	NA	NA	NA	NA	NA	5.42012	NA	NA	NA	NA	NA	1	arrhythmic	0.869721	2	0.998136	mir-999
FBgn0030753	7.28926	NA	NA	NA	NA	NA	7.83267	-0.279896	0.185658	0.671745	0.042881	9.76288	3	age-dependent rhythm gain	0.919952	2	1	rngo
FBgn0020412	10.2871	0.0970416	-0.268997	0.571931	0.0277984	19.3225	10.0052	0.0970416	-0.268997	0.571931	0.0285817	19.3225	4	age-independent rhythm	0.938207	2	1	JIL-1
FBgn0033893	8.04541	0.378335	-0.255127	0.912638	0.0567179	21.7338	7.25452	0.378335	-0.255127	0.912638	0.0629013	21.7338	4	age-independent rhythm	0.937855	2	1	CG18371
FBgn0025742	7.23456	NA	NA	NA	NA	NA	7.23456	NA	NA	NA	NA	NA	1	arrhythmic	0.869676	1	0.840092	mtm
FBgn0053286	3.25028	0.668945	1.17279	2.70031	0.415397	4.02001	3.25028	NA	NA	NA	NA	NA	2	age-dependent rhythm loss	0.924494	1	0.855319	CG33286
FBgn0040228	5.21714	NA	NA	NA	NA	NA	5.21714	NA	NA	NA	NA	NA	1	arrhythmic	0.869656	1	0.850363	DCTN5-p25
FBgn0266669	8.13447	NA	NA	NA	NA	NA	7.90442	NA	NA	NA	NA	NA	1	arrhythmic	0.869648	2	0.998805	Sec3
FBgn0033087	8.0685	NA	NA	NA	NA	NA	8.0685	-0.100016	0.201715	0.450299	0.0279047	7.75823	3	age-dependent rhythm gain	0.919008	1	0.725186	Hsepi
FBgn0031771	8.95272	0.353831	-0.363499	1.01455	0.0566615	20.9485	8.7349	NA	NA	NA	NA	NA	2	age-dependent rhythm loss	0.924491	2	0.859616	ND-51
FBgn0265578	6.33969	NA	NA	NA	NA	NA	6.52408	-0.193985	0.739146	1.52835	0.117132	6.98036	3	age-dependent rhythm gain	0.918453	2	0.582527	CG44405
FBgn0267635	4.41393	0.531223	-0.0774636	1.07368	0.121625	23.4469	5.15857	0.531223	-0.0774636	1.07368	0.104068	23.4469	4	age-independent rhythm	0.937746	2	0.999981	lncRNA:CR45973
FBgn0004649	3.22569	1.05474	0.748606	2.5868	0.400969	2.3577	3.22569	NA	NA	NA	NA	NA	2	age-dependent rhythm loss	0.924391	1	0.834923	yl
FBgn0266019	11.7051	0.204753	-0.543908	1.16234	0.049651	19.3753	11.4005	0.155188	-0.289053	0.656156	0.0287774	19.882	5	age-modulated rhythm	0.998906	2	1	rudhira
FBgn0030251	7.07675	NA	NA	NA	NA	NA	7.07675	-0.962467	0.266529	1.99738	0.141123	10.9681	3	age-dependent rhythm gain	0.918339	1	0.848929	CG2145
FBgn0038851	2.11605	0.980892	1.23825	3.15938	0.746527	3.44101	3.12932	NA	NA	NA	NA	NA	2	age-dependent rhythm loss	0.924123	2	0.949459	dmrt93B
FBgn0041712	7.32702	0.277794	-0.455361	1.06681	0.0728	20.0924	7.06097	0.277794	-0.455361	1.06681	0.0755429	20.0924	4	age-independent rhythm	0.937686	2	0.965111	yellow-d
FBgn0265191	11.088	0.90903	-0.544862	2.11963	0.0955825	21.9375	11.3826	0.60994	-0.598964	1.70972	0.0751024	21.0347	5	age-modulated rhythm	0.677215	2	0.998049	Gyg
FBgn0034194	4.54375	0.626643	0.450789	1.54388	0.169891	2.38201	4.97514	NA	NA	NA	NA	NA	2	age-dependent rhythm loss	0.924049	2	0.620836	CG15611
FBgn0020497	9.46936	-0.157952	0.0255371	0.320006	0.0168969	11.3877	9.46936	-0.157952	0.0255371	0.320006	0.0168969	11.3877	4	age-independent rhythm	0.93757	1	0.728968	emb
FBgn0038202	6.48949	0.638112	-0.774075	2.00637	0.154586	20.6334	5.6563	0.638112	-0.774075	2.00637	0.177357	20.6334	4	age-independent rhythm	0.937308	2	1	CG12402
FBgn0046247	8.83391	-0.110378	0.100606	0.298695	0.0169062	9.17679	8.61151	-0.110378	0.100606	0.298695	0.0173428	9.17679	4	age-independent rhythm	0.937096	2	0.999738	CG5938
FBgn0083946	2.89641	0.992162	1.38111	3.40108	0.58712	3.62048	2.89641	NA	NA	NA	NA	NA	2	age-dependent rhythm loss	0.923854	1	0.838369	lobo
FBgn0283680	6.33087	0.313154	0.289207	0.852541	0.0673321	2.84823	6.6572	NA	NA	NA	NA	NA	2	age-dependent rhythm loss	0.923813	2	0.891412	IP3K2
FBgn0010328	9.63179	-0.0884231	0.202352	0.441656	0.022927	7.57361	9.34627	NA	NA	NA	NA	NA	2	age-dependent rhythm loss	0.923749	2	0.999967	woc
FBgn0260798	11.5289	NA	NA	NA	NA	NA	11.2937	0.165942	-0.192345	0.508069	0.0224934	20.719	3	age-dependent rhythm gain	0.91823	2	0.999031	Gprk1
FBgn0266593	6.87932	0.193506	0.358474	0.814735	0.0592163	4.1093	7.38602	0.193506	0.358474	0.814735	0.0551539	4.1093	4	age-independent rhythm	0.936995	2	0.999587	lncRNA:CR45118
FBgn0259167	8.76649	0.231533	-0.0730112	0.485543	0.0276931	22.8332	8.28719	0.231533	-0.0730112	0.485543	0.0292948	22.8332	4	age-independent rhythm	0.936837	2	1	CG42272
FBgn0053054	3.73514	NA	NA	NA	NA	NA	3.73514	NA	NA	NA	NA	NA	1	arrhythmic	0.869548	1	0.845157	CG33054
FBgn0033963	5.42118	NA	NA	NA	NA	NA	4.86635	-0.076559	0.59707	1.20392	0.123698	6.48712	3	age-dependent rhythm gain	0.918025	2	0.999666	CG12857
FBgn0032124	3.69862	0.570579	0.842292	2.03471	0.275064	3.72572	3.69862	NA	NA	NA	NA	NA	2	age-dependent rhythm loss	0.923669	1	0.625681	CG17855
FBgn0024985	11.2141	-0.163894	-0.0922546	0.37615	0.0167712	13.9583	11.3714	-0.173502	0.359956	0.799178	0.0351398	7.71563	5	age-modulated rhythm	0.721935	2	0.780405	Rilpl
FBgn0035696	6.63416	NA	NA	NA	NA	NA	6.99219	NA	NA	NA	NA	NA	1	arrhythmic	0.869402	2	0.944673	Best2
FBgn0013263	8.59098	0.0997142	-0.328744	0.687067	0.0399877	19.1249	8.14044	0.0997142	-0.328744	0.687067	0.0422008	19.1249	4	age-independent rhythm	0.936658	2	1	Trl
FBgn0000447	6.01608	NA	NA	NA	NA	NA	5.79806	NA	NA	NA	NA	NA	1	arrhythmic	0.869324	2	0.577926	Dhod
FBgn0023215	11.364	-0.657744	0.122548	1.33813	0.0588758	11.2964	11.364	-0.341261	0.158501	0.752546	0.0331111	10.3391	5	age-modulated rhythm	0.988983	1	0.851363	Mnt
FBgn0044826	9.91828	-0.216925	0.209315	0.602891	0.0303929	9.06818	10.0371	-0.216925	0.209315	0.602891	0.0300332	9.06818	4	age-independent rhythm	0.93657	2	0.522541	Pak3
FBgn0034229	5.82211	0.108471	0.490637	1.00497	0.0863062	5.1689	5.07428	0.108471	0.490637	1.00497	0.0990258	5.1689	4	age-independent rhythm	0.936355	2	0.99995	CG4847
FBgn0027558	8.47609	-0.233881	-0.198386	0.613375	0.0361827	14.6871	8.7716	NA	NA	NA	NA	NA	2	age-dependent rhythm loss	0.923485	2	0.999992	Pgant3
FBgn0259176	14.7279	0.165561	-0.0883272	0.375298	0.012741	22.128	14.2916	0.165561	-0.0883272	0.375298	0.01313	22.128	4	age-independent rhythm	0.93627	2	1	bun
FBgn0020416	4.85248	NA	NA	NA	NA	NA	5.85695	-0.726346	0.393102	1.6518	0.141012	10.1052	3	age-dependent rhythm gain	0.917926	2	0.999997	Idgf1
FBgn0050340	6.88734	NA	NA	NA	NA	NA	6.56661	NA	NA	NA	NA	NA	1	arrhythmic	0.869097	2	0.996981	CG30340
FBgn0025678	6.34946	-0.388858	-0.0092367	0.777935	0.0612599	12.0907	6.9055	-0.388858	-0.0092367	0.777935	0.0563272	12.0907	4	age-independent rhythm	0.936034	2	1	CaBP1
FBgn0002868	6.32421	NA	NA	NA	NA	NA	7.37617	-0.780311	0.192263	1.6073	0.108952	11.0772	3	age-dependent rhythm gain	0.917737	2	1	MtnA
FBgn0267693	5.66998	0.603377	0.303409	1.35073	0.119113	1.7797	4.79386	0.603377	0.303409	1.35073	0.140882	1.7797	4	age-independent rhythm	0.935934	2	0.999931	asRNA:CR46029
FBgn0032836	6.78483	NA	NA	NA	NA	NA	6.23375	NA	NA	NA	NA	NA	1	arrhythmic	0.868912	2	0.999918	CG10680
FBgn0262103	11.027	-0.597793	0.0579457	1.20119	0.0544656	11.6309	11.355	-0.662199	-0.216633	1.39347	0.061359	13.2077	5	age-modulated rhythm	0.710006	2	0.999962	Sik3
FBgn0265752	3.00935	-0.862858	-0.435196	1.93279	0.321131	13.7843	4.16511	-0.862858	-0.435196	1.93279	0.232021	13.7843	4	age-independent rhythm	0.935892	2	0.999496	lncRNA:CR44559
FBgn0262358	5.10547	NA	NA	NA	NA	NA	4.22278	NA	NA	NA	NA	NA	1	arrhythmic	0.868764	2	0.999975	CG43056
FBgn0001078	10.9864	0.230793	-0.359841	0.854987	0.0389113	20.1783	10.8154	0.230793	-0.359841	0.854987	0.0395265	20.1783	4	age-independent rhythm	0.935856	2	0.920498	ftz-f1
FBgn0265762	4.025	0.393801	0.47249	1.23016	0.152815	3.34601	4.025	0.393801	0.47249	1.23016	0.152815	3.34601	4	age-independent rhythm	0.935838	1	0.715048	CG44569
FBgn0000560	2.56918	0.593397	1.59631	3.40608	0.662872	4.64056	2.56918	NA	NA	NA	NA	NA	2	age-dependent rhythm loss	0.923306	1	0.853261	eg
FBgn0045063	11.9972	0.172135	-0.247741	0.603345	0.0251452	20.3195	11.3491	0.18899	-0.0365603	0.384988	0.0169612	23.2701	5	age-modulated rhythm	0.713138	2	1	fdl
FBgn0260861	4.92051	NA	NA	NA	NA	NA	4.92051	NA	NA	NA	NA	NA	1	arrhythmic	0.86871	1	0.815721	Trs23
FBgn0039887	4.3494	NA	NA	NA	NA	NA	6.8724	0.525191	-0.553757	1.5264	0.111053	20.8989	3	age-dependent rhythm gain	0.917578	2	1	Pos
FBgn0027611	7.88898	NA	NA	NA	NA	NA	8.60656	0.468597	-0.10999	0.962665	0.0559262	23.1194	3	age-dependent rhythm gain	0.917546	2	1	LManII
FBgn0036839	3.61534	NA	NA	NA	NA	NA	3.61534	NA	NA	NA	NA	NA	1	arrhythmic	0.868612	1	0.819	SmydA-2
FBgn0029976	10.6858	-0.132495	0.168468	0.428655	0.0200573	8.54559	10.6858	-0.132495	0.168468	0.428655	0.0200573	8.54559	4	age-independent rhythm	0.935809	1	0.840525	snz
FBgn0024958	7.74918	-0.240824	0.0808813	0.508087	0.0327833	10.7624	7.60583	-0.240824	0.0808813	0.508087	0.0334011	10.7624	4	age-independent rhythm	0.935806	2	0.585577	Irp-1A
FBgn0015838	8.58169	-0.184766	-0.056764	0.386578	0.0225235	13.1385	8.58169	NA	NA	NA	NA	NA	2	age-dependent rhythm loss	0.923201	1	0.722864	Vang
FBgn0034246	8.29701	NA	NA	NA	NA	NA	8.84145	0.00389279	-0.447373	0.89478	0.0506015	18.0332	3	age-dependent rhythm gain	0.917436	2	1	Dcr-2
FBgn0000577	3.9575	0.785332	0.718737	2.12916	0.269003	2.83099	3.37837	NA	NA	NA	NA	NA	2	age-dependent rhythm loss	0.923109	2	0.574909	en	T
FBgn0005596	8.13425	NA	NA	NA	NA	NA	7.99544	NA	NA	NA	NA	NA	1	arrhythmic	0.868596	2	0.523155	yem
FBgn0030109	8.65824	-0.185705	0.159303	0.489341	0.0282587	9.29174	8.36631	-0.185705	0.159303	0.489341	0.0292448	9.29174	4	age-independent rhythm	0.935794	2	0.989649	CG12121
FBgn0038666	5.6456	NA	NA	NA	NA	NA	5.91112	NA	NA	NA	NA	NA	1	arrhythmic	0.86858	2	0.739044	Smu1
FBgn0037060	6.7977	NA	NA	NA	NA	NA	6.49416	NA	NA	NA	NA	NA	1	arrhythmic	0.868247	2	0.909942	CG10508
FBgn0040906	3.44031	NA	NA	NA	NA	NA	3.94138	NA	NA	NA	NA	NA	1	arrhythmic	0.868208	2	0.742651	CG15579
FBgn0041094	11.1183	-0.246076	-0.0322544	0.496361	0.0223218	12.4978	10.7582	-0.246076	-0.0322544	0.496361	0.023069	12.4978	4	age-independent rhythm	0.935747	2	0.999862	scyl
FBgn0261396	7.09663	-0.24668	0.0347234	0.498225	0.0351029	11.4658	7.46241	-0.24668	0.0347234	0.498225	0.0333823	11.4658	4	age-independent rhythm	0.93553	2	0.999993	Rpn3
FBgn0034258	9.01798	-0.320068	0.131551	0.692096	0.0383731	10.5105	9.6103	-0.320068	0.131551	0.692096	0.036008	10.5105	4	age-independent rhythm	0.935337	2	1	eIF3c
FBgn0039733	6.5409	NA	NA	NA	NA	NA	6.5409	NA	NA	NA	NA	NA	1	arrhythmic	0.868206	1	0.835603	CG11504
FBgn0029881	12.2058	1.63288	-0.928863	3.75717	0.153909	22.0244	11.3465	0.681765	-0.21884	1.43205	0.0631053	22.8136	5	age-modulated rhythm	0.999548	2	1	pigs
FBgn0003130	4.39602	0.305663	0.885193	1.87296	0.213029	4.72999	5.32102	NA	NA	NA	NA	NA	2	age-dependent rhythm loss	0.923064	2	0.999875	Poxn
FBgn0053645	5.40036	-0.426651	-0.286855	1.02823	0.0952006	14.261	6.02336	-0.426651	-0.286855	1.02823	0.085354	14.261	4	age-independent rhythm	0.935318	2	0.999771	CG33645
FBgn0264817	5.85966	NA	NA	NA	NA	NA	4.88007	-0.154923	0.615329	1.26906	0.130025	6.94212	3	age-dependent rhythm gain	0.917167	2	1	pre-lola-G
FBgn0023458	11.69	NA	NA	NA	NA	NA	12.0527	-0.171049	0.130234	0.429971	0.0178371	9.51433	3	age-dependent rhythm gain	0.917123	2	1	Rbcn-3A
FBgn0028920	6.58101	0.300103	-0.112243	0.640813	0.0486865	22.6329	6.27511	0.300103	-0.112243	0.640813	0.0510599	22.6329	4	age-independent rhythm	0.935169	2	0.926276	CG8997
FBgn0040569	4.6857	0.450615	-0.233183	1.01475	0.108281	22.176	4.6857	0.450615	-0.233183	1.01475	0.108281	22.176	4	age-independent rhythm	0.935142	1	0.854454	lncRNA:CR14310
FBgn0032934	8.87755	0.152713	-0.325305	0.718734	0.0404804	19.6765	8.65537	NA	NA	NA	NA	NA	2	age-dependent rhythm loss	0.923014	2	0.988492	CG8679
FBgn0010741	6.07304	-0.299492	0.346534	0.916038	0.0754184	8.72235	6.85773	-0.299492	0.346534	0.916038	0.0667887	8.72235	4	age-independent rhythm	0.935057	2	1	Pfdn2
FBgn0016059	10.8538	0.292298	-0.39561	0.983759	0.0453188	20.4306	10.6896	0.292298	-0.39561	0.983759	0.0460149	20.4306	4	age-independent rhythm	0.935053	2	0.949135	Sema1b
FBgn0262736	11.33	-0.205862	0.128653	0.485513	0.021426	9.86644	11.33	-0.43032	0.246721	0.992062	0.0437802	10.0115	5	age-modulated rhythm	0.56384	1	0.688311	Vha16-1
FBgn0040075	4.63198	NA	NA	NA	NA	NA	5.1815	NA	NA	NA	NA	NA	1	arrhythmic	0.868205	2	0.997025	rept
FBgn0027594	11.2111	0.635325	-0.539138	1.6665	0.0743237	21.3121	11.326	0.336511	0.0168055	0.673861	0.0297483	0.1906	5	age-modulated rhythm	0.999994	2	0.5134	drpr
FBgn0000326	7.03099	NA	NA	NA	NA	NA	7.44423	0.195567	-0.389255	0.871242	0.058518	19.7784	3	age-dependent rhythm gain	0.916668	2	0.999949	clt
FBgn0039916	12.152	0.486874	-0.289762	1.13315	0.046624	21.9494	11.6606	0.486874	-0.289762	1.13315	0.0485888	21.9494	4	age-independent rhythm	0.935037	2	1	Ekar
FBgn0040383	5.38645	-0.205361	-0.35342	0.817506	0.0758854	15.9894	5.38645	-0.205361	-0.35342	0.817506	0.0758854	15.9894	4	age-independent rhythm	0.934928	1	0.854266	CG5254
FBgn0002891	7.82019	NA	NA	NA	NA	NA	10.0249	-0.149999	-0.598801	1.23461	0.0615773	17.0625	3	age-dependent rhythm gain	0.916314	2	1	PolZ1
FBgn0000017	11.6587	0.344108	-0.612477	1.40505	0.0602572	19.9552	11.3176	0.451293	-0.299199	1.08293	0.0478428	21.7638	5	age-modulated rhythm	0.993663	2	1	Abl
FBgn0031161	6.09261	NA	NA	NA	NA	NA	6.39887	NA	NA	NA	NA	NA	1	arrhythmic	0.868001	2	0.997768	CG15445
FBgn0266789	2.46951	-0.795204	-0.464341	1.8417	0.372887	14.0188	3.91835	-0.795204	-0.464341	1.8417	0.235009	14.0188	4	age-independent rhythm	0.934858	2	0.999999	lncRNA:CR45254
FBgn0038470	3.79984	0.64027	0.647351	1.821	0.239615	3.02101	6.00255	NA	NA	NA	NA	NA	2	age-dependent rhythm loss	0.923011	2	1	CG18213
FBgn0032442	2.57809	1.33322	1.51103	4.03023	0.78163	3.23848	2.57809	NA	NA	NA	NA	NA	2	age-dependent rhythm loss	0.922877	1	0.622833	Nepl7
FBgn0051635	11.6362	0.885449	-0.654587	2.20228	0.0946301	21.5684	11.2961	0.566023	-0.164865	1.17909	0.0521899	22.9174	5	age-modulated rhythm	0.999772	2	0.998017	CG31635
FBgn0031264	4.47274	NA	NA	NA	NA	NA	4.99331	NA	NA	NA	NA	NA	1	arrhythmic	0.86799	2	0.795062	CG11835
FBgn0033065	6.27692	NA	NA	NA	NA	NA	6.99346	-0.529894	0.325278	1.24353	0.0889069	9.89707	3	age-dependent rhythm gain	0.915471	2	0.99996	Cyp6w1
FBgn0037310	9.40765	0.337297	-0.385891	1.02505	0.0544796	20.7437	9.69191	0.337297	-0.385891	1.02505	0.0528817	20.7437	4	age-independent rhythm	0.934777	2	0.997469	Tim17b1
FBgn0039636	7.15153	-0.246037	-0.166098	0.593709	0.0415092	14.2682	7.47778	-0.246037	-0.166098	0.593709	0.0396983	14.2682	4	age-independent rhythm	0.93466	2	0.98027	Atg14
FBgn0033501	5.04443	NA	NA	NA	NA	NA	5.85987	0.623266	-0.366461	1.44603	0.123384	21.9697	3	age-dependent rhythm gain	0.914525	2	1	CG12911
FBgn0034118	5.26131	NA	NA	NA	NA	NA	5.73829	-0.506942	-0.0773158	1.02561	0.0893654	12.5781	3	age-dependent rhythm gain	0.914429	2	0.996699	Nup62
FBgn0021944	4.25853	NA	NA	NA	NA	NA	4.25853	NA	NA	NA	NA	NA	1	arrhythmic	0.867691	1	0.764889	Coprox
FBgn0028523	4.34688	NA	NA	NA	NA	NA	4.34688	NA	NA	NA	NA	NA	1	arrhythmic	0.867647	1	0.850809	CG5888
FBgn0037133	5.14454	NA	NA	NA	NA	NA	4.45412	NA	NA	NA	NA	NA	1	arrhythmic	0.867545	2	0.999948	CG7370
FBgn0031191	8.97191	0.480948	-0.424812	1.2834	0.0715229	21.2364	9.50745	0.480948	-0.424812	1.2834	0.0674942	21.2364	4	age-independent rhythm	0.934599	2	1	Cp110
FBgn0267487	10.2757	NA	NA	NA	NA	NA	9.96852	-0.0649043	0.263289	0.542342	0.0272027	6.92321	3	age-dependent rhythm gain	0.914399	2	1	Ptp61F
FBgn0034446	5.81509	-0.0866566	0.340715	0.703125	0.0604569	6.95133	5.81509	-0.0866566	0.340715	0.703125	0.0604569	6.95133	4	age-independent rhythm	0.93455	1	0.82294	Arl6
FBgn0024811	9.02528	NA	NA	NA	NA	NA	9.02528	NA	NA	NA	NA	NA	1	arrhythmic	0.86744	1	0.510278	Crk
FBgn0030447	5.47132	NA	NA	NA	NA	NA	5.47132	NA	NA	NA	NA	NA	1	arrhythmic	0.867434	1	0.570756	CG2200
FBgn0085447	11.8965	-1.35103	0.215364	2.73617	0.114999	11.3962	11.295	-0.811184	-0.271833	1.71104	0.0757429	13.2351	5	age-modulated rhythm	0.994101	2	0.999946	sif
FBgn0013342	13.518	NA	NA	NA	NA	NA	13.518	-0.25052	0.297202	0.777404	0.0287545	8.67524	3	age-dependent rhythm gain	0.913961	1	0.80306	nSyb
FBgn0031150	12.1646	-0.120758	-0.134246	0.361134	0.0148437	15.2018	11.2891	-0.127514	0.147249	0.389575	0.0172545	8.72613	5	age-modulated rhythm	0.343967	2	1	bves
FBgn0261802	11.2842	0.633572	-0.378183	1.47572	0.0653885	21.9445	11.2842	0.373298	-0.0549823	0.75465	0.0334382	23.4414	5	age-modulated rhythm	0.999433	1	0.714283	CG42748
FBgn0027580	11.616	-0.218793	8.33075e-05	0.437587	0.0188355	11.9985	11.616	NA	NA	NA	NA	NA	2	age-dependent rhythm loss	0.922761	1	0.790453	PCB
FBgn0039328	4.40614	0.436789	-0.0364374	0.876612	0.0994763	23.6821	4.88827	0.436789	-0.0364374	0.876612	0.0896649	23.6821	4	age-independent rhythm	0.934496	2	0.977103	CHKov2
FBgn0262623	3.06986	-0.567621	-0.520091	1.53972	0.250781	14.8332	4.14744	-0.567621	-0.520091	1.53972	0.185623	14.8332	4	age-independent rhythm	0.934481	2	0.999609	CG43147
FBgn0033474	8.81218	-0.107457	0.113745	0.312954	0.0177569	8.89146	9.12688	-0.107457	0.113745	0.312954	0.0171446	8.89146	4	age-independent rhythm	0.934343	2	1	CG1407
FBgn0036474	6.65118	NA	NA	NA	NA	NA	6.25106	NA	NA	NA	NA	NA	1	arrhythmic	0.867259	2	0.999888	Or71a
FBgn0032259	6.97586	NA	NA	NA	NA	NA	6.97586	NA	NA	NA	NA	NA	1	arrhythmic	0.86698	1	0.511313	CG6144
FBgn0262357	3.82731	NA	NA	NA	NA	NA	3.06405	NA	NA	NA	NA	NA	1	arrhythmic	0.866979	2	0.967804	CG43055
FBgn0036168	5.05973	NA	NA	NA	NA	NA	5.57811	-0.309757	0.39799	1.00865	0.0904117	8.52625	3	age-dependent rhythm gain	0.913703	2	0.9967	CG7512
FBgn0037702	11.6564	-0.140064	-0.109433	0.35549	0.0152488	14.5334	11.2821	0.0899108	-0.16199	0.370539	0.0164216	19.9355	5	age-modulated rhythm	0.862245	2	1	CG8176
FBgn0041205	7.98836	-0.173769	0.0909223	0.392238	0.0245506	10.1587	7.98836	-0.173769	0.0909223	0.392238	0.0245506	10.1587	4	age-independent rhythm	0.934305	1	0.826253	key
FBgn0261789	5.63684	NA	NA	NA	NA	NA	5.86575	NA	NA	NA	NA	NA	1	arrhythmic	0.866922	2	0.532498	SmD2
FBgn0061200	11.6017	-0.194758	0.123315	0.461031	0.0198691	9.84396	11.4458	-0.194758	0.123315	0.461031	0.0201398	9.84396	4	age-independent rhythm	0.934266	2	0.959108	Nup153
FBgn0262740	10.5239	-0.058095	-0.205888	0.427854	0.0203277	16.9495	11.2721	0.0288796	0.14347	0.292695	0.0129832	5.24125	5	age-modulated rhythm	0.95725	2	1	Evi5
FBgn0267623	9.96824	NA	NA	NA	NA	NA	9.41564	0.304994	-0.277037	0.824066	0.0437605	21.1833	3	age-dependent rhythm gain	0.913597	2	1	lncRNA:CR45961
FBgn0050022	6.86772	NA	NA	NA	NA	NA	7.567	-0.0821049	-0.638248	1.28702	0.0850413	17.5113	3	age-dependent rhythm gain	0.913499	2	1	CG30022
FBgn0032803	7.86344	-0.34601	0.672212	1.51207	0.0961459	7.81576	7.86344	-0.34601	0.672212	1.51207	0.0961459	7.81576	4	age-independent rhythm	0.934261	1	0.854855	CG13082
FBgn0261119	6.94908	-0.259802	0.356592	0.882394	0.0634899	8.40506	6.94908	NA	NA	NA	NA	NA	2	age-dependent rhythm loss	0.9227	1	0.699957	Prp19
FBgn0037084	9.59107	-0.156269	-0.0457147	0.325636	0.016976	13.0871	9.59107	-0.156269	-0.0457147	0.325636	0.016976	13.0871	4	age-independent rhythm	0.934194	1	0.834945	Syx6
FBgn0030157	4.64479	NA	NA	NA	NA	NA	4.64479	NA	NA	NA	NA	NA	1	arrhythmic	0.866909	1	0.808266	CG1468
FBgn0027091	7.71172	-0.259209	-0.26332	0.738991	0.0479135	15.03	8.21793	-0.259209	-0.26332	0.738991	0.0449621	15.03	4	age-independent rhythm	0.934119	2	1	CysRS
FBgn0051706	5.09099	NA	NA	NA	NA	NA	5.79734	NA	NA	NA	NA	NA	1	arrhythmic	0.866909	2	0.999227	CG31706
FBgn0284408	10.7432	0.274949	-0.254997	0.749988	0.0349051	21.1437	10.7432	0.274949	-0.254997	0.749988	0.0349051	21.1437	4	age-independent rhythm	0.934044	1	0.855409	trol
FBgn0037344	11.2692	-0.152007	-0.0729486	0.337209	0.0149615	13.7091	11.2692	0.04033	-0.186048	0.380738	0.0168928	18.8154	5	age-modulated rhythm	0.393061	1	0.855408	CG2926
FBgn0039530	11.9049	0.357996	-0.594787	1.38843	0.0583132	20.0696	11.2671	0.432568	-0.323984	1.08089	0.0479665	21.5445	5	age-modulated rhythm	0.976368	2	1	Tusp
FBgn0035806	4.53888	NA	NA	NA	NA	NA	5.77963	NA	NA	NA	NA	NA	1	arrhythmic	0.866715	2	1	PGRP-SD
FBgn0002521	10.6455	-0.134517	-0.108566	0.345725	0.0162381	14.5938	11.265	-0.180792	0.15861	0.481011	0.0213498	9.24928	5	age-modulated rhythm	0.68911	2	1	pho
FBgn0265598	11.9947	-0.72211	-0.0657143	1.45019	0.0604513	12.3467	11.2502	-0.207663	-0.197962	0.573804	0.0255019	14.9087	5	age-modulated rhythm	0.979329	2	1	Bx
FBgn0013305	10.7899	-0.0881068	0.338005	0.698598	0.0323728	6.974	11.2476	-0.43328	0.47663	1.28827	0.0572685	8.81816	5	age-modulated rhythm	0.936317	2	1	Nmda1
FBgn0032479	11.5282	0.215524	-0.111767	0.485562	0.0210597	22.1726	11.2464	0.135863	0.143715	0.395539	0.0175851	3.10724	5	age-modulated rhythm	0.963266	2	0.999999	CG16974
FBgn0011828	7.46564	NA	NA	NA	NA	NA	6.9902	NA	NA	NA	NA	NA	1	arrhythmic	0.866203	2	0.999867	Pxn
FBgn0039727	9.40655	NA	NA	NA	NA	NA	9.59224	0.000666514	-0.335142	0.670286	0.0349389	18.0076	3	age-dependent rhythm gain	0.913023	2	0.925884	Vps13B
FBgn0027066	11.2394	0.160804	0.35753	0.784055	0.0348798	4.38557	11.2394	-0.123979	0.498777	1.02791	0.045728	6.93059	5	age-modulated rhythm	0.91092	1	0.568691	Eb1
FBgn0039925	9.14966	-0.203762	-0.232401	0.618155	0.0337802	15.2505	11.8004	NA	NA	NA	NA	NA	2	age-dependent rhythm loss	0.922591	2	1	Kif3C
FBgn0034808	7.30755	-0.261582	0.272086	0.754867	0.0516498	8.92483	7.50996	-0.261582	0.272086	0.754867	0.0502577	8.92483	4	age-independent rhythm	0.934031	2	0.637531	CG9896
FBgn0082585	7.26666	NA	NA	NA	NA	NA	8.13421	0.179046	-0.616998	1.2849	0.0789814	19.0788	3	age-dependent rhythm gain	0.91298	2	1	sprt
FBgn0266724	5.08775	NA	NA	NA	NA	NA	5.08775	NA	NA	NA	NA	NA	1	arrhythmic	0.866077	1	0.732195	Trs20
FBgn0035724	5.31284	0.389356	0.0152621	0.779311	0.0733422	0.14965	5.31284	0.389356	0.0152621	0.779311	0.0733422	0.14965	4	age-independent rhythm	0.934017	1	0.571991	CG10064
FBgn0040339	6.25844	-0.235184	-0.246644	0.6816	0.0544545	15.0908	6.47223	NA	NA	NA	NA	NA	2	age-dependent rhythm loss	0.922568	2	0.812794	MED22
FBgn0010441	5.05721	-0.00545731	0.677931	1.35591	0.134057	6.03075	5.78984	-0.00545731	0.677931	1.35591	0.117093	6.03075	4	age-independent rhythm	0.933928	2	0.999962	pll
FBgn0031403	5.64995	NA	NA	NA	NA	NA	5.41525	NA	NA	NA	NA	NA	1	arrhythmic	0.865935	2	0.582365	CG15387
FBgn0032955	11.5376	0.00507143	-0.485006	0.970064	0.0420393	18.0399	11.7916	NA	NA	NA	NA	NA	2	age-dependent rhythm loss	0.922411	2	0.998214	CG2201
FBgn0038279	5.52598	0.156236	0.59882	1.23773	0.111992	5.02514	5.09671	NA	NA	NA	NA	NA	2	age-dependent rhythm loss	0.922056	2	0.792524	Sdr
FBgn0086915	9.07029	NA	NA	NA	NA	NA	8.25416	0.315203	-0.229866	0.780235	0.0472631	21.5932	3	age-dependent rhythm gain	0.912719	2	1	Mst77F
FBgn0263108	11.5641	0.192146	-0.183083	0.530809	0.0229506	21.0922	11.2364	0.178976	0.136798	0.450539	0.0200481	2.4928	5	age-modulated rhythm	0.98904	2	1	BtbVII
FBgn0029931	6.84371	0.869278	-1.0497	2.72581	0.199147	20.6419	5.94785	0.869278	-1.0497	2.72581	0.229142	20.6419	4	age-independent rhythm	0.933637	2	0.999406	CG14427
FBgn0037339	10.8478	-0.265782	0.119906	0.583155	0.0268789	10.3812	11.2173	-0.0945378	0.318214	0.663919	0.0295935	7.10307	5	age-modulated rhythm	0.982355	2	1	Pi4KIIalpha
FBgn0033273	7.31306	-0.124598	-0.352173	0.747129	0.0510819	16.7011	7.31306	-0.124598	-0.352173	0.747129	0.0510819	16.7011	4	age-independent rhythm	0.933624	1	0.668938	Gasz
FBgn0014427	6.0978	NA	NA	NA	NA	NA	6.52032	-0.52351	0.378495	1.29201	0.0990755	9.60888	3	age-dependent rhythm gain	0.912099	2	0.984447	CG11899
FBgn0058172	2.0551	0.872182	0.904124	2.51248	0.611281	3.06868	3.67135	NA	NA	NA	NA	NA	2	age-dependent rhythm loss	0.921995	2	1	lncRNA:CR40172
FBgn0029155	11.8554	-0.401851	-0.250561	0.947133	0.0399452	14.1296	11.2171	-0.369101	0.252772	0.894716	0.0398817	9.70636	5	age-modulated rhythm	0.999863	2	1	Men-b
FBgn0032715	5.39185	0.180048	0.316953	0.729044	0.0676061	4.02672	5.39185	0.180048	0.316953	0.729044	0.0676061	4.02672	4	age-independent rhythm	0.933497	1	0.587776	CG17597
FBgn0003046	2.94468	-0.415189	0.783977	1.77426	0.301265	7.86036	4.11539	-0.415189	0.783977	1.77426	0.215564	7.86036	4	age-independent rhythm	0.933474	2	0.999888	Pcp
FBgn0030230	10.7697	0.0297444	0.355067	0.712621	0.0330844	5.68076	10.7697	0.0297444	0.355067	0.712621	0.0330844	5.68076	4	age-independent rhythm	0.933247	1	0.737199	Rph
FBgn0030556	8.52199	-0.256783	-0.0204005	0.515184	0.0302267	12.3028	8.52199	-0.256783	-0.0204005	0.515184	0.0302267	12.3028	4	age-independent rhythm	0.933236	1	0.843104	mRNA-cap
FBgn0262990	-1.21029	NA	NA	NA	NA	NA	4.20597	0.908797	-1.65618	3.77828	0.449156	19.917	3	age-dependent rhythm gain	0.911963	2	1	lncRNA:CR43298
FBgn0050339	5.34024	NA	NA	NA	NA	NA	5.34024	NA	NA	NA	NA	NA	1	arrhythmic	0.865901	1	0.854632	CG30339
FBgn0039915	9.00345	0.332066	0.085986	0.686035	0.0380985	0.967831	9.00345	0.332066	0.085986	0.686035	0.0380985	0.967831	4	age-independent rhythm	0.93317	1	0.848137	Gat
FBgn0024509	7.24963	-0.240552	0.204715	0.631739	0.0435704	9.30677	7.24963	-0.240552	0.204715	0.631739	0.0435704	9.30677	4	age-independent rhythm	0.933022	1	0.854061	Sec13
FBgn0039252	7.06886	-0.255762	-0.0145096	0.512346	0.0362397	12.2165	7.31372	-0.255762	-0.0145096	0.512346	0.0350264	12.2165	4	age-independent rhythm	0.933019	2	0.971548	CG11771
FBgn0086676	11.215	-0.71635	-0.30937	1.5606	0.0695763	13.5572	11.215	-0.312176	-0.0256239	0.626452	0.0279292	12.3128	5	age-modulated rhythm	1	1	0.841834	spin
FBgn0286788	4.07851	0.169761	0.662141	1.36711	0.1676	5.04134	5.89291	NA	NA	NA	NA	NA	2	age-dependent rhythm loss	0.921883	2	1	Orc1
FBgn0031633	7.06684	0.11464	0.170617	0.411108	0.0290871	3.74016	7.06684	0.11464	0.170617	0.411108	0.0290871	3.74016	4	age-independent rhythm	0.932472	1	0.854285	Fnta
FBgn0035603	5.96843	-0.151292	0.237932	0.563919	0.0472418	8.16338	5.96843	-0.151292	0.237932	0.563919	0.0472418	8.16338	4	age-independent rhythm	0.932387	1	0.840233	Pfdn4
FBgn0032849	4.64952	NA	NA	NA	NA	NA	5.23086	NA	NA	NA	NA	NA	1	arrhythmic	0.865822	2	0.994067	mRpS18B
FBgn0052250	7.03739	-0.272833	0.140124	0.613425	0.0435832	10.1877	7.22904	-0.272833	0.140124	0.613425	0.0424278	10.1877	4	age-independent rhythm	0.93215	2	0.80042	PMP34
FBgn0035981	8.46969	0.141654	-0.228095	0.537003	0.0317014	20.1228	8.15252	0.141654	-0.228095	0.537003	0.0329348	20.1228	4	age-independent rhythm	0.932067	2	0.999978	CG4452
FBgn0267399	4.36919	NA	NA	NA	NA	NA	5.23488	0.741263	-0.838081	2.23772	0.213732	20.7661	3	age-dependent rhythm gain	0.911833	2	0.999997	lncRNA:CR45761
FBgn0035050	5.10138	0.509649	-0.21633	1.10732	0.108532	22.4667	5.41867	NA	NA	NA	NA	NA	2	age-dependent rhythm loss	0.921795	2	0.672459	SiaT
FBgn0036702	7.94305	-0.31579	-0.133599	0.685777	0.0431683	13.5288	9.31912	-0.31579	-0.133599	0.685777	0.036794	13.5288	4	age-independent rhythm	0.932019	2	1	Afg3l2
FBgn0036752	4.72813	0.628471	0.54118	1.65874	0.175411	2.71546	4.2805	NA	NA	NA	NA	NA	2	age-dependent rhythm loss	0.921594	2	0.776285	Adgf-A
FBgn0051459	2.38131	0.925868	0.546865	2.15062	0.451562	2.03789	7.0362	NA	NA	NA	NA	NA	2	age-dependent rhythm loss	0.921489	2	1	CG31459
FBgn0030915	6.40457	NA	NA	NA	NA	NA	6.62903	NA	NA	NA	NA	NA	1	arrhythmic	0.865754	2	0.747078	CG6179
FBgn0038953	8.36242	-0.181634	-0.147259	0.467659	0.027962	14.6022	9.42679	-0.181634	-0.147259	0.467659	0.0248048	14.6022	4	age-independent rhythm	0.931919	2	1	CG18596
FBgn0028490	11.0471	0.2181	0.110328	0.488834	0.0221251	1.78886	11.2127	-0.270447	0.259496	0.749612	0.0334269	9.07892	5	age-modulated rhythm	0.711359	2	0.572478	CG31705
FBgn0032015	6.39543	-0.269699	-0.00762604	0.539614	0.0421874	12.108	6.67834	-0.269699	-0.00762604	0.539614	0.0404003	12.108	4	age-independent rhythm	0.931792	2	0.956301	Ostgamma
FBgn0052221	6.78852	NA	NA	NA	NA	NA	6.78852	NA	NA	NA	NA	NA	1	arrhythmic	0.865592	1	0.662848	CG32221
FBgn0052039	5.40461	NA	NA	NA	NA	NA	5.40461	NA	NA	NA	NA	NA	1	arrhythmic	0.865569	1	0.755099	Svip
FBgn0033873	5.54521	NA	NA	NA	NA	NA	5.54521	0.100681	0.534293	1.08739	0.0980478	5.28856	3	age-dependent rhythm gain	0.911738	1	0.625577	CG6337
FBgn0037797	5.127	NA	NA	NA	NA	NA	5.127	NA	NA	NA	NA	NA	1	arrhythmic	0.865528	1	0.834166	CG12420
FBgn0039558	4.43902	NA	NA	NA	NA	NA	4.43902	NA	NA	NA	NA	NA	1	arrhythmic	0.865369	1	0.506858	BCAS2
FBgn0030615	6.37368	NA	NA	NA	NA	NA	5.99344	-0.0850419	0.632797	1.27697	0.106531	6.51028	3	age-dependent rhythm gain	0.911262	2	0.981082	Cyp4s3
FBgn0033712	5.54797	NA	NA	NA	NA	NA	5.30124	NA	NA	NA	NA	NA	1	arrhythmic	0.865362	2	0.519492	mIF3
FBgn0285892	8.83789	NA	NA	NA	NA	NA	9.32477	0.149443	-0.440235	0.929818	0.0498574	19.25	3	age-dependent rhythm gain	0.910678	2	1	tea
FBgn0025702	9.91662	0.36091	-0.565256	1.3413	0.0676288	20.1705	9.70245	0.36091	-0.565256	1.3413	0.0691217	20.1705	4	age-independent rhythm	0.931628	2	0.983665	Srpk79D
FBgn0013432	5.58066	NA	NA	NA	NA	NA	6.62981	-0.329912	-0.222097	0.79541	0.0599874	14.2632	3	age-dependent rhythm gain	0.910631	2	1	bcn92
FBgn0041097	7.1189	0.629101	-0.103975	1.27527	0.0895693	23.3743	6.71447	NA	NA	NA	NA	NA	2	age-dependent rhythm loss	0.921111	2	0.999371	robo3
FBgn0035520	7.68733	0.0908665	-0.208206	0.45434	0.0295512	19.5718	7.26403	0.0908665	-0.208206	0.45434	0.0312733	19.5718	4	age-independent rhythm	0.931623	2	0.999999	CG11586
FBgn0028996	13.7568	-0.0433849	-0.274342	0.555502	0.0201901	17.4009	13.4341	-0.0433849	-0.274342	0.555502	0.0206751	17.4009	4	age-independent rhythm	0.931353	2	0.999999	onecut
FBgn0035000	5.39815	NA	NA	NA	NA	NA	4.68265	NA	NA	NA	NA	NA	1	arrhythmic	0.865331	2	0.999984	CG13578
FBgn0051368	8.19439	NA	NA	NA	NA	NA	8.19439	NA	NA	NA	NA	NA	1	arrhythmic	0.865269	1	0.854509	CG31368
FBgn0003447	8.47674	0.0503541	-0.22402	0.45922	0.027087	18.8445	7.92901	0.0503541	-0.22402	0.45922	0.0289582	18.8445	4	age-independent rhythm	0.931341	2	1	sn
FBgn0261244	11.2119	0.71233	-0.204952	1.48246	0.0661108	22.9299	11.2119	0.338134	-0.17776	0.764025	0.034072	22.1512	5	age-modulated rhythm	0.999662	1	0.807906	inaE
FBgn0037687	3.30414	NA	NA	NA	NA	NA	3.82394	NA	NA	NA	NA	NA	1	arrhythmic	0.865235	2	0.748143	CG8132
FBgn0031320	6.06444	0.12595	-0.317543	0.683219	0.05633	19.4424	6.25858	0.12595	-0.317543	0.683219	0.0545826	19.4424	4	age-independent rhythm	0.931244	2	0.566547	CG5126
FBgn0284421	8.97892	-0.132212	0.153313	0.404896	0.022547	8.71823	9.23281	-0.132212	0.153313	0.404896	0.021927	8.71823	4	age-independent rhythm	0.930861	2	0.999936	Psn
FBgn0032363	10.1285	-0.155773	-0.00692542	0.311854	0.0153949	12.1697	10.1285	-0.155773	-0.00692542	0.311854	0.0153949	12.1697	4	age-independent rhythm	0.930746	1	0.659122	Dlg5
FBgn0034909	3.73958	NA	NA	NA	NA	NA	3.73958	NA	NA	NA	NA	NA	1	arrhythmic	0.86518	1	0.507351	pippin
FBgn0086782	10.3627	0.186421	-0.393593	0.871018	0.0420267	19.6896	10.7201	NA	NA	NA	NA	NA	2	age-dependent rhythm loss	0.920988	2	0.999996	amn
FBgn0265928	4.05734	NA	NA	NA	NA	NA	3.4544	NA	NA	NA	NA	NA	1	arrhythmic	0.864993	2	0.849022	lncRNA:CR44717
FBgn0086129	9.23935	-0.164211	-0.07727	0.362965	0.0196423	13.68	9.23935	NA	NA	NA	NA	NA	2	age-dependent rhythm loss	0.920921	1	0.851723	snama
FBgn0031779	7.37914	-0.187776	0.228493	0.591502	0.0400794	8.62756	7.25347	-0.187776	0.228493	0.591502	0.0407737	8.62756	4	age-independent rhythm	0.930591	2	0.583604	CG9175
FBgn0003520	10.2845	NA	NA	NA	NA	NA	10.7195	-0.34689	0.00350522	0.693815	0.0323624	11.9614	3	age-dependent rhythm gain	0.9104	2	1	stau
FBgn0265194	8.80359	0.215933	-0.00611636	0.432038	0.0245376	23.8918	9.68198	0.215933	-0.00611636	0.432038	0.0223115	23.8918	4	age-independent rhythm	0.930398	2	1	Trpm
FBgn0265345	11.5	0.58932	-0.608606	1.69434	0.073667	20.9385	11.2113	0.508112	-0.103511	1.0371	0.0462523	23.2324	5	age-modulated rhythm	0.999653	2	0.996995	lncRNA:CR44299
FBgn0023520	5.62591	NA	NA	NA	NA	NA	5.62591	NA	NA	NA	NA	NA	1	arrhythmic	0.864709	1	0.803797	CG3857
FBgn0004888	8.44135	-0.159818	-0.0847445	0.361792	0.0214298	13.8623	8.0953	-0.159818	-0.0847445	0.361792	0.0223458	13.8623	4	age-independent rhythm	0.930255	2	0.999999	Scsalpha1
FBgn0285912	4.92234	NA	NA	NA	NA	NA	6.72543	-0.31671	0.424383	1.05907	0.078736	8.44889	3	age-dependent rhythm gain	0.910217	2	1	mah
FBgn0058439	4.61604	NA	NA	NA	NA	NA	4.61604	NA	NA	NA	NA	NA	1	arrhythmic	0.864467	1	0.527535	CG40439
FBgn0036888	8.21712	NA	NA	NA	NA	NA	8.21712	NA	NA	NA	NA	NA	1	arrhythmic	0.864422	1	0.601048	CG9330
FBgn0031253	3.11167	NA	NA	NA	NA	NA	3.67243	NA	NA	NA	NA	NA	1	arrhythmic	0.86431	2	0.785682	CG11885
FBgn0015024	10.0911	NA	NA	NA	NA	NA	9.78968	-0.276294	0.217955	0.703825	0.0359473	9.44878	3	age-dependent rhythm gain	0.910158	2	0.999606	CkIalpha
FBgn0001258	4.84714	NA	NA	NA	NA	NA	9.69234	-0.704443	0.0854331	1.41921	0.0732129	11.539	3	age-dependent rhythm gain	0.909474	2	1	Ldh
FBgn0040038	3.79965	NA	NA	NA	NA	NA	2.52567	NA	NA	NA	NA	NA	1	arrhythmic	0.864281	2	0.997639	klhl10
FBgn0032820	4.8935	NA	NA	NA	NA	NA	4.8935	-0.694363	0.401808	1.60448	0.16394	9.99622	3	age-dependent rhythm gain	0.907743	1	0.820612	fbp
FBgn0028397	11.6548	0.322345	-0.649567	1.4503	0.0622188	19.7595	11.2025	0.151766	-0.193512	0.491853	0.0219528	20.5404	5	age-modulated rhythm	0.98414	2	1	Tob
FBgn0036967	8.73756	-0.37154	0.0968518	0.767912	0.0439432	11.026	8.2389	NA	NA	NA	NA	NA	2	age-dependent rhythm loss	0.920822	2	1	SCCRO4
FBgn0250908	7.16233	0.324099	0.129773	0.698229	0.0487431	1.45479	7.16233	NA	NA	NA	NA	NA	2	age-dependent rhythm loss	0.920815	1	0.842718	beat-VII
FBgn0040397	11.3619	0.708448	-0.120529	1.43725	0.0632491	23.3563	11.2013	0.215353	0.00354919	0.430764	0.0192283	0.0629465	5	age-modulated rhythm	0.961372	2	0.872751	CG3655
FBgn0038894	2.89509	0.806961	0.70015	2.13672	0.369025	2.72974	4.056	NA	NA	NA	NA	NA	2	age-dependent rhythm loss	0.920644	2	0.999992	CG15497
FBgn0267037	1.34422	NA	NA	NA	NA	NA	5.70014	0.64776	-1.35424	3.00238	0.26336	19.7042	3	age-dependent rhythm gain	0.907532	2	1	asRNA:CR45481
FBgn0019624	7.58996	-0.238827	-0.247046	0.687227	0.0452721	15.0646	7.58996	-0.238827	-0.247046	0.687227	0.0452721	15.0646	4	age-independent rhythm	0.930165	1	0.748098	COX5A
FBgn0001216	8.72206	NA	NA	NA	NA	NA	8.49134	0.207876	0.670521	1.40401	0.082673	4.85169	3	age-dependent rhythm gain	0.907529	2	0.64296	Hsc70-1
FBgn0036574	4.69711	0.324208	0.673496	1.49493	0.159133	4.28632	5.13535	NA	NA	NA	NA	NA	2	age-dependent rhythm loss	0.920167	2	0.824469	elg1
FBgn0030647	2.76304	1.11348	0.332614	2.32419	0.420585	1.10879	2.76304	NA	NA	NA	NA	NA	2	age-dependent rhythm loss	0.920019	1	0.84814	CG6324
FBgn0085322	5.01191	NA	NA	NA	NA	NA	4.74271	NA	NA	NA	NA	NA	1	arrhythmic	0.864267	2	0.570601	CG34293
FBgn0267702	8.75569	NA	NA	NA	NA	NA	8.04319	NA	NA	NA	NA	NA	1	arrhythmic	0.864057	2	1	lncRNA:CR46035
FBgn0031453	11.6283	-0.982669	0.805194	2.54085	0.109253	9.37793	11.1992	-0.67276	0.294609	1.46888	0.0655794	10.4234	5	age-modulated rhythm	0.999698	2	0.999973	Bacc
FBgn0030122	7.67398	NA	NA	NA	NA	NA	8.64142	-0.187682	0.254412	0.632297	0.0365852	8.42777	3	age-dependent rhythm gain	0.907348	2	1	Aladin
FBgn0050421	11.4353	-0.311227	-0.309212	0.877438	0.0383652	14.9876	11.1962	-0.0381532	-0.230973	0.468206	0.0209091	17.3747	5	age-modulated rhythm	0.881024	2	0.997942	Usp15-31
FBgn0031764	4.77138	0.0381317	0.597264	1.19696	0.125431	5.75646	4.77138	NA	NA	NA	NA	NA	2	age-dependent rhythm loss	0.919937	1	0.706934	CG9107
FBgn0037815	4.39049	-0.243756	0.566174	1.23284	0.140398	7.55289	4.39049	NA	NA	NA	NA	NA	2	age-dependent rhythm loss	0.919782	1	0.815555	Rrp46
FBgn0032013	6.70763	0.0141916	-0.325209	0.651037	0.0485296	18.1666	6.39491	0.0141916	-0.325209	0.651037	0.0509027	18.1666	4	age-independent rhythm	0.930156	2	0.981618	Scgalpha
FBgn0266366	6.73343	0.219241	0.0613737	0.45534	0.0338119	1.04259	6.73343	0.219241	0.0613737	0.45534	0.0338119	1.04259	4	age-independent rhythm	0.929971	1	0.735283	lncRNA:CR45014
FBgn0265316	2.78303	1.00328	0.33291	2.11414	0.379828	1.2238	2.78303	1.00328	0.33291	2.11414	0.379828	1.2238	4	age-independent rhythm	0.929736	1	0.849906	lncRNA:CR44289
FBgn0037504	5.38164	NA	NA	NA	NA	NA	5.69761	NA	NA	NA	NA	NA	1	arrhythmic	0.863728	2	0.713622	CG1142
FBgn0263392	12.786	0.167851	-0.2292	0.568178	0.0222187	20.4144	12.3956	0.167851	-0.2292	0.568178	0.0229185	20.4144	4	age-independent rhythm	0.929722	2	1	Tet
FBgn0010583	11.0714	0.412098	-0.445221	1.21334	0.0547963	20.8525	11.195	0.463346	0.135659	0.965593	0.0431263	1.08793	5	age-modulated rhythm	1	2	0.69523	dock
FBgn0042712	7.50142	-0.277611	-0.0408127	0.561189	0.0374055	12.5576	8.13821	-0.277611	-0.0408127	0.561189	0.0344787	12.5576	4	age-independent rhythm	0.9297	2	1	HBS1
FBgn0086558	8.60507	-0.310065	-0.10205	0.652854	0.0379342	13.2145	8.90174	-0.310065	-0.10205	0.652854	0.03667	13.2145	4	age-independent rhythm	0.92964	2	0.989324	Ubi-p5E
FBgn0031483	6.83178	-0.0396362	-0.385295	0.774657	0.056695	17.6084	7.17636	-0.0396362	-0.385295	0.774657	0.0539728	17.6084	4	age-independent rhythm	0.929637	2	0.999613	CG9641
FBgn0034853	7.29424	NA	NA	NA	NA	NA	7.5692	NA	NA	NA	NA	NA	1	arrhythmic	0.86356	2	0.999739	Ice1
FBgn0039966	6.52979	NA	NA	NA	NA	NA	6.99074	-0.412905	0.0249265	0.827314	0.0591722	11.7697	3	age-dependent rhythm gain	0.906719	2	0.999997	Rab21
FBgn0033357	4.84707	NA	NA	NA	NA	NA	4.84707	NA	NA	NA	NA	NA	1	arrhythmic	0.863416	1	0.843142	Tom7
FBgn0015025	5.47419	NA	NA	NA	NA	NA	5.47419	NA	NA	NA	NA	NA	1	arrhythmic	0.863251	1	0.821224	CkIIalpha-i1
FBgn0035704	7.69288	NA	NA	NA	NA	NA	7.69288	NA	NA	NA	NA	NA	1	arrhythmic	0.86322	1	0.621448	Vps8
FBgn0283499	10.6781	0.542481	-0.910281	2.11934	0.0992379	20.0529	11.1941	0.23332	-0.601697	1.2907	0.0576511	19.413	5	age-modulated rhythm	0.915691	2	1	InR
FBgn0263441	4.87609	0.35186	0.21429	0.823957	0.0844895	2.08949	5.26222	0.35186	0.21429	0.823957	0.0782898	2.08949	4	age-independent rhythm	0.929528	2	0.825872	asRNA:CR43464
FBgn0000575	11.6275	-0.50168	-0.559845	1.50347	0.0646519	15.2091	11.1894	0.111159	-0.33596	0.707744	0.0316258	19.2205	5	age-modulated rhythm	0.999789	2	1	emc
FBgn0000077	5.38435	NA	NA	NA	NA	NA	4.95057	NA	NA	NA	NA	NA	1	arrhythmic	0.863203	2	0.976479	amx
FBgn0031397	8.78731	-0.169189	0.141294	0.440857	0.0250849	9.34225	8.78731	-0.169189	0.141294	0.440857	0.0250849	9.34225	4	age-independent rhythm	0.929465	1	0.754723	CG15385
FBgn0035968	4.16469	0.494649	0.836659	1.94389	0.233377	3.9605	3.526	NA	NA	NA	NA	NA	2	age-dependent rhythm loss	0.919609	2	0.701922	Slc45-1
FBgn0033936	12.2198	2.95661	-2.06094	7.20806	0.294934	21.6747	11.1879	1.69644	-1.1454	4.09382	0.182958	21.7316	5	age-modulated rhythm	0.934535	2	0.996248	Achl
FBgn0267715	4.52638	NA	NA	NA	NA	NA	4.52638	NA	NA	NA	NA	NA	1	arrhythmic	0.863189	1	0.850672	asRNA:CR46048
FBgn0026418	10.507	NA	NA	NA	NA	NA	10.507	-0.380906	0.596293	1.41514	0.0673425	8.17134	3	age-dependent rhythm gain	0.90666	1	0.624974	Hsc70Cb
FBgn0026741	4.31316	NA	NA	NA	NA	NA	4.31316	NA	NA	NA	NA	NA	1	arrhythmic	0.863026	1	0.698554	mRpL18
FBgn0032660	2.69142	0.935678	1.04298	2.80235	0.520609	3.20693	3.28703	NA	NA	NA	NA	NA	2	age-dependent rhythm loss	0.919467	2	0.544654	elfless
FBgn0038153	3.48036	0.937497	0.903271	2.60369	0.374055	2.92899	2.64236	NA	NA	NA	NA	NA	2	age-dependent rhythm loss	0.9194	2	0.674685	Ir87a
FBgn0037110	5.2628	NA	NA	NA	NA	NA	5.2628	NA	NA	NA	NA	NA	1	arrhythmic	0.863002	1	0.847277	ORMDL
FBgn0040235	5.97532	NA	NA	NA	NA	NA	5.97532	NA	NA	NA	NA	NA	1	arrhythmic	0.862813	1	0.84872	c12.1
FBgn0031184	3.89111	NA	NA	NA	NA	NA	3.89111	NA	NA	NA	NA	NA	1	arrhythmic	0.862776	1	0.564998	CG14615
FBgn0039890	10.9944	-0.0743802	-0.265521	0.551484	0.0250803	16.9567	11.1861	0.21567	-0.207304	0.598292	0.0267427	21.0755	5	age-modulated rhythm	0.997795	2	0.998064	Abcd1
FBgn0028931	6.72685	NA	NA	NA	NA	NA	6.72685	0.457257	0.0623739	0.922982	0.0686044	0.517848	3	age-dependent rhythm gain	0.906598	1	0.608945	CG16863
FBgn0029643	7.33003	-0.502072	-0.54762	1.48589	0.101356	15.1656	7.53345	NA	NA	NA	NA	NA	2	age-dependent rhythm loss	0.919126	2	0.581387	CG14420
FBgn0032935	9.03703	0.146416	-0.301205	0.669812	0.0370593	19.7283	9.15359	NA	NA	NA	NA	NA	2	age-dependent rhythm loss	0.918978	2	0.592731	Atg18b
FBgn0250785	10.3511	0.185031	0.230951	0.591861	0.0285891	3.41995	10.3511	0.185031	0.230951	0.591861	0.0285891	3.41995	4	age-independent rhythm	0.929465	1	0.855087	vari
FBgn0041105	3.5987	0.909381	0.453073	2.03199	0.282323	1.76556	3.5987	NA	NA	NA	NA	NA	2	age-dependent rhythm loss	0.918884	1	0.849742	nerfin-2	T
FBgn0031717	6.14848	0.456735	-0.409317	1.22662	0.0997497	21.2089	5.16124	0.456735	-0.409317	1.22662	0.11883	21.2089	4	age-independent rhythm	0.929456	2	1	Oscillin
FBgn0037574	5.86214	NA	NA	NA	NA	NA	5.86214	NA	NA	NA	NA	NA	1	arrhythmic	0.862745	1	0.515607	Coq2
FBgn0011581	5.80779	NA	NA	NA	NA	NA	5.80779	-0.498156	0.155003	1.04343	0.08983	10.8478	3	age-dependent rhythm gain	0.906439	1	0.756414	Ms
FBgn0031258	11.512	0.26464	-0.351669	0.88024	0.0382312	20.4642	11.1852	0.13396	-0.218101	0.511911	0.0228834	20.1039	5	age-modulated rhythm	0.568565	2	1	CG4297
FBgn0034135	8.35771	0.579008	-0.745326	1.8876	0.112926	20.5228	8.9048	0.579008	-0.745326	1.8876	0.105988	20.5228	4	age-independent rhythm	0.929409	2	1	Syn2
FBgn0023181	4.46115	0.169521	0.753497	1.54466	0.173124	5.15472	4.46115	NA	NA	NA	NA	NA	2	age-dependent rhythm loss	0.918534	1	0.835906	Orc4
FBgn0035249	6.06677	NA	NA	NA	NA	NA	5.84468	NA	NA	NA	NA	NA	1	arrhythmic	0.862673	2	0.547191	CG17249
FBgn0035941	4.30725	NA	NA	NA	NA	NA	4.30725	0.267749	-1.28889	2.63282	0.305627	18.7824	3	age-dependent rhythm gain	0.905328	1	0.719261	CG13313
FBgn0031597	6.42181	NA	NA	NA	NA	NA	6.42181	NA	NA	NA	NA	NA	1	arrhythmic	0.862647	1	0.854866	CG17612
FBgn0046704	11.777	-0.19552	0.16056	0.505994	0.0214822	9.37383	11.1848	0.132557	-0.117464	0.354227	0.0158352	21.2303	5	age-modulated rhythm	0.825007	2	1	Liprin-alpha
FBgn0036448	10.9418	-0.131024	0.0506399	0.280939	0.0128379	10.5913	11.1788	-0.124415	0.256204	0.56963	0.0254781	7.72677	5	age-modulated rhythm	0.730922	2	0.999997	mop
FBgn0035867	6.98494	NA	NA	NA	NA	NA	6.98494	NA	NA	NA	NA	NA	1	arrhythmic	0.862311	1	0.608158	CG13671
FBgn0031896	9.2249	0.132659	-0.188252	0.460596	0.0249648	20.3448	8.82064	0.132659	-0.188252	0.460596	0.026109	20.3448	4	age-independent rhythm	0.929292	2	1	CG4502
FBgn0250816	4.36962	0.34071	0.516004	1.23668	0.141509	3.77092	7.12894	NA	NA	NA	NA	NA	2	age-dependent rhythm loss	0.918183	2	1	AGO3
FBgn0033788	4.26558	NA	NA	NA	NA	NA	3.68354	NA	NA	NA	NA	NA	1	arrhythmic	0.862285	2	0.78995	CG13323
FBgn0032859	8.57618	-0.170076	0.185782	0.503749	0.0293691	8.83153	8.91945	-0.170076	0.185782	0.503749	0.0282388	8.83153	4	age-independent rhythm	0.929172	2	1	Arpc2
FBgn0031544	8.26212	-0.229179	-0.132306	0.529256	0.0320291	13.9999	8.26212	NA	NA	NA	NA	NA	2	age-dependent rhythm loss	0.918156	1	0.549869	CG17593
FBgn0035063	4.71031	NA	NA	NA	NA	NA	4.29274	NA	NA	NA	NA	NA	1	arrhythmic	0.862222	2	0.69629	CG3594
FBgn0263628	4.78053	NA	NA	NA	NA	NA	5.64709	NA	NA	NA	NA	NA	1	arrhythmic	0.862147	2	0.999927	asRNA:CR43637
FBgn0029903	11.5583	-0.0231775	-0.17999	0.362952	0.0157009	17.5108	11.2374	-0.0231775	-0.17999	0.362952	0.0161492	17.5108	4	age-independent rhythm	0.929156	2	1	pod1
FBgn0266901	4.06278	0.701802	0.690941	1.9697	0.242407	2.97021	4.06278	NA	NA	NA	NA	NA	2	age-dependent rhythm loss	0.918104	1	0.71889	lncRNA:CR45361
FBgn0004854	7.59501	0.118275	-0.242423	0.539474	0.035515	19.7338	6.4658	0.118275	-0.242423	0.539474	0.0417175	19.7338	4	age-independent rhythm	0.928967	2	1	B-H2
FBgn0052687	7.04866	NA	NA	NA	NA	NA	7.4307	-0.550329	0.225622	1.18957	0.0800441	10.5138	3	age-dependent rhythm gain	0.90511	2	0.998438	CG32687
FBgn0266409	9.87286	0.0414628	-0.320209	0.645765	0.032704	18.4919	9.39959	0.0414628	-0.320209	0.645765	0.0343507	18.4919	4	age-independent rhythm	0.928961	2	1	CG45049
FBgn0004374	4.60505	0.378462	0.556342	1.34573	0.146115	3.71825	5.61126	NA	NA	NA	NA	NA	2	age-dependent rhythm loss	0.91795	2	1	neb
FBgn0264546	4.18614	NA	NA	NA	NA	NA	3.70769	NA	NA	NA	NA	NA	1	arrhythmic	0.862137	2	0.877	CG43925
FBgn0265380	4.9126	0.794055	-0.453379	1.82874	0.186128	22.0183	6.45522	NA	NA	NA	NA	NA	2	age-dependent rhythm loss	0.917875	2	1	asRNA:CR44321
FBgn0040384	11.6196	-0.487051	0.475886	1.36189	0.0586033	9.04429	10.995	NA	NA	NA	NA	NA	2	age-dependent rhythm loss	0.917697	2	1	CG32795
FBgn0264542	11.1787	0.282777	-0.491141	1.13346	0.0506973	19.9954	11.1787	0.142321	-0.118139	0.36993	0.0165462	21.3536	5	age-modulated rhythm	0.992785	1	0.716395	hwt
FBgn0262000	6.64538	-0.890556	1.09218	2.81847	0.212062	8.61291	7.21474	-0.890556	1.09218	2.81847	0.195327	8.61291	4	age-independent rhythm	0.928926	2	0.999709	CG42818
FBgn0029936	8.17893	-0.029792	0.227331	0.45855	0.0280324	6.49774	7.57514	-0.029792	0.227331	0.45855	0.0302668	6.49774	4	age-independent rhythm	0.928783	2	1	CG4617
FBgn0003175	11.7697	NA	NA	NA	NA	NA	11.1059	0.238035	-0.204192	0.627231	0.0282386	21.2917	3	age-dependent rhythm gain	0.905006	2	1	px
FBgn0033791	6.51161	NA	NA	NA	NA	NA	6.51161	NA	NA	NA	NA	NA	1	arrhythmic	0.862125	1	0.575794	Drl-2
FBgn0035233	4.98424	NA	NA	NA	NA	NA	4.98424	NA	NA	NA	NA	NA	1	arrhythmic	0.861987	1	0.823831	Pex10
FBgn0030330	8.55605	-0.298073	0.346779	0.914557	0.053445	8.71204	8.30404	-0.298073	0.346779	0.914557	0.0550669	8.71204	4	age-independent rhythm	0.928731	2	0.957369	Tango10
FBgn0002719	9.96828	NA	NA	NA	NA	NA	10.1585	-0.220988	0.063418	0.459814	0.0226321	10.9325	3	age-dependent rhythm gain	0.904733	2	0.938798	Men
FBgn0032772	3.29916	0.536725	0.744658	1.83585	0.27823	3.61448	4.1186	NA	NA	NA	NA	NA	2	age-dependent rhythm loss	0.917579	2	0.997588	CG17350
FBgn0039509	6.06806	0.287581	-0.155837	0.654181	0.0539037	22.1031	6.06806	0.287581	-0.155837	0.654181	0.0539037	22.1031	4	age-independent rhythm	0.928697	1	0.852399	bigmax
FBgn0037941	5.56099	0.485659	0.231307	1.07586	0.0967326	1.69782	5.19354	NA	NA	NA	NA	NA	2	age-dependent rhythm loss	0.917454	2	0.831778	CG12594
FBgn0029828	4.80192	NA	NA	NA	NA	NA	4.80192	NA	NA	NA	NA	NA	1	arrhythmic	0.861776	1	0.779846	CG6067
FBgn0086372	13.719	-0.182922	-0.0470972	0.377776	0.0137684	12.9626	13.3551	NA	NA	NA	NA	NA	2	age-dependent rhythm loss	0.917239	2	1	lap
FBgn0025832	4.34439	NA	NA	NA	NA	NA	5.00453	NA	NA	NA	NA	NA	1	arrhythmic	0.861613	2	0.999825	Fen1
FBgn0014859	8.71856	-1.31443	2.23847	5.19171	0.297739	8.0281	10.7483	-1.31443	2.23847	5.19171	0.241513	8.0281	4	age-independent rhythm	0.928366	2	1	Hr38
FBgn0030099	7.17768	NA	NA	NA	NA	NA	6.88615	NA	NA	NA	NA	NA	1	arrhythmic	0.861587	2	0.954076	CG12056
FBgn0034054	7.01335	0.30628	0.0760383	0.631155	0.0449967	0.929506	7.01335	NA	NA	NA	NA	NA	2	age-dependent rhythm loss	0.916953	1	0.55515	CG8366
FBgn0261341	9.83616	NA	NA	NA	NA	NA	9.6813	0.212607	0.248087	0.653449	0.033748	3.2936	3	age-dependent rhythm gain	0.903677	2	0.574422	verm
FBgn0284415	3.92553	NA	NA	NA	NA	NA	2.81158	NA	NA	NA	NA	NA	1	arrhythmic	0.861495	2	0.998694	lncRNA:TS6
FBgn0005355	8.72188	NA	NA	NA	NA	NA	8.01745	0.0231497	0.637311	1.27546	0.0795429	5.86131	3	age-dependent rhythm gain	0.903287	2	1	Su(fu)
FBgn0051004	7.44526	-0.90364	0.373925	1.9559	0.131352	10.5014	9.30574	-0.90364	0.373925	1.9559	0.105091	10.5014	4	age-independent rhythm	0.928345	2	1	mesh
FBgn0010611	9.02786	NA	NA	NA	NA	NA	9.02786	NA	NA	NA	NA	NA	1	arrhythmic	0.861397	1	0.854034	Hmgs
FBgn0026313	11.3297	-0.199674	-0.104891	0.451096	0.0199076	13.8476	11.1725	-0.0737338	0.115604	0.274234	0.0122727	8.16868	5	age-modulated rhythm	0.586469	2	0.976396	X11L
FBgn0066365	3.58816	0.923089	0.862394	2.52651	0.352062	2.8702	2.92917	NA	NA	NA	NA	NA	2	age-dependent rhythm loss	0.916923	2	0.563244	dyl
FBgn0051606	6.88451	NA	NA	NA	NA	NA	6.88451	NA	NA	NA	NA	NA	1	arrhythmic	0.861135	1	0.816708	CG31606
FBgn0036735	10.5516	0.122101	-0.210322	0.48639	0.0230481	20.0091	10.4287	NA	NA	NA	NA	NA	2	age-dependent rhythm loss	0.916448	2	0.805981	Edc3
FBgn0265873	6.45535	NA	NA	NA	NA	NA	8.06661	-0.163725	0.680457	1.39975	0.0867623	6.90192	3	age-dependent rhythm gain	0.903228	2	1	lncRNA:CR44662
FBgn0028670	6.44314	NA	NA	NA	NA	NA	6.44314	NA	NA	NA	NA	NA	1	arrhythmic	0.86112	1	0.649714	Vha100-2
FBgn0037329	6.82925	NA	NA	NA	NA	NA	6.82925	NA	NA	NA	NA	NA	1	arrhythmic	0.860985	1	0.804979	POLDIP2
FBgn0028402	6.9938	NA	NA	NA	NA	NA	7.12747	NA	NA	NA	NA	NA	1	arrhythmic	0.860961	2	0.525747	Polr3E
FBgn0033387	5.34852	NA	NA	NA	NA	NA	5.34852	NA	NA	NA	NA	NA	1	arrhythmic	0.860918	1	0.825684	CG8008
FBgn0036302	10.999	-0.465294	-0.0728249	0.941917	0.0428184	12.593	11.1413	-0.146301	0.184733	0.471298	0.021151	8.55852	5	age-modulated rhythm	0.999999	2	0.991695	sowah
FBgn0010501	7.50794	NA	NA	NA	NA	NA	6.91754	NA	NA	NA	NA	NA	1	arrhythmic	0.8609	2	1	Dcp-1
FBgn0039924	10.9371	-0.0645112	-0.165927	0.356053	0.0162773	16.5836	11.1383	0.181959	-0.0338504	0.370162	0.0166166	23.2974	5	age-modulated rhythm	0.844813	2	0.997141	PIP4K
FBgn0011648	9.27112	NA	NA	NA	NA	NA	9.40284	NA	NA	NA	NA	NA	1	arrhythmic	0.860765	2	0.939065	Mad
FBgn0038070	3.35504	0.466629	1.18035	2.53847	0.378308	4.56197	2.17322	NA	NA	NA	NA	NA	2	age-dependent rhythm loss	0.916228	2	0.999151	CG6753
FBgn0259985	11.4649	-0.180836	-0.3662	0.816833	0.0356231	16.2479	11.1379	-0.155737	-0.0729552	0.343957	0.0154408	13.6734	5	age-modulated rhythm	0.541336	2	0.999992	Mppe
FBgn0028504	6.29511	0.178019	-0.235387	0.590247	0.0468813	20.4733	6.29511	0.178019	-0.235387	0.590247	0.0468813	20.4733	4	age-independent rhythm	0.928334	1	0.855316	CG12182
FBgn0033491	11.4013	0.0715095	-0.19128	0.40842	0.0179111	19.3665	11.1359	-0.171316	0.609429	1.2661	0.0568476	7.04675	5	age-modulated rhythm	0.622591	2	0.992901	CG18011
FBgn0023143	10.6354	-0.21662	0.132474	0.507833	0.0238747	9.90348	11.1327	-0.337168	0.310786	0.917105	0.0411897	9.15544	5	age-modulated rhythm	0.885082	2	1	Uba1
FBgn0034624	2.86569	NA	NA	NA	NA	NA	3.80502	-0.596783	0.612787	1.71074	0.224801	8.94946	3	age-dependent rhythm gain	0.902977	2	0.999207	CG17974
FBgn0010300	11.1176	0.303268	-0.265647	0.806325	0.0362636	21.2522	11.1176	-0.0041621	0.202015	0.404115	0.0181746	6.07869	5	age-modulated rhythm	0.814737	1	0.716627	brat
FBgn0260755	5.98668	-0.169511	-0.442473	0.947663	0.0791476	16.6025	7.1345	-0.169511	-0.442473	0.947663	0.0664142	16.6025	4	age-independent rhythm	0.928143	2	1	CG42553
[truncated: 9,164 more rows]

## Sheet: edgeR_D50vsD10
Differential gene expression analysis using edgeR for D50 vs D10 nuclear RNA-seq.
geneID	geneSymbol	logFC	unshrunk.logFC	logCPM	PValue	FDR
FBgn0000003	7SLRNA:CR32864	1.97265	1.97334	5.23991	1.65553e-11	3.10678e-10
FBgn0000008	a	1.3011	1.30162	4.80771	1.89478e-29	1.16543e-27
FBgn0000014	abd-A	-0.793755	-0.797222	1.37256	0.0349097	0.102525
FBgn0000015	Abd-B	-0.756337	-0.758856	1.76388	0.0464855	0.128898
FBgn0000017	Abl	-0.334828	-0.334841	7.99938	0.139999	0.299357
FBgn0000018	abo	0.28696	0.287926	1.68978	0.19934	0.389121
FBgn0000024	Ace	-1.20404	-1.20407	8.7834	2.15659e-13	4.8532e-12
FBgn0000028	acj6	0.0919398	0.0921099	2.34477	0.720392	0.898972
FBgn0000032	Acph-1	-0.0827114	-0.082776	3.69483	0.810296	0.952634
FBgn0000036	nAChRalpha1	-0.0169751	-0.0169823	4.85581	0.964921	0.999932
FBgn0000037	mAChR-A	-0.594763	-0.595026	4.55092	7.43657e-06	6.31909e-05
FBgn0000038	nAChRbeta1	-0.396153	-0.39632	4.61654	0.0498122	0.13601
FBgn0000039	nAChRalpha2	-0.201423	-0.202065	1.79671	0.395597	0.629589
FBgn0000042	Act5C	0.2718	0.271819	7.148	0.275983	0.492152
FBgn0000043	Act42A	0.47025	0.470698	3.40303	0.0198648	0.0645071
FBgn0000044	Act57B	1.40656	1.4078	3.71608	1.58189e-07	1.834e-06
FBgn0000045	Act79B	0.308425	0.309519	1.49434	0.217583	0.415144
FBgn0000046	Act87E	1.00972	1.01294	1.797	2.91221e-06	2.64512e-05
FBgn0000052	Pfas	2.49475	2.49583	5.15573	1.26703e-16	3.75913e-15
FBgn0000053	Gart	1.63317	1.63426	4.19559	5.93968e-09	8.13912e-08
FBgn0000055	Adh	-0.665973	-0.667904	1.91699	0.00203745	0.0093955
FBgn0000057	adp	0.234995	0.235212	3.41453	0.345683	0.575117
FBgn0000063	Mps1	0.872863	0.874659	2.39335	2.10355e-07	2.39614e-06
FBgn0000064	Ald1	1.11417	1.11425	7.20846	1.99009e-16	5.7985e-15
FBgn0000075	amd	-0.762765	-0.772569	-0.0172579	0.017966	0.0594855
FBgn0000077	amx	-0.416997	-0.418381	1.67534	0.0413951	0.117429
FBgn0000078	Amy-d	1.636	1.64082	2.09493	7.4269e-10	1.1533e-08
FBgn0000079	Amy-p	2.24337	2.25002	2.3303	1.02425e-13	2.41803e-12
FBgn0000083	AnxB9	1.37275	1.37298	6.08364	4.52427e-07	4.80285e-06
FBgn0000084	AnxB10	0.255071	0.255157	4.86588	0.269314	0.484123
FBgn0000092	dyw	-0.324452	-0.324909	2.9015	0.378212	0.610521
FBgn0000097	aop	0.0344475	0.0344521	6.28098	0.986964	0.999932
FBgn0000100	RpLP0	0.673331	0.673472	5.61733	0.000779893	0.0040808
FBgn0000108	Appl	-0.301933	-0.301937	9.61614	0.150925	0.317077
FBgn0000109	Aprt	-0.3407	-0.34259	0.966488	0.131119	0.284992
FBgn0000114	bru1	0.610939	0.611228	4.42311	0.000375253	0.00214719
FBgn0000115	Arl1	0.12385	0.124084	2.51498	0.660769	0.861115
FBgn0000116	Argk1	-0.0367405	-0.0367425	7.45948	0.882681	0.987775
FBgn0000117	arm	-0.380857	-0.380873	7.90508	0.0185802	0.0611607
FBgn0000119	arr	-0.218384	-0.218433	5.48286	0.383181	0.615581
FBgn0000120	Arr1	-0.333059	-0.33306	11.4311	0.138993	0.297723
FBgn0000121	Arr2	0.448547	0.448548	11.896	0.0054842	0.0218815
FBgn0000137	ase	0.741158	0.750143	-0.0189421	0.0215762	0.0693445
FBgn0000139	ash2	0.117576	0.117732	2.92074	0.720201	0.898972
FBgn0000140	asp	0.246284	0.24714	1.52382	0.432763	0.66806
FBgn0000146	aub	0.438289	0.440928	0.804688	0.088121	0.211185
FBgn0000147	aurA	0.818718	0.820867	2.06989	0.000929325	0.00474826
FBgn0000150	awd	0.335011	0.335137	4.75294	0.157421	0.326385
FBgn0000152	Axs	1.49318	1.49857	1.79568	1.11238e-17	3.60125e-16
FBgn0000153	b	-0.25109	-0.251487	2.6644	0.278504	0.495596
FBgn0000157	Dll	-0.0783446	-0.0785172	2.41388	0.754828	0.922953
FBgn0000163	baz	-0.153291	-0.153296	8.33035	0.666992	0.864747
FBgn0000166	bcd	-0.552966	-0.55836	0.354887	0.0851343	0.205764
FBgn0000173	ben	-0.208664	-0.208724	5.10465	0.417626	0.652179
FBgn0000179	bi	-0.414192	-0.414226	6.94934	0.0110014	0.0391916
FBgn0000180	bib	0.123488	0.124069	0.987428	0.656115	0.857068
FBgn0000181	bic	0.344342	0.344458	4.91182	0.110082	0.24976
FBgn0000183	BicD	-0.255492	-0.255527	6.19905	0.288414	0.507521
FBgn0000206	boss	-0.314924	-0.314933	8.41938	0.107437	0.245378
FBgn0000212	brm	-0.0265414	-0.0265474	5.58656	0.991253	0.999932
FBgn0000221	brn	-0.601891	-0.604056	1.58297	0.00275029	0.0121562
FBgn0000227	Elba1	-0.636222	-0.642024	0.366336	0.00853277	0.0316499
FBgn0000228	Nin	-0.251692	-0.251712	6.967	0.304789	0.527993
FBgn0000229	bsk	-0.405026	-0.405092	5.95963	0.00346983	0.0148389
FBgn0000239	bur	-0.0796722	-0.0796822	6.21458	0.961332	0.999932
FBgn0000241	bw	0.343451	0.343924	2.85774	0.110756	0.251032
FBgn0000244	by	0.212922	0.213165	3.1521	0.395245	0.629301
FBgn0000246	c(3)G	1.43723	1.44044	2.41649	4.84459e-13	1.0456e-11
FBgn0000247	ca	-0.451213	-0.451243	7.27009	0.000468242	0.00261441
FBgn0000250	cact	-0.210441	-0.210468	6.28693	0.46155	0.698125
FBgn0000253	Cam	-0.724864	-0.724872	9.8896	0.00322104	0.0139201
FBgn0000256	capu	-0.548428	-0.548449	8.07554	6.15552e-05	0.000423843
FBgn0000257	car	-0.0638262	-0.0638839	3.32697	0.887095	0.989215
FBgn0000259	CkIIbeta	-0.702094	-0.702144	7.17114	2.10854e-09	3.0718e-08
FBgn0000261	Cat	0.244048	0.2442	4.02446	0.295201	0.515859
FBgn0000273	Pka-C1	-0.183383	-0.183389	8.203	0.728691	0.904492
FBgn0000276	CecA1	2.60126	2.64725	0.148184	7.77241e-09	1.0572e-07
FBgn0000277	CecA2	3.34634	3.40787	0.482005	9.84002e-22	4.00547e-20
FBgn0000283	Cp190	-0.118176	-0.11819	6.33303	0.923643	0.999932
FBgn0000286	Cf2	-0.183851	-0.183866	6.92102	0.652707	0.854831
FBgn0000287	salr	-0.364614	-0.365481	2.17578	0.140069	0.299435
FBgn0000289	cg	-0.378115	-0.378129	8.08942	0.0276789	0.0848706
FBgn0000299	Col4a1	-0.629102	-0.629539	3.91417	0.000863617	0.00444536
FBgn0000303	ChAT	0.161529	0.161667	3.46906	0.578104	0.797008
FBgn0000307	chif	0.0251006	0.0251023	7.25727	0.99653	0.999932
FBgn0000308	chic	0.335952	0.335971	7.48246	0.148419	0.313008
FBgn0000316	cin	-0.139982	-0.140038	4.63801	0.609171	0.821628
FBgn0000317	ck	0.213389	0.213433	5.62043	0.371325	0.602831
FBgn0000318	cl	0.105275	0.105418	3.01048	0.740839	0.912192
FBgn0000319	Chc	0.0285601	0.0285612	7.95009	0.985274	0.999932
FBgn0000320	eya	-0.599331	-0.599524	5.00242	1.54465e-05	0.000123305
FBgn0000326	clt	0.484899	0.485275	3.71349	0.00758306	0.028665
FBgn0000330	cm	-0.232723	-0.232763	5.89511	0.34123	0.569907
FBgn0000339	cni	0.322417	0.322686	3.59906	0.117282	0.261856
FBgn0000346	comt	-0.192428	-0.19246	5.90271	0.516047	0.746592
FBgn0000351	cort	-0.117716	-0.118135	1.68639	0.642161	0.845679
FBgn0000352	cos	-0.348699	-0.348821	4.86088	0.0495987	0.135594
FBgn0000357	Cp18	0.407386	0.410073	0.719893	0.0845253	0.20465
FBgn0000359	Cp36	1.04255	1.06059	-0.369577	0.00173752	0.00823888
FBgn0000370	crc	-0.464213	-0.464227	8.44245	0.031154	0.0934535
FBgn0000376	crm	-0.0801902	-0.0802069	5.59991	0.913033	0.999516
FBgn0000377	crn	0.000646043	0.000639869	2.52104	0.998203	0.999932
FBgn0000382	csw	-0.351021	-0.351027	9.18021	0.0500689	0.136576
FBgn0000384	cta	0.750565	0.750602	7.71712	6.46267e-10	1.00639e-08
FBgn0000394	cv	0.945239	0.9532	0.494416	6.12965e-05	0.000422324
FBgn0000395	cv-2	3.42597	3.42675	6.57969	3.9603e-26	2.07813e-24
FBgn0000404	CycA	-0.700645	-0.707717	0.291501	0.0395787	0.113527
FBgn0000406	Cyt-b5-r	0.435218	0.435441	4.31165	0.0446251	0.124706
FBgn0000411	D	-0.0145313	-0.0147058	1.05933	0.953257	0.999932
FBgn0000412	D1	-0.310606	-0.3111	2.69307	0.141837	0.302215
FBgn0000414	Dab	0.00993191	0.00993212	8.89855	0.97642	0.999932
FBgn0000416	Sap-r	0.417547	0.417556	8.83275	0.0593164	0.15663
FBgn0000422	Ddc	-0.120399	-0.120501	3.61976	0.673527	0.86905
FBgn0000427	dec	-1.00289	-1.01735	-0.10135	0.00690367	0.0265962
FBgn0000439	Dfd	-0.284616	-0.285425	1.90127	0.212093	0.407266
FBgn0000447	Dhod	-0.200724	-0.201119	2.37554	0.428724	0.663985
FBgn0000448	Hr3	-0.961683	-0.961898	5.60317	1.1609e-14	2.98917e-13
FBgn0000449	dib	-0.0911416	-0.0915432	1.45846	0.70678	0.891081
FBgn0000451	ect	0.817015	0.819454	1.84186	0.00624465	0.0243609
FBgn0000454	Dip-B	0.974665	0.975484	3.66323	1.73015e-08	2.26165e-07
FBgn0000455	Dip-C	-0.26313	-0.263377	3.42783	0.248975	0.457745
FBgn0000459	disco	-0.0906405	-0.0908943	1.96237	0.725622	0.902402
FBgn0000463	Dl	-0.652285	-0.654492	1.71301	0.0191283	0.0627
FBgn0000464	Lar	-0.268556	-0.26857	7.53995	0.235431	0.439576
FBgn0000473	Cyp6a2	0.0412536	0.0412743	4.24489	0.871501	0.983521
FBgn0000477	DNaseII	-0.531407	-0.533717	1.27685	0.0280592	0.0857497
FBgn0000479	dnc	-0.206133	-0.206135	9.92284	0.395411	0.629437
FBgn0000482	dor	0.463678	0.463761	5.83798	0.00469597	0.0191643
FBgn0000489	Pka-C3	0.358752	0.359147	3.17605	0.0826933	0.201448
FBgn0000490	dpp	-0.0309837	-0.0310298	3.03445	0.903265	0.995614
FBgn0000492	Dr	-0.0480428	-0.0481427	2.13421	0.844355	0.968976
FBgn0000499	dsh	-0.353278	-0.353479	4.14211	0.0739678	0.185504
FBgn0000500	Dsk	0.725382	0.732456	0.315773	0.00455105	0.0186558
FBgn0000504	dsx	-0.659765	-0.660071	4.49278	0.000434795	0.00244616
FBgn0000520	dwg	0.25253	0.252647	4.41913	0.297363	0.518979
FBgn0000524	dx	0.739812	0.741423	2.29452	0.000528251	0.00289258
FBgn0000527	e	0.299941	0.300016	5.30552	0.176667	0.355518
FBgn0000529	bsh	-0.0572666	-0.0579971	0.244921	0.82182	0.959831
FBgn0000535	eag	-0.795058	-0.795061	11.4742	7.82173e-05	0.000523575
FBgn0000536	eas	-0.331904	-0.331943	6.42864	0.0524705	0.142042
FBgn0000541	E(bx)	-0.069759	-0.0697602	9.1585	0.959937	0.999932
FBgn0000542	ec	-0.264741	-0.265284	2.35449	0.268817	0.483566
FBgn0000543	ecd	-0.0843796	-0.0844778	3.05414	0.815769	0.956412
FBgn0000546	EcR	-0.169902	-0.169908	8.1617	0.517487	0.747797
FBgn0000547	ed	-0.020271	-0.0202722	7.38082	0.941387	0.999932
FBgn0000551	Edg78E	1.33237	1.33897	1.31974	2.28734e-11	4.23502e-10
FBgn0000557	eEF1alpha2	-0.0695426	-0.0695449	8.25058	0.776085	0.936546
FBgn0000559	eEF2	0.690873	0.690897	8.20808	0.000114266	0.000731726
FBgn0000562	egl	-0.475541	-0.475599	6.36464	0.00603412	0.0237251
FBgn0000565	MsrA	-0.14692	-0.147048	3.49349	0.620301	0.828317
FBgn0000566	Cth	0.176674	0.177079	2.17894	0.466543	0.70299
FBgn0000567	Eip74EF	-0.411551	-0.411561	8.71341	0.0479417	0.131977
FBgn0000568	Eip75B	-0.517768	-0.517777	9.19241	0.0438601	0.123004
FBgn0000575	emc	-0.472267	-0.472287	7.91822	0.027205	0.0836704
FBgn0000576	ems	-0.510529	-0.515857	0.256838	0.0878767	0.210782
FBgn0000577	en	-0.749198	-0.75591	0.422373	0.022732	0.0724195
FBgn0000578	ena	0.404042	0.404173	4.93826	0.0142828	0.0490811
FBgn0000579	Eno	0.260862	0.260901	6.05342	0.257413	0.47031
FBgn0000581	E(Pc)	-0.078419	-0.0784217	8.18705	0.954771	0.999932
FBgn0000588	esc	-0.272244	-0.272253	8.11642	0.224551	0.42427
FBgn0000592	Est-6	-0.670184	-0.670896	3.28584	0.000545998	0.00297504
FBgn0000611	exd	-0.223803	-0.223867	5.13868	0.412442	0.646921
FBgn0000615	exu	-0.626423	-0.632705	0.290195	0.0963867	0.226328
FBgn0000617	Taf9	-0.303285	-0.304214	1.77814	0.166442	0.340197
FBgn0000618	e(y)2	-0.272981	-0.275005	0.579873	0.259398	0.472533
FBgn0000625	eyg	-0.96465	-0.964971	5.02625	9.91332e-14	2.34531e-12
FBgn0000629	E(z)	0.0221722	0.0221817	4.55632	0.989093	0.999932
FBgn0000633	tei	-0.325531	-0.32554	8.52322	0.152984	0.320115
FBgn0000635	Fas2	1.33237	1.33255	6.39494	2.96268e-20	1.11955e-18
FBgn0000636	Fas3	2.16233	2.16305	5.39842	2.78378e-21	1.10078e-19
FBgn0000639	Fbp1	-1.52327	-1.55395	-0.367171	0.00202731	0.00936192
FBgn0000644	Fcp3C	2.60593	2.63276	0.781582	2.30102e-19	8.24495e-18
FBgn0000658	fj	-0.781048	-0.785641	0.987647	0.0168795	0.0564963
FBgn0000659	fkh	-0.116199	-0.116457	2.21416	0.631259	0.83723
FBgn0000662	fl(2)d	-0.386748	-0.386776	7.09593	0.00890897	0.0328363
FBgn0000667	Actn	-0.193855	-0.193879	6.35322	0.51337	0.745252
FBgn0000709	fliI	-0.246261	-0.246323	5.31571	0.324105	0.550719
FBgn0000711	flw	-0.429332	-0.429339	9.32969	0.0137367	0.0475108
FBgn0000719	fog	0.222912	0.223178	3.03383	0.3447	0.573886
FBgn0000721	for	0.451852	0.451919	6.07604	0.0221062	0.0707603
FBgn0000723	FER	-0.262699	-0.262702	9.66818	0.251567	0.461609
FBgn0000808	gd	-0.514341	-0.519966	0.171431	0.0328249	0.0976456
FBgn0000810	fs(1)K10	-0.182791	-0.182863	4.67323	0.599914	0.814475
FBgn0000826	png	1.16171	1.17253	0.426059	5.63597e-05	0.000391969
FBgn0000928	fs(1)Yb	1.52707	1.5419	0.452013	6.76029e-08	8.25247e-07
FBgn0000964	tj	-0.133309	-0.13388	1.5234	0.590082	0.806835
FBgn0000996	dup	0.863655	0.864093	4.37024	1.76283e-09	2.60588e-08
FBgn0001075	ft	0.438831	0.438914	5.73246	0.0339588	0.100291
FBgn0001078	ftz-f1	-0.116911	-0.116918	7.36201	0.682049	0.874033
FBgn0001079	fu	0.315019	0.3152	4.11215	0.128336	0.28054
FBgn0001083	fw	0.422819	0.423842	2.07773	0.0437319	0.122769
FBgn0001084	fy	-0.235391	-0.235666	3.08207	0.323635	0.550259
FBgn0001085	fz	-0.104014	-0.10422	2.48433	0.670215	0.867549
FBgn0001086	fzy	-0.119637	-0.120212	1.1669	0.622667	0.830523
FBgn0001087	g	-0.525292	-0.5253	9.25922	1.17271e-05	9.59667e-05
FBgn0001089	Gal	0.0157271	0.0158095	0.835814	0.94823	0.999932
FBgn0001090	bnb	-1.36243	-1.36256	6.98728	6.29254e-12	1.2266e-10
FBgn0001091	Gapdh1	-0.0728535	-0.072901	3.96119	0.869788	0.983186
FBgn0001092	Gapdh2	0.848308	0.848658	4.66686	3.58458e-07	3.87205e-06
FBgn0001098	Gdh	-0.125197	-0.125201	8.20044	0.627145	0.833983
FBgn0001104	Galphai	0.229195	0.229651	2.25413	0.329351	0.556425
FBgn0001105	Gbeta13F	-0.340289	-0.340307	7.53658	0.0609921	0.160025
FBgn0001108	DCTN1-p150	-0.0824639	-0.0824754	6.16632	0.950719	0.999932
FBgn0001112	Gld	-0.100601	-0.100816	2.17932	0.679164	0.87276
FBgn0001114	Glt	-0.597745	-0.598007	4.55619	0.000167857	0.00104411
FBgn0001122	Galphao	-0.126304	-0.12631	7.58075	0.764235	0.928418
FBgn0001123	Galphas	-0.432168	-0.432209	6.74029	0.000865092	0.00444675
FBgn0001124	Got1	0.44793	0.448077	4.95743	0.0153726	0.0523066
FBgn0001125	Got2	0.171494	0.171529	5.6123	0.597343	0.812105
FBgn0001128	Gpdh1	-0.238576	-0.238596	6.92466	0.418877	0.653397
FBgn0001133	grau	-0.0653248	-0.0653799	3.54677	0.928331	0.999932
FBgn0001134	Grd	-0.375583	-0.376911	1.65819	0.141228	0.301402
FBgn0001137	grk	1.20933	1.21438	1.48458	1.051e-08	1.4088e-07
FBgn0001138	grn	-0.112782	-0.113199	1.78602	0.649966	0.852657
FBgn0001139	gro	-0.46452	-0.464552	7.21069	0.00208089	0.00957987
FBgn0001142	Gs1	-0.101452	-0.101484	4.91111	0.696511	0.88421
FBgn0001145	Gs2	0.0888017	0.0888229	5.41294	0.716722	0.896378
FBgn0001147	gsb-n	0.27973	0.28175	0.473079	0.401751	0.636092
FBgn0001148	gsb	0.596776	0.601057	0.648639	0.0264312	0.081928
FBgn0001150	gt	-0.382558	-0.382693	4.84894	0.0855961	0.206583
FBgn0001168	h	1.70129	1.70222	4.4931	1.95755e-25	9.89678e-24
FBgn0001169	H	-0.479036	-0.479094	6.39188	0.000361672	0.00207807
FBgn0001179	hay	0.242448	0.242692	3.3061	0.323383	0.550083
FBgn0001180	hb	-0.558907	-0.563085	0.612968	0.0479615	0.131991
FBgn0001185	her	-0.0566879	-0.0567433	3.41791	0.924924	0.999932
FBgn0001186	Hex-A	0.758703	0.758843	5.80648	2.5003e-05	0.000187938
FBgn0001187	Hex-C	0.858306	0.859687	2.74718	9.14345e-06	7.61175e-05
FBgn0001189	hfw	-0.464036	-0.464208	4.79242	0.00723637	0.0276089
FBgn0001197	His2Av	0.38331	0.383435	4.93013	0.0563548	0.150078
FBgn0001202	hook	0.116196	0.116236	4.87817	0.822785	0.960451
FBgn0001206	Hmr	0.0672287	0.0672558	4.64598	0.884458	0.988188
FBgn0001208	Hn	0.344622	0.344888	3.73004	0.127405	0.279055
FBgn0001215	Hrb98DE	-0.27203	-0.272041	7.99424	0.214821	0.411114
FBgn0001216	Hsc70-1	-0.158064	-0.158111	5.05905	0.512835	0.744865
FBgn0001217	Hsc70-2	1.086	1.08679	3.91673	1.23839e-14	3.1813e-13
FBgn0001218	Hsc70-3	0.733534	0.733585	7.22343	5.87129e-05	0.000406039
FBgn0001220	Hsc70-5	0.513563	0.513646	5.971	0.0176051	0.0584831
FBgn0001222	Hsf	-0.45187	-0.451933	6.18253	0.00208941	0.00960712
FBgn0001224	Hsp23	3.62405	3.64342	2.22565	3.74442e-74	1.33736e-71
FBgn0001225	Hsp26	3.63903	3.64443	4.01415	1.02977e-31	6.86844e-30
FBgn0001226	Hsp27	1.2767	1.282	1.49338	1.15101e-06	1.1248e-05
FBgn0001230	Hsp68	2.56274	2.56554	3.86093	2.31547e-51	3.24517e-49
FBgn0001233	Hsp83	0.513055	0.513075	8.03699	0.121109	0.268238
FBgn0001234	lncRNA:Hsromega	-0.591413	-0.591413	13.6531	0.0279309	0.0854519
FBgn0001235	hth	-0.348746	-0.348807	5.86434	0.0685665	0.174883
FBgn0001247	Ide	0.319865	0.319882	7.55232	0.0976043	0.228059
FBgn0001248	Idh	-0.0866928	-0.086713	5.32162	0.73087	0.906153
FBgn0001250	if	-0.17139	-0.171578	3.26052	0.491905	0.725603
FBgn0001253	ImpE1	-0.0659567	-0.0661235	2.32796	0.789567	0.944376
FBgn0001254	ImpE2	0.657487	0.663249	0.397885	0.0100401	0.0362689
FBgn0001255	ImpE3	-0.498751	-0.499051	4.09504	0.000216426	0.00131591
FBgn0001257	ImpL2	0.170404	0.17062	3.02185	0.482751	0.718127
FBgn0001258	Ldh	4.92845	4.93423	5.20469	4.46355e-96	2.90708e-93
FBgn0001259	in	0.911018	0.917444	0.709285	0.000816686	0.00424324
FBgn0001263	inaD	-0.283031	-0.283034	10.1261	0.215211	0.411682
FBgn0001269	inv	-0.749635	-0.753005	1.35139	0.00430148	0.0178174
FBgn0001276	ix	-0.36456	-0.365974	1.47209	0.0872048	0.209443
FBgn0001280	janA	0.684302	0.690388	0.380922	0.00284112	0.0125027
FBgn0001291	Jra	0.154204	0.154285	4.222	0.522524	0.751544
FBgn0001296	kar	0.262088	0.262105	7.25581	0.261996	0.475352
FBgn0001297	kay	0.596122	0.596139	8.47821	0.0092638	0.0338846
FBgn0001301	kel	-0.0243914	-0.024396	5.842	0.992413	0.999932
FBgn0001308	Khc	-0.0619306	-0.0619385	6.2561	0.959132	0.999932
FBgn0001311	kkv	0.264601	0.265314	1.88111	0.325495	0.552474
FBgn0001313	kl-2	0.416503	0.418469	1.12318	0.194127	0.381906
FBgn0001316	klar	0.557621	0.557627	9.92034	0.000335715	0.00194813
FBgn0001319	kn	0.673247	0.674544	2.4084	0.00153244	0.00738345
FBgn0001320	kni	-0.229482	-0.230887	0.969708	0.368398	0.599926
FBgn0001321	knk	0.146825	0.147185	1.99082	0.604373	0.818088
FBgn0001323	knrl	-0.353189	-0.354302	1.78134	0.197037	0.386054
FBgn0001324	kto	-0.227022	-0.227054	6.18614	0.392298	0.626228
FBgn0001325	Kr	0.142594	0.143517	0.696698	0.637514	0.84251
FBgn0001330	kz	0.202486	0.202722	3.12361	0.468209	0.704637
FBgn0001341	Mybbp1A	0.199458	0.199604	3.82515	0.465679	0.70226
FBgn0001404	egh	0.0642534	0.0642585	6.97722	0.951891	0.999932
FBgn0001491	l(1)10Bb	0.0765545	0.076832	1.75568	0.758801	0.925473
FBgn0001565	Hlc	0.0263181	0.0263294	4.61059	0.960281	0.999932
FBgn0001612	Grip91	-0.285092	-0.285168	5.22685	0.16968	0.344798
FBgn0001624	dlg1	-0.288447	-0.288448	11.6617	0.16522	0.338511
FBgn0001941	ifc	0.107126	0.107169	4.66824	0.791455	0.945382
FBgn0001942	eIF4A	0.114222	0.114232	6.75171	0.71444	0.89611
FBgn0001961	Arpc1	0.206578	0.206669	4.51902	0.410185	0.644651
FBgn0001965	Sos	-0.0979598	-0.0979779	5.76606	0.929767	0.999932
FBgn0001977	CIAPIN1	0.677761	0.678242	3.86007	3.16641e-05	0.000232947
FBgn0001978	stc	0.405797	0.405848	6.31148	0.0498001	0.13601
FBgn0001986	Mtr4	0.327229	0.327488	3.64823	0.12124	0.268474
FBgn0001987	Gli	1.8672	1.86824	4.55276	1.11545e-24	5.32338e-23
FBgn0001989	ND-B17	-0.235234	-0.235423	3.63631	0.332785	0.559799
FBgn0001990	wek	-0.205955	-0.206156	3.39012	0.44357	0.679059
FBgn0001991	Ca-alpha1D	0.031776	0.0317761	12.4189	0.964854	0.999932
FBgn0001992	Cyp303a1	-0.186702	-0.186903	3.21684	0.47511	0.711466
FBgn0001994	crp	-0.121044	-0.121052	7.15436	0.620093	0.828317
FBgn0001995	mRpL4	-0.0484346	-0.0485112	2.67009	0.925955	0.999932
FBgn0002021	l(2)37Bb	-0.0620626	-0.0621384	2.96254	0.928889	0.999932
FBgn0002022	Catsup	-0.0178227	-0.0178406	3.38256	0.95833	0.999932
FBgn0002023	Lim3	-0.383428	-0.384273	2.28044	0.123075	0.27156
FBgn0002031	Phb1	0.964137	0.964597	4.48798	1.02985e-06	1.01899e-05
FBgn0002036	CG10561	-0.197265	-0.197537	2.86288	0.433699	0.668884
FBgn0002044	swm	-0.339226	-0.339262	6.57271	0.060659	0.15934
FBgn0002069	AspRS	1.17526	1.17677	3.10795	2.05448e-09	3.00491e-08
FBgn0002121	l(2)gl	2.02523	2.02561	6.15242	1.49623e-55	2.76104e-53
FBgn0002174	CG5504	-0.287946	-0.288147	3.83836	0.181866	0.363798
FBgn0002183	dre4	0.911429	0.911679	5.2662	2.31695e-13	5.18249e-12
FBgn0002283	l(3)73Ah	-0.168451	-0.168578	3.75621	0.59856	0.813029
FBgn0002284	Prosbeta6	0.321053	0.321399	3.2372	0.109121	0.248326
FBgn0002306	sas	-0.377803	-0.378371	2.78533	0.0957257	0.225087
FBgn0002354	l(3)87Df	2.29833	2.2987	6.49244	4.20303e-30	2.6592e-28
FBgn0002413	dco	-0.578882	-0.578911	7.69593	0.00151273	0.007298
FBgn0002431	hyd	-0.0321182	-0.0321196	7.88871	0.997381	0.999932
FBgn0002441	l(3)mbt	0.0202844	0.0202937	4.79099	0.933137	0.999932
FBgn0002466	sti	0.302679	0.303794	1.44869	0.295202	0.515859
FBgn0002521	pho	0.629671	0.629709	7.39827	6.74822e-07	6.93101e-06
FBgn0002522	lab	0.113898	0.114424	1.07196	0.652781	0.854831
FBgn0002524	lace	-0.133689	-0.133738	4.79627	0.616933	0.82596
FBgn0002525	Lam	0.574487	0.574766	4.41076	0.00064543	0.00344894
FBgn0002526	LanA	-0.466906	-0.467315	3.56733	0.0241355	0.0760251
FBgn0002531	Lcp1	0.18877	0.188911	3.67612	0.495492	0.728882
FBgn0002533	Lcp2	0.466387	0.46692	3.1024	0.0136838	0.0473609
FBgn0002534	Lcp3	0.609504	0.61038	2.85352	0.000257195	0.0015343
FBgn0002535	Lcp4	0.986187	0.988878	2.02218	1.34616e-07	1.57222e-06
FBgn0002542	lds	0.869082	0.870979	2.28429	1.74135e-05	0.00013674
FBgn0002543	robo2	0.420637	0.42141	2.44347	0.0618059	0.161586
FBgn0002552	lin	-0.202453	-0.202585	3.97146	0.486469	0.721042
FBgn0002563	Lsp1beta	-2.33335	-2.33564	3.96126	1.23036e-34	9.14263e-33
FBgn0002565	Lsp2	-2.56113	-2.61826	-0.164362	5.99791e-18	1.97059e-16
FBgn0002566	lt	-0.170391	-0.170403	7.15965	0.639741	0.843843
FBgn0002567	Rab32	-0.213422	-0.213459	5.86305	0.394743	0.62903
FBgn0002576	lz	0.289547	0.290425	1.70903	0.216379	0.413202
FBgn0002577	m	-1.18442	-1.19954	0.0690306	1.83665e-05	0.000143308
FBgn0002579	RpL36	0.675667	0.67595	4.62511	0.0014338	0.00696885
FBgn0002590	RpS5a	0.869282	0.869578	4.94768	1.31069e-05	0.000105942
FBgn0002593	RpLP1	1.05996	1.06042	4.64997	5.24896e-06	4.56531e-05
FBgn0002622	RpS3	0.92134	0.921627	5.08341	1.9863e-06	1.87009e-05
FBgn0002626	RpL32	0.804222	0.804633	4.35311	0.000184283	0.00113544
FBgn0002638	Rcc1	0.202562	0.202801	3.11428	0.450103	0.6854
FBgn0002641	mal	0.273825	0.273957	4.43117	0.229999	0.431765
FBgn0002643	mam	-0.602513	-0.602529	8.58925	8.88812e-05	0.000586118
FBgn0002645	Map205	0.22107	0.221085	7.20557	0.379397	0.61175
FBgn0002673	twe	0.596071	0.598348	1.53014	0.00558815	0.0222162
FBgn0002707	mei-9	0.567809	0.5682	3.90278	0.000233401	0.00140446
FBgn0002715	mei-S332	0.139393	0.140252	0.992875	0.573195	0.793522
FBgn0002716	mei-W68	-0.642436	-0.642571	5.61564	1.52332e-05	0.00012169
FBgn0002719	Men	0.207642	0.207665	6.48355	0.471084	0.707424
FBgn0002723	Met	-0.536777	-0.536921	5.24916	0.000108866	0.000700387
FBgn0002736	mago	0.327398	0.32871	1.37767	0.132805	0.287248
FBgn0002772	Mlc1	0.198682	0.199869	0.816908	0.477914	0.713809
FBgn0002773	Mlc2	0.41424	0.414677	3.28175	0.0493379	0.134948
FBgn0002774	mle	0.212491	0.212506	7.16438	0.484951	0.719852
FBgn0002775	msl-3	-0.171998	-0.172134	3.71675	0.64243	0.845777
FBgn0002778	mnd	-0.580868	-0.58132	3.74508	0.0974246	0.227859
FBgn0002780	mod	0.20005	0.200132	4.58184	0.400513	0.634857
FBgn0002781	mod(mdg4)	-0.301071	-0.301081	8.18806	0.138033	0.296239
FBgn0002783	mor	-0.344837	-0.3449	5.80088	0.0808387	0.197888
FBgn0002787	Rpn8	-0.438331	-0.438445	5.29213	0.00210279	0.00965259
FBgn0002789	Mp20	0.361027	0.363035	0.901274	0.279754	0.497114
FBgn0002791	mr	0.396686	0.396848	4.61986	0.0114212	0.0404788
FBgn0002868	MtnA	1.16221	1.1634	3.43571	2.85457e-07	3.17009e-06
FBgn0002872	mu2	0.645719	0.646222	3.73268	0.00171813	0.00816442
FBgn0002878	mus101	-0.0474151	-0.0474736	3.15175	0.923679	0.999932
FBgn0002887	mus201	0.425701	0.425948	4.11873	0.00941346	0.0343639
FBgn0002891	PolZ1	2.32694	2.32756	5.78802	3.67493e-43	3.95037e-41
FBgn0002899	mus301	1.42454	1.4314	1.3328	2.6664e-07	2.97604e-06
FBgn0002901	mus304	-0.0911222	-0.0911959	3.60117	0.826835	0.962835
FBgn0002905	PolQ	1.69736	1.69919	3.52427	6.80659e-15	1.79009e-13
FBgn0002906	Blm	-0.0997402	-0.0997874	4.35218	0.896373	0.992708
FBgn0002917	na	-0.90054	-0.900895	4.7716	7.86027e-16	2.20326e-14
FBgn0002921	Atpalpha	-0.306339	-0.306339	12.6699	0.170573	0.346021
FBgn0002924	ncd	0.338591	0.340023	1.34338	0.142104	0.302573
FBgn0002926	ndl	-0.398375	-0.400488	1.11756	0.281921	0.499862
FBgn0002930	nec	0.341286	0.341665	3.19225	0.140918	0.300915
FBgn0002931	net	2.28669	2.28728	5.80975	1.18637e-24	5.61347e-23
FBgn0002932	neur	-0.417221	-0.417316	5.4854	0.00715549	0.0273853
FBgn0002937	ninaB	-0.314751	-0.314787	6.44736	0.196999	0.386047
FBgn0002938	ninaC	-0.29866	-0.29866	12.6423	0.153576	0.320626
FBgn0002939	ninaD	1.18847	1.1891	4.39061	3.70704e-08	4.65355e-07
FBgn0002940	ninaE	0.534499	0.534499	13.2691	0.000971127	0.00494359
FBgn0002945	nkd	-0.460775	-0.460875	5.55111	0.064712	0.167287
FBgn0002948	nod	0.0718609	0.0719252	3.6003	0.798018	0.948032
FBgn0002973	numb	-0.404046	-0.404073	7.24283	0.010701	0.0382816
FBgn0002989	okr	0.302056	0.302586	2.54862	0.183743	0.36656
FBgn0003002	opa	0.620401	0.622542	1.62228	0.00440992	0.0181985
FBgn0003008	or	-0.142261	-0.142724	1.75744	0.577485	0.796501
FBgn0003011	ort	0.207715	0.208697	1.20862	0.382753	0.61537
FBgn0003016	osp	0.0517266	0.0517302	7.15364	0.831715	0.96496
FBgn0003023	otu	1.4979	1.50273	1.92311	4.07467e-12	8.08508e-11
FBgn0003028	ovo	0.0510056	0.0510785	2.51947	0.8371	0.966958
FBgn0003034	SP	1.39121	1.40564	0.316501	4.31547e-05	0.000308862
FBgn0003041	pbl	-0.216801	-0.217399	2.01588	0.404263	0.638608
FBgn0003042	Pc	-0.393484	-0.393613	4.9518	0.0121812	0.0427837
FBgn0003044	Pcl	-0.0960114	-0.0960306	5.65734	0.860015	0.97771
FBgn0003046	Pcp	1.09884	1.10923	0.354743	0.000278767	0.00164921
FBgn0003048	pcx	-0.101652	-0.101658	7.30315	0.874712	0.985395
FBgn0003053	peb	-0.333423	-0.333431	8.71013	0.0822026	0.200473
FBgn0003062	Fib	0.435134	0.436951	1.28871	0.0908668	0.216082
FBgn0003068	per	-0.282373	-0.282378	9.10443	0.58237	0.800994
FBgn0003071	Pfk	0.577634	0.577777	5.36043	0.000203032	0.00124129
FBgn0003074	Pgi	0.748422	0.748621	5.27531	1.08674e-06	1.07145e-05
FBgn0003076	Pgm1	0.387662	0.387879	4.17732	0.0410328	0.11676
FBgn0003079	Raf	-0.319992	-0.320088	5.08607	0.0997823	0.231758
FBgn0003082	phr	0.173822	0.173924	4.13922	0.638342	0.843001
FBgn0003086	Pig1	-0.691244	-0.692758	2.28773	2.11155e-05	0.000161346
FBgn0003089	pip	0.397872	0.398171	3.75111	0.0583849	0.154613
FBgn0003090	pk	-0.301827	-0.302454	2.33381	0.19538	0.38369
FBgn0003091	Pkc53E	-0.328944	-0.328946	10.46	0.202245	0.393128
FBgn0003093	Pkc98E	-0.241276	-0.241283	8.35613	0.348829	0.578165
FBgn0003116	pn	-0.035069	-0.0351261	2.71405	0.941464	0.999932
FBgn0003117	pnr	-1.02989	-1.03536	1.15673	6.88144e-05	0.000468293
FBgn0003118	pnt	-0.118693	-0.118836	3.17242	0.639919	0.843876
FBgn0003124	polo	0.181311	0.182774	0.355031	0.611253	0.822353
FBgn0003130	Poxn	0.776553	0.779492	1.49442	0.00360179	0.0153204
FBgn0003132	Pp1-13C	0.390468	0.394762	0.000785629	0.167485	0.341508
FBgn0003134	Pp1alpha-96A	-0.317368	-0.317446	5.35762	0.0934807	0.221016
FBgn0003137	Ppn	-0.691326	-0.691449	5.87864	1.93836e-07	2.22169e-06
FBgn0003139	PpV	-0.0905029	-0.0905959	3.26431	0.840433	0.966982
FBgn0003141	pr	-0.20068	-0.200854	3.61147	0.427628	0.662751
FBgn0003149	Prm	0.306904	0.307431	2.52699	0.19561	0.384006
FBgn0003159	CG2841	-0.113126	-0.113181	4.37717	0.669997	0.867546
FBgn0003162	Pu	0.271233	0.271497	3.33492	0.230387	0.432273
FBgn0003165	pum	-0.452949	-0.452953	10.163	0.0162504	0.0548382
FBgn0003169	put	-0.239684	-0.239729	5.73146	0.351709	0.581559
FBgn0003174	pwn	0.282294	0.283344	1.49395	0.377398	0.609691
FBgn0003175	px	-0.610588	-0.610614	7.91101	4.86912e-06	4.27236e-05
FBgn0003187	qua	0.231574	0.232783	1.02089	0.392883	0.626802
FBgn0003189	r	0.634229	0.634875	3.31212	0.00167805	0.00800193
FBgn0003204	ras	0.00945135	0.00945349	5.4826	0.99817	0.999932
FBgn0003205	Ras85D	-0.0769849	-0.0770034	5.36584	0.895689	0.992679
FBgn0003206	Ras64B	-0.176254	-0.176417	3.44528	0.59123	0.807632
FBgn0003209	raw	0.757909	0.757966	7.10004	1.88857e-05	0.000146533
FBgn0003210	rb	0.133179	0.133205	5.69586	0.818912	0.958304
FBgn0003218	rdgB	-0.142365	-0.142366	11.1355	0.693424	0.882278
FBgn0003227	rec	0.599448	0.600244	2.98892	0.00204996	0.00944536
FBgn0003231	ref(2)P	1.02329	1.02343	6.27384	2.55404e-13	5.66699e-12
FBgn0003248	Rh2	-0.162753	-0.162975	2.92524	0.50018	0.733176
FBgn0003249	Rh3	0.849535	0.849769	5.25216	0.00029013	0.00170605
FBgn0003250	Rh4	0.981734	0.981965	5.50583	0.000523184	0.00287336
FBgn0003254	rib	0.0188555	0.0188716	1.89407	0.938051	0.999932
FBgn0003255	rk	0.311045	0.311897	1.8334	0.217892	0.415661
FBgn0003256	rl	-0.388222	-0.388238	7.91662	0.00968822	0.0351698
FBgn0003257	r-l	1.21933	1.2213	2.82816	6.8966e-07	7.05723e-06
FBgn0003261	Rm62	-0.636524	-0.636537	9.04604	1.61489e-07	1.87031e-06
FBgn0003267	ro	-0.289232	-0.289698	2.70605	0.191617	0.378179
FBgn0003268	rod	1.22443	1.22593	3.21264	4.99846e-09	6.90923e-08
FBgn0003270	amos	-0.25046	-0.252559	0.430156	0.377407	0.609691
FBgn0003274	RpLP2	0.897989	0.898362	4.67015	3.59655e-06	3.22176e-05
FBgn0003275	Polr2F	0.0383901	0.0384727	2.15877	0.92693	0.999932
FBgn0003277	Polr2A	0.19191	0.191928	6.70249	0.525361	0.75343
FBgn0003278	Polr1B	0.397468	0.397895	3.24804	0.0278688	0.0853327
FBgn0003279	RpL4	0.769639	0.769729	6.46137	0.000551778	0.00300211
FBgn0003285	rst	0.290305	0.290315	8.19101	0.203562	0.395202
FBgn0003292	rt	-0.178872	-0.178981	4.05531	0.550947	0.774909
FBgn0003295	ru	-0.971653	-0.972454	3.70603	0.000261543	0.00155688
FBgn0003301	rut	-0.701313	-0.70132	10.1401	0.00068161	0.0036213
FBgn0003302	rux	0.120288	0.120524	2.42096	0.691051	0.880765
FBgn0003308	ry	2.33094	2.331	9.21838	3.80164e-28	2.22864e-26
FBgn0003310	S	0.316735	0.316744	8.42027	0.153477	0.320622
FBgn0003312	sad	0.681738	0.683522	1.99923	0.000231052	0.0013926
FBgn0003317	sax	0.0978689	0.0978869	5.79325	0.835361	0.966066
FBgn0003319	Sb	-0.2384	-0.239509	1.31601	0.338899	0.566983
FBgn0003321	sbr	0.163574	0.163579	8.13218	0.497889	0.731311
FBgn0003326	sca	0.0132039	0.013172	1.58459	0.956966	0.999932
FBgn0003330	Sce	-0.33671	-0.336955	3.81165	0.0969182	0.227175
FBgn0003334	Scm	-0.0477771	-0.0477846	5.87851	0.980253	0.999932
FBgn0003339	Scr	-0.643832	-0.645986	1.72032	0.0102152	0.0368293
FBgn0003345	sd	0.153134	0.15314	8.13823	0.766845	0.92999
FBgn0003346	RanGAP	0.0942457	0.0943424	3.43562	0.84071	0.967
FBgn0003353	sei	-0.289325	-0.289354	6.63222	0.186889	0.370859
FBgn0003360	sesB	-0.57859	-0.578644	6.78973	0.00035361	0.00203856
FBgn0003366	sev	0.276537	0.276768	3.56483	0.227296	0.42807
FBgn0003371	sgg	-0.258919	-0.258921	10.6305	0.265576	0.479136
FBgn0003372	Sgs1	0.00855781	0.00856165	4.52013	0.971734	0.999932
FBgn0003373	Sgs3	-0.193391	-0.194986	0.504287	0.491032	0.724798
FBgn0003374	Sgs4	-0.571717	-0.572434	3.0669	0.00102631	0.00519263
FBgn0003380	Sh	-0.868238	-0.868239	13.0971	3.85268e-06	3.42351e-05
FBgn0003382	sha	-0.939254	-0.946581	0.65974	0.0158077	0.053573
FBgn0003386	Shaw	-0.469044	-0.469292	4.27682	0.00444752	0.0183059
FBgn0003388	shd	1.50498	1.50743	2.86823	4.44332e-15	1.17695e-13
FBgn0003390	shf	-0.343463	-0.343632	4.3878	0.131167	0.285041
FBgn0003391	shg	-0.754527	-0.754586	7.06986	0.000419565	0.00237861
FBgn0003392	shi	-0.401124	-0.401127	10.4581	0.0043156	0.0178559
FBgn0003396	shn	-0.326556	-0.326563	8.95119	0.0970152	0.227318
FBgn0003410	sina	-0.652954	-0.653101	5.52946	2.13084e-10	3.53183e-09
FBgn0003415	skd	-0.249712	-0.249715	9.72215	0.299492	0.521326
FBgn0003416	sl	0.0297151	0.0297306	4.35228	0.98683	0.999932
FBgn0003423	slgA	-0.419953	-0.41997	7.96242	0.000952032	0.00485756
FBgn0003429	slo	0.0338268	0.0338269	12.2664	0.976529	0.999932
FBgn0003430	slp1	-0.0331992	-0.0335134	0.564237	0.894435	0.992321
FBgn0003435	sm	-0.486998	-0.487004	9.67966	0.000480052	0.00266958
FBgn0003444	smo	-0.17481	-0.174907	4.19042	0.586854	0.804563
FBgn0003447	sn	-0.512012	-0.512217	4.67102	0.000834273	0.00430833
FBgn0003449	snf	-0.0333189	-0.0333783	2.10516	0.910063	0.998238
FBgn0003459	stwl	0.111794	0.111861	4.11975	0.722896	0.900264
FBgn0003460	so	-0.428417	-0.428443	7.39111	0.00659213	0.0255382
FBgn0003462	Sod1	-0.0111417	-0.0111479	3.87847	0.96671	0.999932
FBgn0003463	sog	1.13194	1.1324	4.73642	1.40944e-19	5.13334e-18
FBgn0003464	sol	-0.247171	-0.247191	6.95568	0.308818	0.532474
FBgn0003475	spir	-0.282615	-0.282621	8.98857	0.194069	0.381862
FBgn0003479	spn-A	0.350723	0.352969	0.816133	0.131286	0.285187
FBgn0003480	spn-B	0.747431	0.748299	3.16654	0.000537207	0.00293871
FBgn0003483	spn-E	2.23878	2.24527	2.32739	3.8427e-16	1.09939e-14
FBgn0003486	spo	0.349116	0.350745	1.13531	0.152685	0.319632
FBgn0003495	spz	0.511257	0.512239	2.40171	0.00746732	0.0282951
FBgn0003499	sr	-0.526263	-0.526328	6.37219	0.0681425	0.174123
FBgn0003502	Btk	-0.17305	-0.173228	3.32592	0.487928	0.722327
FBgn0003507	srp	-0.291409	-0.291612	3.90153	0.183879	0.366631
FBgn0003512	Sry-delta	0.152056	0.15237	2.37047	0.55989	0.78321
FBgn0003513	ss	-0.400903	-0.402045	1.95753	0.132683	0.287163
FBgn0003514	sqh	0.367707	0.367802	5.28486	0.0776895	0.191946
FBgn0003515	st	1.41439	1.41679	2.76825	3.066e-14	7.54371e-13
FBgn0003517	sta	1.18761	1.18794	5.2832	1.74093e-08	2.27306e-07
FBgn0003520	stau	0.467261	0.467299	6.93742	0.00437899	0.0180843
FBgn0003525	stg	0.0477221	0.0479003	1.42902	0.845461	0.969444
FBgn0003557	Su(dx)	0.0785902	0.0785979	6.66921	0.841876	0.967537
FBgn0003559	su(f)	0.283297	0.283325	6.62767	0.173065	0.349468
FBgn0003567	su(Hw)	-0.105729	-0.105757	5.22096	0.883726	0.987953
FBgn0003575	su(sable)	-0.585273	-0.585362	6.08604	0.0126482	0.0441492
FBgn0003598	Su(var)3-7	-0.52668	-0.526821	5.25881	0.000100233	0.000651277
FBgn0003607	Su(var)205	0.231167	0.231417	3.16435	0.325723	0.552706
FBgn0003612	Su(var)2-10	-0.60201	-0.602047	7.39306	1.12105e-06	1.10038e-05
FBgn0003638	su(w[a])	-0.155482	-0.155484	9.08753	0.685345	0.877106
FBgn0003651	svp	-0.18705	-0.18722	3.49607	0.471818	0.708056
FBgn0003654	sw	-0.218702	-0.218728	6.40859	0.461961	0.698595
FBgn0003656	sws	-0.345499	-0.345522	7.25226	0.0505422	0.137528
FBgn0003660	Syb	0.0727731	0.0728129	4.22354	0.954063	0.999932
FBgn0003676	CCT1	1.16978	1.17041	4.35463	1.25698e-07	1.47955e-06
FBgn0003687	Tbp	-0.0389431	-0.0390528	2.38998	0.91373	0.999715
FBgn0003701	thr	-0.47754	-0.477806	4.20702	0.0671366	0.171949
FBgn0003710	tipE	0.151295	0.151336	5.23177	0.673672	0.86905
FBgn0003714	tko	-0.431191	-0.431306	5.25722	0.0227918	0.0725563
FBgn0003716	tkv	-0.227095	-0.227109	7.32618	0.36909	0.600789
FBgn0003719	tld	-0.281314	-0.283058	0.903732	0.306934	0.530748
FBgn0003721	Tm1	-0.63749	-0.637496	10.0378	1.20812e-06	1.17957e-05
FBgn0003731	Egfr	-0.354186	-0.354418	3.98507	0.0835308	0.202836
FBgn0003733	tor	-0.204739	-0.206128	0.854474	0.457627	0.693854
FBgn0003741	tra	-0.152056	-0.152229	3.108	0.61546	0.825252
FBgn0003742	tra2	0.0379454	0.0379654	4.41727	0.962105	0.999932
FBgn0003744	trc	-0.37163	-0.371679	6.2415	0.0132624	0.0461331
FBgn0003748	Treh	0.280751	0.280766	7.55742	0.205955	0.398659
FBgn0003751	trk	-0.226468	-0.227805	0.93071	0.33844	0.566643
FBgn0003861	trp	0.150516	0.150516	13.0309	0.532272	0.760041
FBgn0003862	trx	0.408736	0.408746	8.79611	0.00627051	0.0244288
FBgn0003866	tsh	-0.293528	-0.293692	4.17985	0.166396	0.340197
FBgn0003867	tsl	0.182566	0.182822	2.80408	0.478614	0.714524
FBgn0003870	ttk	-0.144064	-0.144067	8.59022	0.607954	0.820686
FBgn0003882	tub	0.353457	0.353769	3.52405	0.0758176	0.188896
FBgn0003884	alphaTub84B	-1.54389	-1.5439	10.5479	4.91967e-14	1.18931e-12
FBgn0003885	alphaTub84D	-0.613814	-0.613952	5.51646	2.40867e-07	2.71024e-06
FBgn0003889	betaTub85D	0.216405	0.216856	2.27244	0.361481	0.592059
FBgn0003890	betaTub97EF	-0.0908628	-0.0908784	5.90021	0.793116	0.945861
FBgn0003891	tud	0.0100619	0.0100622	8.4816	0.999784	0.999932
FBgn0003892	ptc	-0.182039	-0.1827	1.67871	0.450698	0.685834
FBgn0003896	tup	-0.106532	-0.106852	1.76938	0.661928	0.862004
FBgn0003900	twi	0.355747	0.35958	0.0139267	0.325537	0.552474
FBgn0003941	RpL40	0.886475	0.8869	4.46102	2.09578e-05	0.000160363
FBgn0003942	RpS27A	0.562663	0.562905	4.55878	0.00584427	0.0231017
FBgn0003943	Ubi-p63E	0.211809	0.211824	7.12384	0.416289	0.651009
FBgn0003944	Ubx	-0.826511	-0.832778	0.660418	0.0308055	0.0925837
FBgn0003963	ush	-0.0980425	-0.0980763	4.89583	0.712319	0.894905
FBgn0003964	usp	-0.353819	-0.353926	5.04975	0.0411898	0.117073
FBgn0003965	v	0.529438	0.533264	0.627775	0.0453931	0.12647
FBgn0003969	vap	0.291803	0.29184	6.29962	0.159414	0.32942
FBgn0003975	vg	0.64236	0.644471	1.69449	0.0237406	0.0750161
FBgn0003977	vir	0.189649	0.189692	5.4795	0.592535	0.808447
FBgn0003978	vls	0.658636	0.662804	0.795781	0.00447605	0.0184028
FBgn0003984	vn	0.337443	0.337764	3.36555	0.125015	0.275181
FBgn0003996	w	-0.754983	-0.754988	10.6578	0.00359132	0.0152876
FBgn0003997	hid	0.985613	0.986614	3.40837	1.22584e-05	0.000100166
FBgn0004034	y	1.1735	1.1743	4.04413	2.78238e-10	4.55718e-09
FBgn0004047	Yp3	-0.331558	-0.331956	3.09528	0.325358	0.552425
FBgn0004049	yrt	-0.235248	-0.235268	6.89488	0.380173	0.612587
FBgn0004050	z	-0.236446	-0.236612	3.84565	0.346832	0.576265
FBgn0004055	uzip	0.0381356	0.0381717	3.26607	0.910697	0.998449
FBgn0004057	Zw	0.0782664	0.0786234	1.15898	0.753926	0.922576
FBgn0004066	Prosalpha4	0.365855	0.366121	3.82318	0.065924	0.169589
FBgn0004087	Dhfr	-0.384974	-0.386767	1.20569	0.0924301	0.218906
FBgn0004101	bs	-0.27126	-0.27131	5.76195	0.221745	0.420476
FBgn0004102	oc	-0.125949	-0.12595	10.15	0.80135	0.950053
FBgn0004103	Pp1-87B	-0.254369	-0.254413	5.86863	0.272831	0.488405
FBgn0004107	Cdk2	1.94902	1.9526	2.90543	5.16257e-24	2.36198e-22
FBgn0004108	Nrt	-0.0877297	-0.0878607	2.83822	0.731764	0.90653
FBgn0004117	Tm2	-0.00954053	-0.00958398	2.48413	0.969813	0.999932
FBgn0004118	nAChRbeta2	-0.229082	-0.229495	2.55843	0.32901	0.556153
FBgn0004132	boca	-0.135349	-0.135558	2.72369	0.617983	0.826866
FBgn0004133	blow	1.04876	1.04897	5.76315	3.61754e-08	4.55152e-07
FBgn0004143	nullo	-0.705671	-0.706881	2.62885	0.0365721	0.10656
FBgn0004167	kst	-0.43484	-0.434843	10.7476	0.0138292	0.0477446
FBgn0004168	5-HT1A	-0.183366	-0.183584	3.14083	0.465978	0.702551
FBgn0004169	up	0.125378	0.125618	2.28942	0.603878	0.817876
FBgn0004177	mts	0.103443	0.103459	5.95673	0.88066	0.987078
FBgn0004179	Csp	-0.367506	-0.367524	7.69895	0.084015	0.203905
FBgn0004197	Ser	1.12438	1.1268	2.3904	4.33718e-06	3.83863e-05
FBgn0004198	ct	0.0883094	0.0883294	5.38678	0.805931	0.950951
FBgn0004227	nonA	-0.32475	-0.32477	7.40139	0.0698775	0.177306
FBgn0004228	mex1	0.223797	0.226251	0.120053	0.444192	0.679233
FBgn0004237	Hrb87F	-0.238021	-0.238081	5.3592	0.347499	0.576924
FBgn0004240	DptA	3.88279	3.92187	1.51645	1.09714e-20	4.21791e-19
FBgn0004242	Syt1	-0.548788	-0.54879	11.3092	1.67071e-05	0.000131941
FBgn0004244	Rdl	-0.295386	-0.295425	6.24956	0.172304	0.34832
FBgn0004359	T48	0.834077	0.83507	3.14085	4.52948e-07	4.80285e-06
FBgn0004360	Wnt2	0.0290759	0.0292571	0.885774	0.910407	0.998417
FBgn0004362	HmgD	0.329557	0.329606	6.09775	0.100914	0.233701
FBgn0004363	porin	-0.177654	-0.177674	6.50677	0.494406	0.727721
FBgn0004367	mei-41	0.283045	0.283197	4.18033	0.193822	0.381714
FBgn0004368	Ptp4E	-0.541465	-0.541482	8.41851	0.0178823	0.0592614
FBgn0004369	Ptp99A	0.0291632	0.0291642	8.13236	0.981934	0.999932
FBgn0004370	Ptp10D	0.113966	0.11398	6.37155	0.653103	0.854866
FBgn0004372	aly	2.26233	2.2804	0.95227	1.58102e-12	3.24769e-11
FBgn0004373	fwd	-0.0495815	-0.0495822	9.35178	0.994686	0.999932
FBgn0004374	neb	0.934383	0.937491	1.709	3.76642e-06	3.36034e-05
FBgn0004379	Klp67A	-0.0369344	-0.0370537	1.76925	0.880868	0.987078
FBgn0004380	Klp64D	-0.193975	-0.194104	3.89605	0.502733	0.735666
FBgn0004381	Klp68D	-0.197558	-0.197628	4.83423	0.523649	0.751963
FBgn0004387	Klp98A	0.149373	0.149382	7.33792	0.537325	0.764107
FBgn0004389	bnk	1.40945	1.41619	1.35484	1.33133e-07	1.55819e-06
FBgn0004390	RasGAP1	-0.130147	-0.130157	7.10575	0.623487	0.831016
FBgn0004391	shtd	0.0129051	0.0129122	4.39346	0.960594	0.999932
FBgn0004394	pdm2	-0.428969	-0.431602	0.945232	0.22115	0.41978
FBgn0004395	unk	0.569996	0.570021	7.86323	0.00326488	0.0140876
FBgn0004396	CrebA	-0.640887	-0.64091	8.17681	0.00120612	0.00598574
FBgn0004397	Vinc	0.0245176	0.0245181	8.84569	0.927034	0.999932
FBgn0004400	rhi	0.543	0.54337	3.89402	0.000747774	0.003922
FBgn0004401	Pep	0.0579763	0.0579812	6.85225	0.986794	0.999932
FBgn0004403	RpS14a	0.891138	0.891604	4.33356	2.67776e-05	0.00020019
FBgn0004404	RpS14b	0.519614	0.520109	3.40866	0.0188404	0.0618625
FBgn0004406	PolG1	0.689387	0.690622	2.551	0.000447744	0.00251136
FBgn0004419	me31B	-0.36402	-0.364199	4.36944	0.0319531	0.095437
FBgn0004425	LysB	-0.297253	-0.298107	1.93719	0.243799	0.451093
FBgn0004427	LysD	-0.491243	-0.49603	0.252252	0.0991155	0.230499
FBgn0004430	LysS	-0.245959	-0.24844	0.196045	0.427102	0.662121
FBgn0004431	LysX	-0.826345	-0.828139	2.35434	0.00210243	0.00965259
FBgn0004432	Cyp1	0.260021	0.260185	3.98393	0.258518	0.471783
FBgn0004435	Galphaq	-0.0212494	-0.0212498	9.20263	0.956385	0.999932
FBgn0004436	Ubc6	0.0574211	0.0574277	6.45607	0.844401	0.968976
FBgn0004449	Ten-m	0.0269393	0.0269412	7.10577	0.937651	0.999932
FBgn0004456	mew	0.406291	0.406626	3.5986	0.0196468	0.0640169
FBgn0004463	Polr3B	0.340817	0.341074	3.76305	0.0695282	0.176644
FBgn0004465	Su(P)	-0.286115	-0.286434	3.14726	0.185814	0.369294
FBgn0004507	GlyP	0.16576	0.165817	4.84378	0.582036	0.800933
FBgn0004509	Fur1	-0.126598	-0.12661	6.70532	0.6545	0.856031
FBgn0004510	Ets97D	1.37608	1.37708	3.99365	2.62054e-19	9.32945e-18
FBgn0004511	dy	-1.99279	-1.99484	3.75088	1.78663e-07	2.05203e-06
FBgn0004512	Mdr49	0.242093	0.242631	2.21475	0.306328	0.530031
FBgn0004513	Mdr65	0.0518686	0.0520057	2.03413	0.830721	0.96496
FBgn0004514	Oct-TyrR	-0.255622	-0.256536	1.57284	0.287005	0.505845
FBgn0004516	Gad1	-0.659273	-0.659708	3.98252	0.000344392	0.00199118
FBgn0004556	Dbp73D	0.291211	0.292438	1.24337	0.237038	0.441907
FBgn0004567	slp2	0.0742806	0.0745701	1.02802	0.760139	0.926159
FBgn0004569	aos	1.63911	1.64052	3.83596	1.21105e-24	5.70584e-23
FBgn0004573	5-HT7	0.238493	0.238678	3.66309	0.327329	0.554484
FBgn0004574	Rop	-0.132991	-0.133023	5.35489	0.595608	0.810641
FBgn0004575	Syn	-0.41279	-0.412792	11.0275	0.0131384	0.0457305
FBgn0004577	Pxd	-0.505065	-0.512293	-0.126723	0.174702	0.352332
FBgn0004580	Cbp53E	-0.264705	-0.264958	3.43364	0.245222	0.453045
FBgn0004581	bgcn	-0.0599168	-0.0605237	0.574864	0.861598	0.978522
FBgn0004583	ex	0.159384	0.159543	3.26729	0.51035	0.74271
FBgn0004584	Rrp1	0.629352	0.631613	1.55993	0.0187973	0.0617394
FBgn0004587	B52	-0.344619	-0.344622	10.1438	0.051951	0.140946
FBgn0004595	pros	-0.243915	-0.24393	7.33846	0.312427	0.536809
FBgn0004597	CycC	0.256764	0.257295	2.32431	0.26433	0.478103
FBgn0004598	Fur2	-0.0229042	-0.0229057	7.14971	0.930438	0.999932
FBgn0004606	zfh1	0.355813	0.356044	3.93281	0.0790908	0.194608
FBgn0004607	zfh2	0.005333	0.00533313	8.71962	0.987261	0.999932
FBgn0004611	Plc21C	0.698798	0.698826	8.01633	0.000172774	0.00107049
FBgn0004618	gl	-0.61147	-0.611477	9.6947	2.21043e-08	2.8425e-07
FBgn0004619	GluRIA	-0.307326	-0.308004	2.27442	0.177523	0.356916
FBgn0004622	TkR99D	0.453936	0.455107	2.00863	0.0300573	0.0907787
FBgn0004623	Gbeta76C	-0.42625	-0.426255	9.676	0.00726893	0.027714
FBgn0004635	rho	0.167864	0.167927	4.74676	0.543053	0.768787
FBgn0004636	Rap1	0.071435	0.0714581	4.91511	0.834129	0.965873
FBgn0004638	drk	-0.180279	-0.180323	5.324	0.639487	0.843608
FBgn0004643	Zw10	0.0621617	0.0622567	2.86129	0.847445	0.970863
FBgn0004644	hh	-0.1653	-0.166503	0.793315	0.542177	0.767841
FBgn0004646	ogre	-0.0424551	-0.0424921	3.41263	0.880532	0.987078
FBgn0004647	N	-0.152889	-0.15302	3.63316	0.562022	0.784927
FBgn0004648	svr	-0.448474	-0.448507	7.11882	0.00459438	0.0187986
FBgn0004649	yl	-0.428283	-0.433403	0.0490832	0.227367	0.42813
FBgn0004650	fs(1)N	2.43962	2.44173	4.16603	2.7648e-28	1.6458e-26
FBgn0004652	fru	-0.388966	-0.388969	10.2917	0.104678	0.240257
FBgn0004654	Pgd	0.645741	0.646617	2.95006	3.14452e-05	0.000231644
FBgn0004655	wapl	-0.295704	-0.295738	6.46327	0.136592	0.293774
FBgn0004656	fs(1)h	-0.136721	-0.136723	9.31894	0.878662	0.986447
FBgn0004657	mys	0.152036	0.152046	7.18445	0.567404	0.788936
FBgn0004666	sim	-0.261009	-0.261945	1.62797	0.30332	0.526306
FBgn0004687	Mlc-c	0.709151	0.70928	5.82609	1.76516e-05	0.000138412
FBgn0004698	Xpc	0.554431	0.554495	6.46811	1.09507e-06	1.07774e-05
FBgn0004784	inaC	-0.0236766	-0.0236768	10.2356	0.943577	0.999932
FBgn0004795	retn	-0.461749	-0.461754	9.83001	0.00160009	0.00767934
FBgn0004797	mdy	-0.207489	-0.20806	1.83929	0.382741	0.61537
FBgn0004811	fs(2)ltoPP43	-0.24416	-0.244312	4.04111	0.322241	0.548732
FBgn0004828	His3.3B	-0.0775822	-0.0775911	6.42096	0.85097	0.972537
FBgn0004832	Xpac	-0.0498969	-0.0501364	1.22625	0.839529	0.966958
FBgn0004837	Su(H)	0.220544	0.220722	3.61915	0.379509	0.61175
FBgn0004838	Hrb27C	-0.273235	-0.273244	8.2316	0.219462	0.417937
FBgn0004839	otk	-0.24908	-0.250151	1.37356	0.341065	0.569832
FBgn0004841	TkR86C	-0.167434	-0.168518	0.827241	0.608034	0.820694
FBgn0004842	RYa-R	-0.843565	-0.853053	0.181546	0.030161	0.0909926
FBgn0004852	Ac76E	0.834814	0.835212	4.46749	3.72068e-06	3.32757e-05
FBgn0004854	B-H2	-1.08532	-1.08632	3.59597	8.68642e-17	2.6064e-15
FBgn0004855	Polr2I	0.113814	0.114061	2.29543	0.733186	0.907084
FBgn0004856	Bx42	-0.187142	-0.187238	4.25079	0.469375	0.70572
FBgn0004858	elB	1.24989	1.25018	5.5786	4.35524e-25	2.13368e-23
FBgn0004859	ci	-0.100497	-0.100572	3.75823	0.760718	0.926462
FBgn0004860	ph-d	-0.228309	-0.228339	6.2549	0.394689	0.62903
FBgn0004861	ph-p	-0.0522906	-0.0522986	5.99532	0.962401	0.999932
FBgn0004864	hop	-0.186153	-0.186179	6.16601	0.644422	0.847778
FBgn0004865	Eip78C	0.412651	0.412995	3.5703	0.047681	0.131357
FBgn0004867	RpS2	0.658982	0.659213	4.86903	0.00149561	0.00723748
FBgn0004868	Gdi	-0.299654	-0.299727	5.38319	0.142224	0.302712
FBgn0004870	bab1	-0.774496	-0.774551	7.21849	0.000527183	0.00288959
FBgn0004872	piwi	0.362335	0.364527	0.865284	0.141315	0.301471
FBgn0004875	enc	-0.150071	-0.150076	8.18683	0.826181	0.962589
FBgn0004876	cdi	-0.426682	-0.426685	10.4675	0.0163249	0.0550562
FBgn0004880	scrt	-0.795065	-0.79509	8.37523	2.4258e-12	4.89226e-11
FBgn0004882	orb	-0.0130157	-0.0130203	5.2025	0.974579	0.999932
FBgn0004885	tok	0.20432	0.204445	4.03201	0.419948	0.654428
FBgn0004888	Scsalpha1	-0.329482	-0.329608	4.71366	0.0832636	0.202347
FBgn0004889	tws	-0.153299	-0.153304	8.45106	0.575089	0.794731
FBgn0004892	sob	-1.17484	-1.18737	0.29843	0.00309684	0.0134622
FBgn0004893	bowl	1.54762	1.54934	3.41833	6.8006e-23	2.98794e-21
FBgn0004896	fd59A	-0.238179	-0.239313	1.14506	0.331049	0.558072
FBgn0004901	Prat	0.703839	0.709063	0.625642	0.00248841	0.0111503
FBgn0004903	Rb97D	-0.602939	-0.602986	7.07294	4.46757e-07	4.75475e-06
FBgn0004907	14-3-3zeta	-0.132015	-0.132018	8.63733	0.622164	0.830252
FBgn0004908	Arl2	0.900871	0.902221	2.86554	7.1949e-08	8.76369e-07
FBgn0004910	Eip63F-1	0.199638	0.199881	3.09626	0.411859	0.646457
FBgn0004911	asRNA:Eig63F-2	-0.147587	-0.148373	0.936684	0.554417	0.778306
FBgn0004913	Gnf1	0.00156939	0.00156937	4.025	0.998361	0.999932
FBgn0004914	Hnf4	-0.579246	-0.57934	5.98488	0.000337829	0.00195835
FBgn0004915	TfIIB	0.122317	0.122456	3.18411	0.721315	0.899266
FBgn0004919	gol	-0.761529	-0.761536	10.2176	0.0224379	0.0716564
FBgn0004921	Ggamma1	0.0656576	0.0656608	7.72363	0.883305	0.987953
FBgn0004924	Top1	-0.299372	-0.299397	6.91231	0.135818	0.292507
FBgn0004926	eIF2beta	0.786947	0.78718	5.14097	4.20975e-05	0.000301685
FBgn0004957	por	-0.147635	-0.147763	3.56437	0.582119	0.800947
FBgn0005198	gig	0.113221	0.113237	6.11977	0.943547	0.999932
FBgn0005278	Sam-S	0.200186	0.200195	7.83419	0.477502	0.713385
FBgn0005322	nmd	0.257473	0.25797	2.43689	0.262783	0.476271
FBgn0005355	Su(fu)	-0.653683	-0.653918	4.85575	0.000487025	0.00270022
FBgn0005386	ash1	-0.077274	-0.077282	6.59338	0.964683	0.999932
FBgn0005390	fs(1)M3	0.640298	0.642971	1.38956	0.0087678	0.0323914
FBgn0005411	U2af50	-0.0649717	-0.0650262	3.56026	0.934214	0.999932
FBgn0005427	ewg	-0.605717	-0.605761	7.13882	6.56116e-06	5.61834e-05
FBgn0005533	RpS17	0.826491	0.827075	3.89164	0.000174798	0.00108181
FBgn0005536	Mbs	-0.209662	-0.209667	8.6867	0.489958	0.723791
FBgn0005558	ey	-0.536355	-0.536513	5.13326	9.57812e-05	0.000625658
FBgn0005561	sv	0.106543	0.106597	4.26946	0.662893	0.862201
FBgn0005564	Shal	-0.76484	-0.764897	7.12482	1.12279e-12	2.33676e-11
FBgn0005585	Calr	0.131996	0.132025	5.48033	0.644562	0.847778
FBgn0005586	Rab3	-0.417031	-0.417053	7.59489	0.022063	0.0706426
FBgn0005590	scw	-0.317821	-0.318123	3.43709	0.130274	0.283601
FBgn0005593	RpL7	1.19536	1.19566	5.44587	7.99383e-12	1.54464e-10
FBgn0005596	yem	-0.121055	-0.121109	4.49301	0.805279	0.950951
FBgn0005612	Sox14	0.589419	0.589732	4.27587	5.86846e-05	0.000406039
FBgn0005613	Sox15	1.72693	1.73294	1.88852	5.20749e-13	1.11739e-11
FBgn0005614	trpl	-0.156793	-0.156793	12.8467	0.546054	0.771261
FBgn0005616	msl-2	0.186799	0.186854	5.08078	0.488128	0.722327
FBgn0005617	msl-1	-0.219678	-0.219722	5.65283	0.451915	0.687402
FBgn0005619	Hdc	-0.488066	-0.488083	8.21921	0.00112393	0.00561051
FBgn0005624	Psc	-0.57092	-0.571018	5.90526	0.000260095	0.0015491
FBgn0005626	ple	2.13137	2.13153	7.52369	3.23752e-07	3.55261e-06
FBgn0005631	robo1	-0.424522	-0.424557	6.93467	0.00517523	0.0208062
FBgn0005632	faf	-0.0893085	-0.0893093	10.0937	0.953788	0.999932
FBgn0005636	nvy	-0.268322	-0.268927	2.25133	0.261082	0.474118
FBgn0005638	slbo	-0.786155	-0.795504	0.0957611	0.0401346	0.114676
FBgn0005640	Eip63E	-0.450446	-0.450451	9.79569	0.00496369	0.0200723
FBgn0005642	wdn	0.611981	0.612159	5.13439	1.10948e-07	1.31946e-06
FBgn0005648	Pabp2	-0.358208	-0.358305	5.22214	0.0264132	0.0818998
FBgn0005649	Rox8	-0.130714	-0.13072	7.78604	0.806124	0.950951
FBgn0005655	PCNA	0.2536	0.254338	1.89017	0.27168	0.486895
FBgn0005658	Ets65A	-0.345029	-0.345745	2.33681	0.109091	0.248326
FBgn0005659	Ets98B	-0.235929	-0.236228	3.05832	0.313238	0.537785
FBgn0005660	Ets21C	0.827052	0.828747	2.39337	8.46237e-05	0.000561386
FBgn0005664	Crys	-1.33038	-1.33752	1.20719	2.9875e-09	4.26258e-08
FBgn0005666	bt	0.1836	0.183661	4.90125	0.49551	0.728882
FBgn0005671	Vha55	-0.111793	-0.111803	6.85379	0.830373	0.96496
FBgn0005672	spi	-0.556132	-0.556246	5.63726	2.11893e-05	0.000161798
FBgn0005674	GluProRS	1.26002	1.26041	5.16338	2.39908e-10	3.94103e-09
FBgn0005677	dac	0.274891	0.275253	2.87057	0.228663	0.429694
FBgn0005683	pie	0.803311	0.807961	0.944061	0.000824964	0.00428023
FBgn0005694	Aef1	0.211203	0.211233	6.14412	0.466736	0.703004
FBgn0005695	gcl	-0.348884	-0.349054	4.38915	0.0439463	0.12309
FBgn0005696	PolA2	0.118335	0.11887	1.41221	0.637702	0.842659
FBgn0005771	noc	0.497324	0.497766	3.4795	0.00209629	0.00963077
FBgn0005775	Con	-0.1487	-0.148814	3.73334	0.607825	0.820686
FBgn0005777	PpD3	-0.173294	-0.173313	6.51572	0.562969	0.78563
FBgn0005779	PpD6	-0.809896	-0.81011	5.32802	2.34995e-07	2.65496e-06
FBgn0008635	betaCOP	0.415729	0.415803	5.82065	0.0289584	0.0879395
FBgn0008636	hbn	-0.414977	-0.41818	0.591336	0.137889	0.295987
FBgn0008646	E5	-0.570908	-0.577846	0.0596704	0.064392	0.166771
FBgn0008651	lbl	-0.541379	-0.544972	0.759116	0.0752685	0.187993
FBgn0010014	CanB	1.56353	1.56391	5.59648	1.02489e-52	1.53346e-50
FBgn0010015	CanA1	-0.472491	-0.474167	1.63302	0.0930069	0.220037
FBgn0010019	Cyp4g1	-1.01697	-1.01787	3.63489	0.065629	0.169026
FBgn0010051	Itpr	0.67424	0.674269	7.91455	1.06713e-05	8.81078e-05
FBgn0010078	RpL23	0.845744	0.846218	4.23394	5.61027e-06	4.86048e-05
FBgn0010100	mAcon1	-0.200868	-0.200908	5.62925	0.487633	0.722091
FBgn0010105	comm	0.132263	0.132491	2.48683	0.603004	0.817592
FBgn0010113	hdc	-0.271834	-0.271872	6.15727	0.269191	0.48408
FBgn0010114	hig	-0.211914	-0.211926	7.46834	0.467503	0.70367
FBgn0010173	RPA1	1.77603	1.77713	4.33695	8.25723e-35	6.26192e-33
FBgn0010194	Wnt5	0.308133	0.308455	3.33804	0.220856	0.419581
FBgn0010197	Gyc32E	-0.207359	-0.208461	1.08912	0.421785	0.656545
FBgn0010198	RpS15Aa	0.859234	0.859514	5.0063	4.77305e-05	0.000336821
FBgn0010213	Sod2	-0.264095	-0.264463	2.83698	0.246757	0.454959
FBgn0010215	alpha-Cat	-0.00160579	-0.00160586	7.69584	0.9999	0.999932
FBgn0010217	ATPsynbeta	-0.345134	-0.345175	6.41139	0.0631553	0.164363
FBgn0010220	Dbp45A	-0.0572096	-0.0572741	3.16786	0.915423	0.999932
FBgn0010222	Nmdmc	0.212837	0.212965	4.09642	0.377423	0.609691
FBgn0010223	Galphaf	0.163503	0.164128	1.40539	0.504229	0.737046
FBgn0010225	Gel	-0.121678	-0.121701	5.76975	0.753625	0.92231
FBgn0010226	GstS1	-0.0911839	-0.091236	4.12621	0.719011	0.898252
FBgn0010228	HmgZ	0.0879333	0.0879429	6.48309	0.840432	0.966982
FBgn0010235	Klc	-0.351072	-0.351149	5.53777	0.0400615	0.114556
FBgn0010238	Lac	-0.196498	-0.19652	6.49055	0.434509	0.669666
FBgn0010240	Lcch3	-0.412031	-0.412685	2.69654	0.0273244	0.0839679
FBgn0010241	Mdr50	0.512896	0.514232	2.00211	0.0324816	0.0967805
FBgn0010246	Myo61F	0.320991	0.322297	1.30744	0.236783	0.44158
FBgn0010247	Parp	-0.201517	-0.201523	8.33905	0.515627	0.746592
FBgn0010258	Rbp4	0.383216	0.384955	1.27943	0.114759	0.257626
FBgn0010263	Rbp9	0.458877	0.458884	9.42567	0.00524567	0.0210359
FBgn0010265	RpS13	0.700515	0.701006	3.89571	0.00101252	0.0051261
FBgn0010269	Dsor1	-0.236429	-0.236671	3.34673	0.333962	0.561353
FBgn0010278	Ssrp	1.54466	1.54643	3.39295	4.48885e-25	2.18945e-23
FBgn0010280	Taf4	-0.257631	-0.257639	8.28372	0.273738	0.489475
FBgn0010282	TfIIFalpha	0.00760918	0.00761527	3.60053	0.991791	0.999932
FBgn0010288	Uch	0.0911122	0.0913369	2.02261	0.749121	0.918524
FBgn0010292	bys	0.55761	0.55973	1.54714	0.00478592	0.0194529
FBgn0010295	ng3	-0.272614	-0.27418	0.997209	0.239723	0.445786
FBgn0010296	ng4	-0.667572	-0.672359	0.699491	0.00531927	0.0213002
FBgn0010300	brat	-0.0899897	-0.0899944	7.54483	0.816764	0.957258
FBgn0010303	hep	-0.506473	-0.5065	7.54166	0.00404997	0.0169212
FBgn0010309	pigeon	-0.212808	-0.212881	4.88102	0.431359	0.666742
FBgn0010313	corto	-0.522042	-0.522047	9.81736	0.00145304	0.00704998
FBgn0010314	Cks30A	0.0121567	0.012159	5.69878	0.975759	0.999932
FBgn0010315	CycD	0.537505	0.538129	3.12853	0.0192197	0.062874
FBgn0010316	dap	0.389308	0.389929	2.72063	0.0927164	0.21949
FBgn0010317	CycJ	0.251508	0.254617	-0.101141	0.35606	0.586507
FBgn0010323	Gsc	-0.176745	-0.179103	0.0596797	0.609748	0.82177
FBgn0010328	woc	-0.279049	-0.279095	5.92393	0.194689	0.382808
FBgn0010329	Tbh	0.2692	0.269731	2.34346	0.236739	0.441572
FBgn0010333	Rac1	-0.170052	-0.170176	3.80462	0.612046	0.823155
FBgn0010339	128up	0.223744	0.224085	2.7562	0.352654	0.582861
FBgn0010340	140up	0.330911	0.332113	1.50876	0.14689	0.310376
FBgn0010341	Cdc42	-0.0350521	-0.0350622	5.04999	0.921085	0.999932
FBgn0010342	Map60	-0.315179	-0.31562	2.86748	0.127693	0.279465
FBgn0010348	Arf1	0.0726281	0.0726371	6.32655	0.879181	0.98665
FBgn0010350	Cds	-0.284731	-0.284736	9.37551	0.179979	0.360544
FBgn0010352	Ogdh	-0.379794	-0.379799	9.5812	0.127846	0.279635
FBgn0010355	Taf1	0.174043	0.174051	7.74755	0.540813	0.766891
FBgn0010356	Taf5	-0.105894	-0.106058	2.80406	0.740465	0.911915
FBgn0010379	Akt	0.00485758	0.00485791	6.68306	0.999678	0.999932
FBgn0010380	AP-1-2beta	0.00081309	0.000813609	5.24367	0.997877	0.999932
FBgn0010382	CycE	0.253899	0.254648	1.78085	0.288984	0.508351
FBgn0010383	Cyp18a1	-0.384972	-0.386559	1.34102	0.0945318	0.222882
FBgn0010387	Acbp2	-1.1083	-1.11549	0.890015	3.31664e-08	4.18244e-07
FBgn0010388	Dro	4.22199	4.24939	2.30693	1.25876e-33	8.87705e-32
FBgn0010389	htl	0.0259717	0.026011	1.89013	0.915571	0.999932
FBgn0010391	SrpRalpha	-0.149969	-0.150047	4.27498	0.567031	0.788903
FBgn0010395	Itgbn	-0.0745875	-0.0754175	0.534334	0.802476	0.950415
FBgn0010397	LamC	0.499527	0.499583	6.50203	0.018776	0.0616877
FBgn0010398	Lrr47	-0.32118	-0.321401	3.87972	0.113354	0.255475
FBgn0010399	Nmdar1	-0.284872	-0.285316	2.74172	0.20008	0.390006
FBgn0010401	Os-C	0.486578	0.491712	0.234477	0.166753	0.340519
FBgn0010403	Obp83b	1.55188	1.5748	-0.0836231	5.01481e-05	0.000352533
FBgn0010406	RNaseX25	-0.0779396	-0.0780184	3.32622	0.761473	0.927088
FBgn0010407	Ror	-0.101871	-0.101955	3.52995	0.763776	0.928048
FBgn0010408	RpS9	0.53018	0.530435	4.41558	0.00938609	0.0342866
FBgn0010409	RpL18A	1.07022	1.0707	4.57182	4.45617e-08	5.55616e-07
FBgn0010411	RpS18	0.862661	0.862928	5.08844	4.15762e-05	0.000298917
FBgn0010412	RpS19a	0.835785	0.836036	5.12512	5.607e-05	0.000390199
FBgn0010414	SerT	-0.0545027	-0.0545337	3.97169	0.934584	0.999932
FBgn0010415	Sdc	-0.232207	-0.232219	7.566	0.328863	0.556153
FBgn0010416	TH1	-0.0309407	-0.0309639	3.38607	0.963581	0.999932
FBgn0010417	Taf6	0.0211305	0.0211443	4.28085	0.988256	0.999932
FBgn0010421	TfIIFbeta	-0.245238	-0.245969	1.84347	0.294249	0.514599
FBgn0010422	TfIIS	0.0210598	0.0210744	3.22408	0.968926	0.999932
FBgn0010424	TpnC73F	0.306339	0.309381	0.160876	0.21834	0.416301
FBgn0010431	mtrm	-0.185386	-0.186069	1.54957	0.445426	0.680523
FBgn0010434	cora	1.14571	1.14578	7.45457	2.77908e-09	3.98574e-08
FBgn0010435	emp	0.0954643	0.0955228	3.97351	0.710412	0.893418
FBgn0010441	pll	0.711741	0.713654	2.00824	0.00393351	0.0165649
FBgn0010452	trn	0.350751	0.351173	3.04326	0.126433	0.277513
FBgn0010453	Wnt4	0.259515	0.26015	1.9903	0.298781	0.520797
FBgn0010470	Fkbp14	0.0731892	0.0732907	2.7551	0.878065	0.986398
FBgn0010473	tutl	-0.124352	-0.124369	6.20974	0.721302	0.899266
FBgn0010482	hlk	-0.149197	-0.14927	4.37851	0.632229	0.837501
FBgn0010488	NAT1	0.0501726	0.0501746	7.99321	0.896163	0.992708
FBgn0010497	dmGlut	0.0459536	0.0461396	0.563031	0.877682	0.986398
FBgn0010501	Dcp-1	-0.572111	-0.572576	3.68027	0.000153604	0.000960849
FBgn0010504	kermit	-0.312914	-0.312951	6.42598	0.164365	0.337072
FBgn0010516	wal	0.00839578	0.00840293	4.15417	0.98757	0.999932
FBgn0010520	Bka	0.421677	0.424411	0.797985	0.0515606	0.139956
FBgn0010531	Ccs	0.513433	0.514481	2.32903	0.0125739	0.0439312
FBgn0010548	Aldh-III	-0.169777	-0.169795	6.55378	0.532772	0.760416
FBgn0010549	l(2)03659	-0.53017	-0.534948	0.397592	0.132346	0.286898
FBgn0010551	Phb2	1.08006	1.08034	5.39819	6.26965e-07	6.49977e-06
FBgn0010583	dock	0.128111	0.128118	7.60227	0.611042	0.822248
FBgn0010590	Prosbeta1	0.621522	0.622424	2.83045	0.000746165	0.00391542
FBgn0010591	Sply	0.669401	0.670146	3.21376	0.00029515	0.0017318
FBgn0010602	lwr	-0.507635	-0.507927	4.15252	0.00051618	0.00284335
FBgn0010607	l(2)05714	0.00158221	0.00157563	2.58928	0.996399	0.999932
FBgn0010611	Hmgs	0.0123479	0.0123516	5.4468	0.997372	0.999932
FBgn0010612	ATPsynG	-0.411651	-0.41218	2.9818	0.030292	0.0913379
FBgn0010620	CG10939	-0.0104166	-0.0104582	1.99062	0.966308	0.999932
FBgn0010621	CCT5	1.60965	1.61048	4.55384	1.70733e-10	2.86417e-09
FBgn0010622	DCTN3-p24	0.199509	0.199753	3.07577	0.475917	0.712363
FBgn0010638	Sec61beta	0.0669727	0.0670609	2.93302	0.783211	0.940864
FBgn0010651	MFS14	0.286989	0.287397	2.79966	0.205166	0.39769
FBgn0010660	Nup214	0.725013	0.725152	5.75222	1.35477e-05	0.00010925
FBgn0010741	Pfdn2	0.765075	0.766098	2.98864	3.20849e-05	0.000235573
FBgn0010747	Srp54k	0.112683	0.112779	3.50688	0.756028	0.923672
FBgn0010750	atms	0.136617	0.136792	3.04067	0.698906	0.885691
FBgn0010762	simj	-0.0412638	-0.0412668	7.0608	0.929882	0.999932
FBgn0010768	sqz	-0.852776	-0.853455	3.75882	4.46496e-10	7.10287e-09
FBgn0010770	ppan	0.367777	0.368747	1.92901	0.0957977	0.225148
FBgn0010772	Xe7	-0.423045	-0.423059	8.26397	0.00449119	0.0184445
FBgn0010774	Ref1	0.250346	0.250379	6.26903	0.282113	0.499979
FBgn0010786	l(3)02640	-0.127258	-0.127415	3.02648	0.607327	0.820339
FBgn0010803	TrpRS	1.05147	1.05178	5.20367	1.80316e-12	3.66995e-11
FBgn0010808	Chchd3	-0.392435	-0.392729	3.76555	0.0410285	0.11676
FBgn0010825	Gug	-0.386931	-0.386934	10.0885	0.0185909	0.0611703
FBgn0010830	l(3)04053	-0.28256	-0.282643	5.10778	0.194361	0.3823
FBgn0010877	l(3)05822	0.0946639	0.0946755	6.28792	0.91729	0.999932
FBgn0010894	sinu	-0.00896864	-0.00897276	3.65585	0.993365	0.999932
FBgn0010905	Spn	-0.397391	-0.397397	9.4184	0.00181021	0.00854334
FBgn0010909	msn	-0.387357	-0.387371	8.12873	0.0233456	0.0739868
FBgn0010926	l(3)07882	0.26367	0.264055	2.75833	0.249061	0.457761
FBgn0011016	SsRbeta	-0.0759408	-0.076	3.71637	0.779658	0.938588
FBgn0011020	Sas-4	0.136802	0.137068	2.32534	0.570473	0.79084
FBgn0011202	dia	-0.147745	-0.147756	7.09091	0.540923	0.766948
FBgn0011204	cue	-0.568378	-0.568495	5.63638	2.45657e-06	2.26471e-05
FBgn0011205	fbl	0.194896	0.19495	5.1946	0.564851	0.787265
FBgn0011206	bol	1.00134	1.00137	8.60168	2.86267e-08	3.64735e-07
FBgn0011207	pelo	0.430577	0.430662	5.66072	0.00782411	0.0294055
FBgn0011211	blw	-0.31254	-0.312566	6.91931	0.12069	0.26763
FBgn0011217	eff	1.23969	1.23976	7.65123	2.97088e-35	2.31645e-33
FBgn0011224	heph	1.41018	1.41024	7.90607	1.44376e-27	8.11439e-26
FBgn0011225	jar	-0.12717	-0.127172	9.06348	0.599969	0.814475
FBgn0011227	ox	-0.204804	-0.20572	1.25137	0.389415	0.623243
FBgn0011230	poe	0.04896	0.0489607	9.41773	0.972675	0.999932
FBgn0011232	scat	0.0335508	0.0335638	4.78539	0.990177	0.999932
FBgn0011236	ken	-0.0843998	-0.0845982	2.30847	0.728509	0.904367
FBgn0011244	Hsp60B	1.97962	1.98568	2.13842	5.4447e-12	1.06886e-10
FBgn0011259	Sema1a	-0.218554	-0.218562	8.11301	0.356796	0.587243
FBgn0011260	Sema2a	-0.627899	-0.628977	2.63051	0.00260477	0.0115963
FBgn0011272	RpL13	0.94694	0.947209	5.22912	2.12253e-06	1.98653e-05
FBgn0011274	Dif	1.28762	1.28786	5.92348	1.39259e-28	8.37974e-27
FBgn0011276	HLH3B	0.299402	0.300462	1.57106	0.18677	0.370727
FBgn0011277	HLH4C	0.871253	0.880932	0.149942	0.00197746	0.00918005
FBgn0011278	lbe	-0.389628	-0.392784	0.564815	0.226516	0.427108
FBgn0011279	Obp69a	0.266269	0.266569	3.21256	0.350779	0.580629
FBgn0011280	Obp19d	-0.532084	-0.532585	3.46466	0.0121873	0.0427837
FBgn0011281	Obp83a	0.858155	0.863663	0.830666	0.00191885	0.00894926
FBgn0011284	RpS4	0.788762	0.788895	5.95306	6.82731e-05	0.000465468
FBgn0011286	RyR	2.33362	2.3339	6.9213	6.33759e-44	7.01698e-42
FBgn0011288	Snap25	-0.0861418	-0.0861445	8.33519	0.863449	0.979285
FBgn0011289	TfIIA-L	-0.0683431	-0.0683744	4.36206	0.929676	0.999932
FBgn0011290	Taf12	-0.024443	-0.0244563	4.1392	0.973534	0.999932
FBgn0011291	Taf11	-0.311085	-0.312348	1.45608	0.179864	0.360381
FBgn0011296	l(2)efl	0.270207	0.272683	0.256634	0.342965	0.571712
FBgn0011297	Alg3	-0.000908659	-0.000970733	1.70227	0.997245	0.999932
FBgn0011300	babo	-0.656135	-0.656155	8.45001	2.1623e-07	2.45297e-06
FBgn0011305	Rsf1	-0.708906	-0.709222	4.55206	5.32802e-08	6.59127e-07
FBgn0011327	Uch-L5	-0.0516091	-0.0517165	2.24952	0.880988	0.987078
FBgn0011335	vers	0.235814	0.236003	3.60764	0.347249	0.576596
FBgn0011336	Stt3B	0.17213	0.172207	4.46139	0.52299	0.751745
FBgn0011361	ND-ACP	-0.134259	-0.134334	4.10716	0.679572	0.872905
FBgn0011455	ND-SGDH	0.0148311	0.0148473	3.54252	0.966639	0.999932
FBgn0011474	PR-Set7	-0.42008	-0.420184	5.35757	0.00441671	0.0182192
FBgn0011481	Ssdp	-0.367616	-0.367646	6.94684	0.0786028	0.193742
FBgn0011509	SrpRbeta	0.232398	0.232635	3.32186	0.328761	0.556071
FBgn0011559	Acp36DE	1.9082	1.9122	2.65559	3.41714e-14	8.38904e-13
FBgn0011566	Smyd3	0.010634	0.0106579	2.81173	0.978701	0.999932
FBgn0011569	can	0.333101	0.335799	0.426656	0.26851	0.483326
FBgn0011570	cpb	0.294029	0.294261	3.68119	0.175007	0.352819
FBgn0011573	Cdc37	-0.270057	-0.27024	3.9281	0.235275	0.439576
FBgn0011581	Ms	-0.0999025	-0.100115	2.28483	0.682812	0.874809
FBgn0011582	Dop1R1	-0.54786	-0.548044	4.94172	0.00116136	0.00578173
FBgn0011584	Trp1	-0.164388	-0.164451	4.68266	0.585425	0.803235
FBgn0011586	e(r)	0.144966	0.145023	4.64941	0.562121	0.784927
FBgn0011589	Elk	0.245258	0.24548	3.47233	0.291829	0.511841
FBgn0011591	fng	0.301103	0.301633	2.44865	0.189119	0.374652
FBgn0011592	fra	-0.583424	-0.583542	5.67155	0.000451618	0.00253052
FBgn0011596	fzo	0.420567	0.420676	5.28546	0.0288406	0.087726
FBgn0011603	ine	-0.238538	-0.238803	3.22387	0.308117	0.532011
FBgn0011604	Iswi	0.25207	0.252211	4.17133	0.286753	0.505481
FBgn0011606	Klp3A	0.692169	0.693815	2.13852	0.000489188	0.00270994
FBgn0011638	La	1.17869	1.17981	3.54667	2.31428e-09	3.34951e-08
FBgn0011640	lark	-0.440632	-0.440683	6.46989	0.00775117	0.029171
FBgn0011642	Zyx	-0.227417	-0.227431	7.36143	0.440966	0.675948
FBgn0011648	Mad	0.149731	0.149759	5.75663	0.859368	0.977192
FBgn0011653	mas	-0.567084	-0.57058	0.930587	0.135587	0.292123
FBgn0011655	Med	-0.235283	-0.235336	5.46809	0.335824	0.56337
FBgn0011656	Mef2	-0.882603	-0.882627	8.59361	1.67003e-05	0.000131941
FBgn0011659	Mlh1	-0.0952165	-0.095354	2.82165	0.726373	0.902822
FBgn0011660	Pms2	1.38334	1.3847	3.57988	3.52777e-10	5.68552e-09
FBgn0011661	Moe	0.0122553	0.0122555	9.4209	0.962312	0.999932
FBgn0011666	msi	-0.431498	-0.431499	11.7596	0.00572006	0.0226755
FBgn0011668	Mst57Da	6.0021	6.05207	3.22288	2.61608e-53	4.07961e-51
FBgn0011669	Mst57Db	5.28566	5.32764	2.75957	6.37493e-29	3.8782e-27
FBgn0011670	Mst57Dc	5.95128	5.9936	3.37651	6.31186e-53	9.57327e-51
FBgn0011672	Mvl	-0.337018	-0.337061	6.29836	0.0760951	0.189348
FBgn0011674	insc	1.20592	1.2094	1.96511	7.40651e-10	1.15175e-08
FBgn0011676	Nos	-0.235754	-0.235909	3.96811	0.327441	0.554484
FBgn0011692	pav	0.0410734	0.0411947	1.24898	0.872184	0.98363
FBgn0011693	Pdh	-0.393276	-0.393522	4.04504	0.0787609	0.194002
FBgn0011695	EbpIII	0.160221	0.160281	4.74476	0.534971	0.762611
FBgn0011701	repo	0.172659	0.172832	3.27501	0.496342	0.729911
FBgn0011703	RnrL	1.37842	1.38357	1.66737	9.09799e-09	1.23145e-07
FBgn0011704	RnrS	0.55172	0.557224	0.210923	0.128492	0.28077
FBgn0011705	rost	-0.297335	-0.300103	0.3593	0.327337	0.554484
FBgn0011708	Syx5	0.237041	0.237166	4.26211	0.34647	0.57608
FBgn0011710	Septin1	-0.615702	-0.615886	5.11699	0.000576096	0.00311148
FBgn0011715	Snr1	-0.0848625	-0.0850095	2.72836	0.807056	0.951335
FBgn0011722	Tig	0.314327	0.314596	3.54661	0.162786	0.334514
FBgn0011723	byn	0.136767	0.137293	1.29127	0.602012	0.816348
FBgn0011725	twin	-0.142579	-0.142604	5.82752	0.70558	0.890784
FBgn0011726	tsr	0.508822	0.509118	4.1306	0.00688742	0.0265436
FBgn0011737	Wee1	0.00850723	0.0085154	4.10056	0.989685	0.999932
FBgn0011739	wts	-0.163786	-0.16379	8.41808	0.702801	0.888594
FBgn0011740	alpha-Man-IIa	-0.020562	-0.020569	4.62364	0.981902	0.999932
FBgn0011741	Arp6	-0.0101385	-0.0101587	3.05627	0.976268	0.999932
FBgn0011742	Arp2	0.477616	0.477764	5.03277	0.01358	0.04709
FBgn0011745	Arp1	0.236826	0.236966	4.06904	0.318288	0.544092
FBgn0011746	ana	0.198509	0.198888	2.33565	0.405028	0.639452
FBgn0011747	Ank	-0.0559486	-0.0559496	9.0671	0.990295	0.999932
FBgn0011754	PhKgamma	0.182487	0.182506	6.56156	0.586959	0.804606
FBgn0011758	B-H1	-1.24052	-1.24274	2.69105	2.35409e-15	6.29578e-14
FBgn0011760	ctp	-0.367654	-0.36768	7.12958	0.0526081	0.142259
FBgn0011762	Prim1	-0.662528	-0.664229	2.08807	0.00476324	0.0193757
FBgn0011763	Dp	-0.480502	-0.480619	5.38707	0.00221585	0.0100921
FBgn0011766	E2f1	-0.67715	-0.677186	7.6445	7.1997e-05	0.000487852
FBgn0011768	Fdh	0.432011	0.433566	1.56057	0.0403682	0.115314
FBgn0011769	Fdx1	1.98219	1.98823	2.16949	6.94746e-23	3.04041e-21
FBgn0011770	Gip	0.375625	0.376896	1.6257	0.0792141	0.194859
FBgn0011771	Hem	-0.00903037	-0.00903405	4.63069	0.991035	0.999932
FBgn0011774	Irbp	2.25366	2.25639	3.58476	1.04239e-35	8.24383e-34
FBgn0011785	BRWD3	0.0378666	0.0378696	6.98325	0.998218	0.999932
FBgn0011787	mRpL12	0.0132795	0.0133178	1.88248	0.958953	0.999932
FBgn0011802	Gem3	0.466261	0.466736	3.28679	0.00713303	0.0273276
FBgn0011817	nmo	-0.747961	-0.74801	7.30296	0.000427842	0.00241472
FBgn0011818	oaf	-0.382412	-0.382493	5.59218	0.0559083	0.149125
FBgn0011824	CG4038	0.420551	0.422961	0.933293	0.0906208	0.215682
FBgn0011826	Pp2B-14D	-0.490584	-0.490679	5.72775	0.000321676	0.00187453
FBgn0011828	Pxn	-0.455051	-0.45542	3.68192	0.0123808	0.0433249
FBgn0011829	Ret	-0.713475	-0.718369	0.788689	0.0234504	0.0742473
FBgn0011836	Taf2	0.502491	0.502804	4.02983	0.00137767	0.00672853
FBgn0011837	Tis11	0.420398	0.420811	3.36027	0.0264116	0.0818998
FBgn0012034	AcCoAS	0.3298	0.32983	6.81196	0.0769762	0.190956
FBgn0012036	Aldh	1.87813	1.87833	6.95544	7.9809e-38	6.90347e-36
FBgn0012037	Ance	-0.310111	-0.311418	1.36003	0.220916	0.419624
FBgn0012051	CalpA	0.384471	0.384549	5.63843	0.029331	0.0888516
FBgn0012058	Cdc27	-0.257097	-0.257167	5.20247	0.271464	0.486666
FBgn0012344	Dh44	0.047428	0.0475239	2.2434	0.845112	0.969143
FBgn0013263	Trl	-0.398619	-0.39876	4.83731	0.0340955	0.100641
FBgn0013269	Fkbp39	-0.0494303	-0.0495876	1.60659	0.840035	0.966958
FBgn0013272	Gp150	0.701338	0.701497	5.50985	3.6332e-05	0.000263782
FBgn0013275	Hsp70Aa	2.27786	2.27861	5.44186	2.36974e-05	0.000178731
FBgn0013276	Hsp70Ab	2.20127	2.20188	5.66794	8.42122e-05	0.000558991
FBgn0013277	Hsp70Ba	0.172071	0.172112	5.39284	0.474667	0.711262
FBgn0013278	Hsp70Bb	-0.312412	-0.312415	10.0504	0.145871	0.308693
FBgn0013279	Hsp70Bc	3.1398	3.14862	2.83667	1.03563e-13	2.43968e-12
FBgn0013303	Nca	-0.403745	-0.404017	3.9198	0.01374	0.0475108
FBgn0013305	Nmda1	0.488577	0.488604	7.476	0.0163805	0.0551922
FBgn0013307	Odc1	0.322631	0.324349	0.984479	0.199082	0.388959
FBgn0013308	Odc2	0.281844	0.282737	1.64652	0.221446	0.420197
FBgn0013323	Ptth	-0.232045	-0.232346	2.97755	0.348764	0.578165
FBgn0013325	RpL11	0.776599	0.776931	4.60971	0.000227251	0.00137493
FBgn0013334	Sap47	-0.595961	-0.595967	10.0405	2.26224e-07	2.56372e-06
FBgn0013342	nSyb	0.0737676	0.0737683	9.93349	0.884	0.987953
FBgn0013343	Syx1A	-0.300697	-0.300702	9.03155	0.130591	0.284068
FBgn0013347	TfIIA-S	-0.504543	-0.505323	2.75203	0.00719876	0.0275179
FBgn0013348	TpnC41C	0.537733	0.537854	5.49223	0.0372351	0.108163
FBgn0013432	bcn92	1.10365	1.10557	2.66493	2.20205e-11	4.08394e-10
FBgn0013433	beat-Ia	-0.312077	-0.313469	1.35486	0.220012	0.418269
FBgn0013435	Cdc2rk	0.114967	0.115157	2.72014	0.760199	0.926159
FBgn0013467	igl	0.1127	0.112774	3.9114	0.662186	0.862004
FBgn0013469	klu	-0.0265723	-0.0266405	2.52894	0.929844	0.999932
FBgn0013531	MED20	-0.559222	-0.562843	0.778802	0.01049	0.0376542
FBgn0013548	l(2)dtl	0.182167	0.182446	2.82153	0.447507	0.682856
FBgn0013563	Pex1	0.0367449	0.0367823	2.95414	0.940067	0.999932
FBgn0013576	mtd	0.311642	0.311643	11.5843	0.133253	0.288047
FBgn0013717	not	-0.84101	-0.842015	3.17768	4.64808e-09	6.44099e-08
FBgn0013718	nuf	-0.0218114	-0.0218119	8.8668	0.949734	0.999932
FBgn0013720	pck	0.324172	0.324525	3.26883	0.115221	0.258321
FBgn0013725	phyl	0.109352	0.109612	2.10928	0.66032	0.860732
FBgn0013726	pnut	-0.18295	-0.183052	4.17536	0.541631	0.767461
FBgn0013732	sced	-0.235974	-0.236183	3.52638	0.320913	0.547143
FBgn0013733	shot	-0.0640205	-0.0640205	13.1941	0.960661	0.999932
FBgn0013746	alien	0.11687	0.116971	3.49238	0.833185	0.965395
FBgn0013749	Arf4	0.646894	0.647285	4.0986	0.00226318	0.0102907
FBgn0013750	Arf6	-0.403029	-0.403181	4.74956	0.0121556	0.0427125
FBgn0013751	Awh	-0.299241	-0.302015	0.413026	0.315133	0.540116
FBgn0013753	Bgb	-0.245064	-0.245689	1.95043	0.291324	0.511422
FBgn0013756	Mtor	-0.232508	-0.232535	6.45896	0.378176	0.610521
FBgn0013759	CASK	-0.151349	-0.151353	8.61014	0.804911	0.950951
FBgn0013762	Cdk5	0.175389	0.175579	3.31378	0.510848	0.742759
FBgn0013763	Idgf6	0.0482438	0.0482679	4.36321	0.87469	0.985395
FBgn0013764	Chi	-0.660925	-0.661074	5.5209	0.00676804	0.0261373
FBgn0013765	cnn	1.11083	1.11122	4.96201	4.71441e-18	1.55815e-16
FBgn0013767	Crz	0.230435	0.232367	0.40019	0.354254	0.584383
FBgn0013770	Cp1	0.243883	0.243926	5.82468	0.346762	0.576265
FBgn0013771	Cyp6a9	0.412935	0.415069	1.07696	0.0922875	0.218662
FBgn0013772	Cyp6a8	0.550911	0.555337	0.524347	0.0828022	0.201669
FBgn0013773	Cyp6a22	-0.261404	-0.263471	0.54627	0.319559	0.545422
FBgn0013799	Deaf1	-0.721228	-0.721341	6.06717	1.16445e-13	2.71427e-12
FBgn0013810	Dhc36C	1.62533	1.6265	4.07823	1.05705e-14	2.7345e-13
FBgn0013811	Dhc62B	1.99655	1.99718	5.38806	6.18494e-21	2.40279e-19
FBgn0013812	Dhc93AB	-0.128722	-0.128927	2.7328	0.629388	0.835719
FBgn0013813	Dhc98D	1.73618	1.73622	8.82955	3.06166e-51	4.23734e-49
FBgn0013949	Elal	0.111997	0.112589	0.977397	0.658128	0.859191
FBgn0013954	Fkbp12	0.104519	0.104678	2.78919	0.670941	0.867911
FBgn0013972	Gycalpha99B	-0.688122	-0.688765	3.48433	6.07183e-05	0.000419123
FBgn0013973	Gycbeta100B	-0.326489	-0.326492	9.87159	0.15517	0.322941
FBgn0013981	His4r	0.261141	0.261478	2.94832	0.262019	0.475352
FBgn0013983	imd	-0.127714	-0.127821	3.64798	0.756326	0.923778
FBgn0013987	MAPk-Ak2	0.254379	0.25444	5.38244	0.278239	0.495204
FBgn0013995	Calx	-0.137046	-0.137047	11.9381	0.805094	0.950951
FBgn0013997	Nrx-IV	-0.127168	-0.12718	6.73104	0.856198	0.975491
FBgn0014000	Hf	-0.266534	-0.268885	0.413739	0.26829	0.483167
FBgn0014006	Ask1	-0.107336	-0.107346	6.68308	0.840024	0.966958
FBgn0014007	Ptp69D	-0.138285	-0.138306	6.11561	0.841806	0.967537
FBgn0014009	Rab2	-0.0311178	-0.0311261	5.30539	0.944865	0.999932
FBgn0014010	Rab5	-0.434091	-0.434114	7.57792	0.0130534	0.0454489
FBgn0014011	Rac2	0.364724	0.365809	1.78572	0.10579	0.242357
FBgn0014018	Rel	0.583068	0.583198	5.51505	0.00551859	0.021987
FBgn0014019	Rh5	0.424658	0.425159	3.11546	0.0999442	0.232085
FBgn0014020	Rho1	0.371456	0.371534	5.55992	0.0484032	0.132884
FBgn0014022	Rlb1	-0.359511	-0.360145	2.56145	0.0678335	0.173493
FBgn0014023	mRpL47	0.0899506	0.0900899	2.53478	0.748572	0.918156
FBgn0014024	Rnp4F	1.41385	1.41415	5.76343	9.16638e-38	7.86745e-36
FBgn0014026	RpL7A	0.846788	0.847001	5.38162	4.3498e-05	0.000310916
FBgn0014028	SdhB	-0.179104	-0.179226	3.82694	0.491431	0.725096
FBgn0014029	Septin2	0.512235	0.512826	3.1355	0.0121875	0.0427837
FBgn0014031	Agxt	0.571948	0.573331	2.09805	0.0216596	0.0695519
FBgn0014032	Sptr	0.523494	0.523735	4.46066	0.00311957	0.0135336
FBgn0014033	Sr-CI	-0.263952	-0.265058	1.35231	0.280486	0.498002
FBgn0014037	Su(Tpl)	-0.424039	-0.424048	8.88175	0.022322	0.0714099
FBgn0014073	Tie	0.453825	0.454467	2.82993	0.0393804	0.113164
FBgn0014075	Uggt	0.162819	0.162841	6.15756	0.504013	0.736885
FBgn0014076	Vm32E	-0.205951	-0.206257	2.89533	0.389968	0.623768
FBgn0014092	CG4278	-0.237519	-0.237896	2.71401	0.32461	0.551324
FBgn0014127	barr	-0.139158	-0.139364	2.78893	0.594278	0.809428
FBgn0014133	bif	-0.310877	-0.310878	11.1439	0.116521	0.260578
FBgn0014135	bnl	2.94592	2.94611	8.10546	4.83147e-42	4.95315e-40
FBgn0014141	cher	0.334994	0.335189	4.10817	0.153961	0.321209
FBgn0014143	croc	0.170613	0.170747	3.70541	0.549749	0.773932
FBgn0014163	fax	0.609546	0.609815	4.53555	0.000510557	0.00281659
FBgn0014184	Oda	-0.143332	-0.143344	6.91097	0.590755	0.807412
FBgn0014189	Hel25E	0.133491	0.133517	5.61482	0.748822	0.91836
FBgn0014269	prod	-0.313156	-0.313474	3.30261	0.13513	0.291366
FBgn0014340	mof	-0.31302	-0.313242	3.83273	0.132588	0.287113
FBgn0014342	mia	0.517626	0.519989	1.21136	0.0657326	0.169175
FBgn0014343	mirr	-0.574931	-0.575041	5.74823	0.000108034	0.000695845
FBgn0014366	noi	0.389212	0.389585	3.43946	0.032348	0.0964344
FBgn0014368	nol	0.0477108	0.0477305	4.56197	0.919956	0.999932
FBgn0014380	RhoL	0.338949	0.340499	1.1885	0.132543	0.287113
FBgn0014388	sty	0.01335	0.0133535	4.68524	0.964966	0.999932
FBgn0014391	sun	-0.285462	-0.285713	3.49465	0.19043	0.376145
FBgn0014395	tilB	0.0200614	0.0200361	0.625752	0.935354	0.999932
FBgn0014396	tim	-1.28342	-1.28342	12.6382	0.0168455	0.0564167
FBgn0014411	Vps26	-0.387976	-0.388135	4.61899	0.0206174	0.0666304
FBgn0014417	CG13397	-0.11057	-0.110684	3.28147	0.695442	0.883627
FBgn0014427	CG11899	0.478044	0.478754	2.79304	0.0291842	0.0884467
FBgn0014455	Ahcy	2.06968	2.07269	3.24698	1.8845e-14	4.74209e-13
FBgn0014464	Cp7Fa	1.26399	1.26477	4.19974	1.40035e-13	3.22343e-12
FBgn0014465	Cp7Fb	1.45709	1.45897	3.19387	2.90262e-10	4.7471e-09
FBgn0014466	Cp7Fc	1.257	1.26932	0.369274	5.0179e-06	4.38848e-05
FBgn0014469	Cyp4e2	0.64192	0.642847	2.84423	0.00102661	0.00519263
FBgn0014857	His3.3A	-0.285587	-0.285723	4.37588	0.196917	0.385955
FBgn0014859	Hr38	2.35787	2.35808	7.36857	1.35859e-05	0.000109478
FBgn0014861	Mcm2	-0.228779	-0.230853	0.452549	0.438462	0.67355
FBgn0014863	Mlp84B	-0.541979	-0.542035	6.64652	1.46582e-05	0.000117436
FBgn0014865	Mtk	2.73231	2.75111	1.39306	4.68829e-30	2.94936e-28
FBgn0014868	Ost48	0.302771	0.303132	3.12817	0.175172	0.353086
FBgn0014869	Pglym78	0.0556987	0.0557426	3.82864	0.871997	0.98363
FBgn0014870	Psi	-0.641492	-0.641521	7.81347	3.86342e-09	5.44914e-08
FBgn0014877	Roe1	0.298838	0.299138	3.3861	0.192356	0.379232
FBgn0014879	Set	-0.0456007	-0.0457022	2.25342	0.89145	0.991073
FBgn0014906	Hydr2	0.443014	0.443341	3.79756	0.012003	0.0422432
FBgn0014930	CG2846	0.0280171	0.0280715	2.49432	0.923111	0.999932
FBgn0014931	CG2678	0.674865	0.683418	-0.0248999	0.0417086	0.118137
FBgn0015000	betaggt-I	-0.0776469	-0.0776892	4.26263	0.877931	0.986398
FBgn0015010	Ag5r	-0.478662	-0.479734	2.24416	0.113163	0.255228
FBgn0015011	AhcyL2	0.199573	0.200806	0.650066	0.417998	0.652442
FBgn0015019	CCT3	1.08733	1.08803	4.07693	6.58112e-07	6.79088e-06
FBgn0015024	CkIalpha	-0.280222	-0.280257	6.36946	0.201277	0.391727
FBgn0015025	CkIIalpha-i1	-0.0506187	-0.0507163	1.93144	0.858785	0.976973
FBgn0015031	cype	-0.158795	-0.158912	3.70181	0.537308	0.764107
FBgn0015032	Cyp4c3	-0.481516	-0.487429	0.0517272	0.198368	0.388113
FBgn0015033	Cyp4d8	0.168648	0.169637	0.793972	0.508759	0.741441
FBgn0015034	Cyp4e1	0.260256	0.261833	0.732669	0.282652	0.500564
FBgn0015035	Cyp4e3	-0.383976	-0.386821	0.610632	0.153881	0.321102
FBgn0015037	Cyp4p1	2.98272	2.98289	8.35088	7.62368e-22	3.11474e-20
FBgn0015038	Cyp9b1	0.114016	0.115194	0.0967315	0.642299	0.845705
FBgn0015039	Cyp9b2	-0.0611723	-0.0613406	2.06202	0.802047	0.950105
FBgn0015075	Ddx1	-0.0551467	-0.0552011	3.2466	0.897279	0.992958
FBgn0015218	eIF4E1	-0.215492	-0.21553	5.82527	0.406941	0.641374
FBgn0015221	Fer2LCH	0.384503	0.384545	6.54071	0.0503023	0.13701
FBgn0015222	Fer1HCH	0.544696	0.544795	5.81151	0.0052006	0.0208854
FBgn0015229	glec	0.849775	0.85005	5.03079	1.54799e-09	2.29751e-08
FBgn0015239	Hr78	0.00605837	0.00605896	4.54395	0.980266	0.999932
FBgn0015240	Hr96	-0.0857731	-0.0857998	5.00667	0.950005	0.999932
FBgn0015245	Hsp60A	0.730702	0.730927	5.07311	1.68935e-05	0.000133033
FBgn0015247	Diap2	-0.143539	-0.143561	6.018	0.721111	0.899266
FBgn0015268	Nap1	-0.158995	-0.159209	2.86334	0.537283	0.764107
FBgn0015269	Nf1	-0.295424	-0.295437	7.88343	0.150084	0.315558
FBgn0015270	Orc2	-0.311728	-0.313436	1.02596	0.184162	0.366997
FBgn0015271	Orc5	0.0880715	0.0883813	1.53426	0.735901	0.908393
FBgn0015277	Pi3K59F	-0.240991	-0.241111	4.34797	0.312823	0.537239
FBgn0015278	Pi3K68D	-0.0942788	-0.0942891	6.51637	0.890403	0.99075
FBgn0015279	Pi3K92E	0.312352	0.31238	6.784	0.122466	0.270655
FBgn0015282	Rpt2	0.30033	0.300615	3.43147	0.159129	0.329073
FBgn0015283	Rpn10	0.218753	0.218946	3.44201	0.398645	0.633075
FBgn0015286	Rala	-0.114109	-0.114146	4.99345	0.814008	0.955571
FBgn0015288	RpL22	0.660924	0.661046	5.79999	0.00107969	0.00542385
FBgn0015295	Shark	-0.0419491	-0.042007	2.88068	0.891274	0.991073
FBgn0015296	Shc	0.326007	0.326235	3.84234	0.110596	0.250721
FBgn0015298	Srp19	0.0296119	0.0297175	1.95935	0.917093	0.999932
FBgn0015299	Ssb-c31a	0.418282	0.420835	0.938079	0.103587	0.238148
FBgn0015316	Try29F	0.0349291	0.0349848	0.832596	0.886902	0.989199
FBgn0015320	Ubc2	-0.0734604	-0.0735016	4.2546	0.92723	0.999932
FBgn0015321	Ubc4	-0.149642	-0.149713	4.42912	0.736659	0.90888
FBgn0015331	abs	-0.422639	-0.422851	4.35541	0.00686672	0.0264915
FBgn0015336	CG15865	0.40262	0.405481	0.614172	0.155135	0.322941
FBgn0015338	CG5861	0.02584	0.025885	2.96273	0.933279	0.999932
FBgn0015351	Mettl4	1.6995	1.70135	3.50986	1.1443e-16	3.40584e-15
FBgn0015359	CG2034	-0.0966585	-0.0968913	2.1039	0.765335	0.929042
FBgn0015360	oxt	-0.263051	-0.263129	5.08439	0.249705	0.458725
FBgn0015371	chn	-0.167919	-0.167924	8.22607	0.494459	0.727721
FBgn0015372	RabX1	0.245833	0.246032	3.67157	0.298879	0.520886
FBgn0015376	cutlet	3.88427	3.89084	3.99548	9.02046e-39	8.60988e-37
FBgn0015379	dod	-0.0436295	-0.0438322	1.39567	0.863596	0.979285
FBgn0015380	drl	0.0933335	0.0935077	2.40236	0.704655	0.890023
FBgn0015381	dsf	-0.503182	-0.506565	0.782541	0.198942	0.388892
FBgn0015391	glu	0.24012	0.240317	3.57516	0.314017	0.538704
FBgn0015396	jumu	-0.792746	-0.79344	3.59666	0.00183205	0.00863167
FBgn0015399	kek1	-0.607597	-0.607687	6.12591	0.00042355	0.0023963
FBgn0015400	kek2	-1.83105	-1.83192	4.79281	8.89404e-52	1.2625e-49
FBgn0015402	ksr	-0.194802	-0.194819	6.84952	0.454019	0.690034
FBgn0015477	Rme-8	0.0641633	0.0641689	6.82015	0.961443	0.999932
FBgn0015509	Cul1	-0.289935	-0.289958	6.99615	0.14946	0.314546
FBgn0015513	mbc	0.419802	0.419831	7.20898	0.00486006	0.0197325
FBgn0015519	nAChRalpha3	-0.0448958	-0.0449327	3.68706	0.87892	0.986457
FBgn0015520	nonA-l	-0.28496	-0.285141	3.99909	0.180396	0.361184
FBgn0015521	RpS21	0.78458	0.785233	3.65717	0.000151757	0.000950765
FBgn0015522	olf186-M	-1.12834	-1.12852	6.13108	8.52891e-09	1.15868e-07
FBgn0015524	otp	0.126503	0.126827	1.90637	0.605379	0.818907
FBgn0015527	peng	0.295619	0.296069	2.69722	0.181607	0.363346
FBgn0015544	spag	0.258495	0.258777	3.2672	0.263095	0.476446
FBgn0015546	spel1	0.419841	0.419921	5.71368	0.00916671	0.0336005
FBgn0015553	tos	-0.377977	-0.378138	4.57589	0.0493233	0.134941
FBgn0015558	tty	-0.17684	-0.176907	4.74345	0.523003	0.751745
FBgn0015568	alpha-Est1	-0.0845464	-0.0849521	1.21233	0.727491	0.903509
FBgn0015569	alpha-Est10	-0.0683301	-0.0686991	1.37117	0.77917	0.938588
FBgn0015570	alpha-Est2	-0.235728	-0.238132	0.271217	0.353711	0.583912
FBgn0015575	alpha-Est7	-0.343244	-0.343633	3.19988	0.101056	0.233932
FBgn0015576	alpha-Est8	-0.572684	-0.573628	2.71542	0.00979236	0.0355129
FBgn0015577	alpha-Est9	-0.386068	-0.386438	3.41897	0.0525511	0.142197
FBgn0015582	dare	-0.255116	-0.255505	2.74059	0.274212	0.490006
FBgn0015584	Acp53Ea	0.215429	0.217478	0.154567	0.434639	0.669715
FBgn0015585	Acp63F	-0.843284	-0.845671	1.95118	3.25974e-06	2.94387e-05
FBgn0015589	Apc	-0.0511923	-0.0511968	6.76443	0.990424	0.999932
FBgn0015591	AstA	-0.459598	-0.46188	1.12761	0.0625544	0.163042
FBgn0015600	toc	-0.621688	-0.621692	10.8688	1.76653e-05	0.000138422
FBgn0015602	BEAF-32	0.0846818	0.0848146	2.47432	0.794649	0.946501
FBgn0015609	CadN	-1.1242	-1.12421	10.9312	4.1532e-34	3.02528e-32
FBgn0015614	CanB2	-0.352655	-0.352738	5.4285	0.0418155	0.118409
FBgn0015615	SMC3	-0.00264316	-0.00264236	4.55189	0.998113	0.999932
FBgn0015618	Cdk8	-0.0710148	-0.0711609	2.16881	0.797151	0.947762
FBgn0015621	Clp	-0.00756342	-0.00759574	1.43212	0.976658	0.999932
FBgn0015622	Cnx99A	-0.121519	-0.121521	10.0436	0.665466	0.863832
FBgn0015623	Cpr	0.30564	0.305763	4.65974	0.144112	0.305966
FBgn0015625	CycB3	-0.092667	-0.0935989	0.432638	0.759465	0.925976
FBgn0015663	Ugt36A1	-0.0266918	-0.0266997	4.83924	0.986889	0.999932
FBgn0015664	Dref	0.294616	0.294829	3.79173	0.199422	0.389212
FBgn0015721	ktub	-0.237127	-0.238322	1.12904	0.346026	0.575428
FBgn0015737	Hmu	0.383006	0.383126	5.0033	0.0243924	0.076739
FBgn0015754	Lis-1	-0.288828	-0.288844	7.54995	0.174194	0.351435
FBgn0015756	RpL9	0.86412	0.864579	4.31627	3.3943e-06	3.05542e-05
FBgn0015765	p38a	-0.313021	-0.31324	3.83343	0.137876	0.295987
FBgn0015766	Msr-110	0.0553364	0.0553435	6.26048	0.824185	0.961406
FBgn0015772	Nak	-0.200427	-0.200437	7.52695	0.603193	0.817606
FBgn0015774	NetB	-0.119641	-0.119741	3.58395	0.724932	0.901949
FBgn0015776	nrv1	0.0697334	0.069785	3.70125	0.801303	0.950053
FBgn0015777	nrv2	-0.151268	-0.15129	6.11614	0.587104	0.804705
FBgn0015778	rin	-0.277529	-0.277557	6.65038	0.185735	0.369203
FBgn0015781	P5cr	-0.606257	-0.608293	1.68711	0.000788806	0.00411965
FBgn0015789	Rab10	0.183074	0.183125	5.13468	0.546591	0.771669
FBgn0015790	Rab11	-0.0774066	-0.0774197	5.88823	0.880635	0.987078
FBgn0015791	Rab14	0.309212	0.309256	6.11158	0.130324	0.283654
FBgn0015793	Rab19	-0.054001	-0.0540485	3.43306	0.939101	0.999932
FBgn0015794	Rab18	0.0683611	0.0685025	2.57552	0.833918	0.96581
FBgn0015795	Rab7	-0.606401	-0.606476	6.38925	0.0001458	0.000915654
FBgn0015797	Rab6	0.0814761	0.0815025	4.94418	0.777522	0.937565
FBgn0015799	Rbf	0.964513	0.964724	5.61694	9.10139e-15	2.37107e-13
FBgn0015801	Reg-5	0.778947	0.780195	2.72101	0.000286861	0.00169123
FBgn0015803	RtGEF	-0.149066	-0.149078	6.98099	0.752092	0.920738
FBgn0015805	HDAC1	0.0399698	0.0400095	3.32582	0.896414	0.992708
FBgn0015808	ScpX	-0.0166276	-0.016649	3.50432	0.98487	0.999932
FBgn0015818	Spx	0.13029	0.13063	2.05128	0.626205	0.833635
FBgn0015828	TfIIEalpha	-0.187688	-0.187861	3.43861	0.482336	0.717896
FBgn0015829	TfIIEbeta	-0.391413	-0.391767	3.44185	0.033925	0.100218
FBgn0015834	eIF3i	0.228715	0.228919	3.52835	0.356685	0.587201
FBgn0015838	Vang	0.0695347	0.0695574	5.01215	0.959331	0.999932
FBgn0015872	Drip	-0.710245	-0.712828	1.62266	0.00175796	0.00833059
FBgn0015903	apt	1.39352	1.39591	2.76467	1.87075e-10	3.11942e-09
FBgn0015904	ara	-0.547359	-0.5476	4.55528	0.0559076	0.149125
FBgn0015905	ast	-0.104057	-0.10414	3.54933	0.762822	0.927517
FBgn0015919	caup	-1.20749	-1.20804	4.65036	6.7668e-06	5.78548e-05
FBgn0015924	crq	-0.123092	-0.123106	6.42346	0.879797	0.986998
FBgn0015925	csul	0.196005	0.196358	2.48647	0.437666	0.673033
FBgn0015929	dpa	1.02933	1.03076	2.99426	8.25639e-12	1.59259e-10
FBgn0015949	hrg	-0.545269	-0.545323	6.68825	4.42985e-05	0.000316027
FBgn0016013	Faa	0.243634	0.244953	0.894544	0.320131	0.546231
FBgn0016032	lbm	0.946905	0.954479	0.562995	5.08972e-05	0.000357119
FBgn0016034	mael	0.274605	0.275252	2.15525	0.220007	0.418269
FBgn0016038	Vsp37A	-0.160244	-0.16034	3.98729	0.622993	0.830707
FBgn0016041	Tom40	-0.0314963	-0.0315196	3.60052	0.935217	0.999932
FBgn0016047	nompA	-0.850977	-0.854614	1.41105	0.0026471	0.0117517
FBgn0016054	phr6-4	0.721333	0.724104	1.52725	3.80785e-05	0.00027592
FBgn0016059	Sema1b	-0.13353	-0.133538	7.24471	0.612995	0.823587
FBgn0016061	side	0.29976	0.299879	4.6589	0.167234	0.341061
FBgn0016070	smg	-0.411854	-0.411873	7.79537	0.0199382	0.064662
FBgn0016075	vkg	-0.399891	-0.400183	3.80595	0.0685289	0.174828
FBgn0016076	vri	-0.533688	-0.533697	9.31643	0.32691	0.554126
FBgn0016078	wun	-0.511336	-0.51138	6.89338	0.00871477	0.0322277
FBgn0016081	fry	-0.120573	-0.120574	10.9917	0.620165	0.828317
FBgn0016119	ATPsynCF6	-0.529707	-0.530061	3.93916	0.0010777	0.00541639
FBgn0016120	ATPsynD	-0.173272	-0.173366	4.22015	0.547666	0.772346
FBgn0016122	Acer	-0.273086	-0.273324	3.53658	0.223572	0.422782
FBgn0016123	Alp4	0.0156443	0.0156589	2.61769	0.948329	0.999932
FBgn0016126	CaMKI	-0.433149	-0.433153	10.3126	0.00495634	0.0200572
FBgn0016131	Cdk4	-0.559567	-0.562064	1.33648	0.00912284	0.033513
FBgn0016641	PTP-ER	-0.0412907	-0.0412993	5.59957	0.989876	0.999932
FBgn0016650	Lgr1	-1.6397	-1.64005	5.85231	1.09517e-37	9.25623e-36
FBgn0016660	H15	-0.649568	-0.653561	0.89534	0.062166	0.162284
FBgn0016672	Ipp	-0.451491	-0.451569	5.88505	0.00995991	0.0360144
FBgn0016675	Lectin-galC1	0.30425	0.304498	3.67268	0.166537	0.340203
FBgn0016684	NaPi-T	1.09812	1.09875	4.29778	8.02636e-15	2.10587e-13
FBgn0016685	Nlp	0.212097	0.212475	2.46008	0.372644	0.604096
FBgn0016687	Nurf-38	0.0641609	0.0641919	4.20404	0.885211	0.988496
FBgn0016691	ATPsynO	-0.334039	-0.334271	3.86473	0.0892929	0.213301
FBgn0016693	Past1	0.626836	0.626985	5.4294	0.000249704	0.00149606
FBgn0016694	Pdp1	-0.412333	-0.412334	12.1595	0.304464	0.52763
FBgn0016696	Pitslre	-0.117871	-0.117876	7.69628	0.846781	0.970454
FBgn0016697	Prosalpha5	0.573581	0.57473	2.42273	0.00289755	0.0127106
FBgn0016698	Ptpa	0.342404	0.343141	2.2336	0.0906158	0.215682
FBgn0016701	Rab4	0.023546	0.0235543	4.76194	0.978641	0.999932
FBgn0016715	Reg-2	0.0649805	0.0651872	1.57431	0.788678	0.94372
FBgn0016726	RpL29	0.420183	0.420521	3.69144	0.0540474	0.14528
FBgn0016754	sba	0.100243	0.100244	9.54979	0.702192	0.888229
FBgn0016756	Usp47	0.141178	0.141191	6.68266	0.747722	0.917621
FBgn0016762	angel	-0.444235	-0.445688	1.72027	0.0404446	0.115472
FBgn0016794	dos	-0.512426	-0.512495	6.23662	0.00068641	0.00363807
FBgn0016797	fz2	-0.408633	-0.408672	6.73959	0.0323642	0.0964566
FBgn0016917	Stat92E	-0.574004	-0.574029	7.89174	1.24938e-07	1.47475e-06
FBgn0016919	nompB	2.2686	2.26912	5.963	1.56499e-29	9.68021e-28
FBgn0016920	nompC	-0.462784	-0.464148	1.90262	0.0982221	0.229095
FBgn0016926	Pino	-0.324962	-0.324991	6.82684	0.0620921	0.162142
FBgn0016930	Dyrk2	-0.409456	-0.409461	9.68426	0.196471	0.385286
FBgn0016970	l(2)k10201	0.207422	0.208414	1.07871	0.379497	0.61175
FBgn0016977	spen	-0.384486	-0.384487	11.6739	0.033745	0.099793
FBgn0016978	snRNP-U1-70K	-0.272479	-0.272538	5.53622	0.224497	0.424241
FBgn0016983	smid	0.215543	0.21562	4.81166	0.460963	0.697429
FBgn0016984	sktl	0.56804	0.568825	2.88877	0.00588842	0.0232347
FBgn0017414	cag	0.245573	0.246497	1.51115	0.289759	0.509239
FBgn0017418	ari-1	-0.188385	-0.188403	6.75843	0.679386	0.872905
FBgn0017429	CG5989	-0.0878038	-0.0878612	3.91929	0.899826	0.993908
FBgn0017430	Nelf-E	0.907837	0.908884	3.19614	1.2007e-09	1.82862e-08
FBgn0017457	U2af38	-0.00832766	-0.00835095	3.01591	0.982766	0.999932
FBgn0017482	T3dh	0.25859	0.259665	1.31037	0.260976	0.474004
FBgn0017545	RpS3A	0.0762691	0.0762802	6.11328	0.835345	0.966066
FBgn0017550	Rga	-0.224847	-0.224883	5.96166	0.440598	0.675758
FBgn0017551	Rca1	-0.26438	-0.264624	3.45916	0.245343	0.453184
FBgn0017558	Pdk	-0.0939741	-0.0939882	6.08314	0.699993	0.886275
FBgn0017561	Ork1	-0.836223	-0.837699	2.61811	0.000359831	0.00206963
FBgn0017566	ND-75	-0.185875	-0.185919	5.36701	0.485776	0.720498
FBgn0017567	ND-23	0.0683745	0.068458	3.22858	0.844155	0.968976
FBgn0017572	Mo25	0.122013	0.122062	4.65304	0.706125	0.890864
FBgn0017578	Max	-0.0372241	-0.0372636	3.34035	0.922564	0.999932
FBgn0017579	RpL14	0.911713	0.911981	5.16703	8.39684e-06	7.07354e-05
FBgn0017581	Lk6	0.172778	0.17278	9.71757	0.490825	0.724685
FBgn0017590	klg	0.138283	0.138354	4.2608	0.736162	0.908469
FBgn0019624	COX5A	-0.0666715	-0.0667092	4.04407	0.817732	0.958087
FBgn0019644	ATPsynB	-0.350089	-0.350225	4.67765	0.0756152	0.188561
FBgn0019650	toy	-0.317702	-0.31771	8.57315	0.126235	0.277261
FBgn0019660	lncRNA:roX2	0.385918	0.385924	9.31291	0.0229341	0.0729548
FBgn0019661	lncRNA:roX1	-0.426977	-0.426978	13.479	0.0178983	0.0592969
FBgn0019662	qm	-0.160902	-0.160913	7.21699	0.697613	0.884848
FBgn0019686	lok	0.133485	0.134458	0.370455	0.654653	0.856031
FBgn0019809	gcm2	-1.08143	-1.09732	-0.104242	0.00331323	0.0142518
FBgn0019828	dj	-0.449232	-0.452996	0.521816	0.17075	0.346191
FBgn0019830	colt	0.0568546	0.0569404	2.94295	0.883857	0.987953
FBgn0019890	Smg5	0.248231	0.24825	6.99689	0.308619	0.53228
FBgn0019925	Surf4	-0.251735	-0.251948	3.58826	0.286412	0.505041
FBgn0019928	Ser8	-0.00939886	-0.00940051	5.67071	0.992105	0.999932
FBgn0019929	Ser7	-0.348557	-0.350215	1.15425	0.183082	0.36557
FBgn0019932	SamDC	-0.0261337	-0.0261651	2.5698	0.938275	0.999932
FBgn0019936	RpS20	1.18438	1.1853	3.83346	1.81895e-08	2.36101e-07
FBgn0019938	Polr1A	0.642028	0.642482	3.86032	1.25046e-05	0.000101877
FBgn0019940	Rh6	0.668728	0.66895	4.95323	0.0172249	0.0573577
FBgn0019949	Cdk9	-0.375189	-0.375546	3.42152	0.0393084	0.112986
FBgn0019952	Orct	1.19544	1.196	4.54393	4.82233e-06	4.24089e-05
FBgn0019957	ND-42	-0.186409	-0.186487	4.52223	0.535128	0.762737
FBgn0019960	Mitofilin	-0.582344	-0.58239	7.02916	1.75181e-06	1.65779e-05
FBgn0019968	Khc-73	-0.0304937	-0.0304942	9.37795	0.994996	0.999932
FBgn0019972	Drice	-0.106571	-0.106633	4.11052	0.706535	0.890872
FBgn0019982	Gs1l	0.564082	0.564485	3.84922	0.00263341	0.0116956
FBgn0019985	mGluR	0.635544	0.635878	4.28123	0.000213876	0.00130183
FBgn0019990	Gcn2	0.656521	0.656686	5.35314	4.44102e-05	0.000316541
FBgn0020018	Ppox	-0.114337	-0.114572	2.30073	0.689448	0.879848
FBgn0020224	Cbl	-0.692483	-0.692515	7.83591	3.36379e-07	3.66935e-06
FBgn0020235	ATPsyngamma	-0.297754	-0.297863	4.78246	0.149322	0.314434
FBgn0020236	ATPCL	-0.122248	-0.122256	7.31803	0.852271	0.973321
FBgn0020238	14-3-3epsilon	-0.404359	-0.404372	8.30997	0.0171091	0.0571266
FBgn0020248	stet	0.389757	0.390024	3.9291	0.186384	0.370227
FBgn0020249	stck	-0.00406406	-0.00406566	4.80161	0.99881	0.999932
FBgn0020251	sfl	-0.16771	-0.167721	7.22274	0.704959	0.890104
FBgn0020255	Ran	0.0458628	0.0458928	3.94917	0.893196	0.991724
FBgn0020257	Ppa	-0.868854	-0.868916	7.21197	1.57026e-05	0.00012481
FBgn0020258	ppk	0.547815	0.548086	4.35496	0.00113758	0.00567358
FBgn0020261	pcm	-0.297878	-0.29791	6.55712	0.149685	0.314899
FBgn0020269	mspo	-0.828161	-0.828581	4.40035	0.000425466	0.00240591
FBgn0020270	mre11	2.02006	2.02417	2.77211	6.92306e-26	3.56522e-24
FBgn0020272	mst	0.276556	0.277159	2.23297	0.228048	0.428867
FBgn0020278	loco	1.48846	1.48925	4.47098	1.3733e-15	3.75438e-14
FBgn0020279	lig	-0.333747	-0.333758	8.22534	0.0717764	0.180903
FBgn0020294	ko	-0.457864	-0.458405	3.14534	0.00788283	0.029596
FBgn0020299	stumps	0.289573	0.289811	3.57359	0.208561	0.402228
FBgn0020300	geko	-0.0636345	-0.0641482	0.677884	0.809181	0.95207
FBgn0020304	drongo	-0.0469425	-0.0469472	6.61683	0.918402	0.999932
FBgn0020305	dbe	0.179228	0.180088	1.28964	0.455583	0.691841
FBgn0020306	dom	-0.248634	-0.248644	7.97523	0.30724	0.530862
FBgn0020307	dve	-0.425775	-0.425795	7.70858	0.021702	0.0696678
FBgn0020309	crol	0.00548554	0.00548566	8.81805	0.999547	0.999932
FBgn0020312	Tmtc3	-0.0280489	-0.028058	4.71813	0.953375	0.999932
FBgn0020369	Rpt6	0.247604	0.248049	2.56814	0.291557	0.511589
FBgn0020370	TppII	-0.181875	-0.181903	6.01138	0.649365	0.852272
FBgn0020372	TM4SF	-0.661905	-0.663069	2.59761	8.20053e-05	0.000544996
FBgn0020377	Sr-CII	-0.475179	-0.481791	-0.0730498	0.163162	0.335102
FBgn0020378	Sp1	-0.642868	-0.646097	1.18939	0.0186954	0.0614961
FBgn0020379	Rfx	-0.473664	-0.473727	6.27743	0.00311779	0.013532
FBgn0020381	Dredd	0.461748	0.462077	3.87224	0.0223802	0.071534
FBgn0020385	pug	0.717069	0.71745	4.28846	0.000362761	0.00208324
FBgn0020386	Pdk1	0.161185	0.161186	10.1833	0.513975	0.745836
FBgn0020388	Gcn5	0.542013	0.542088	6.22297	0.00013008	0.000824408
FBgn0020389	Papss	0.149172	0.149248	4.27823	0.67643	0.870903
FBgn0020391	Nrk	-0.248057	-0.248226	3.84454	0.288307	0.507493
FBgn0020392	Nmt	0.165831	0.166053	2.93962	0.583743	0.802211
FBgn0020399	Mst89B	-0.392501	-0.393651	1.86238	0.0677534	0.173329
FBgn0020407	asun	-0.232546	-0.232816	3.13746	0.357368	0.587756
FBgn0020412	JIL-1	-0.239965	-0.23999	6.59422	0.327596	0.554599
FBgn0020414	Idgf3	0.881338	0.882971	2.55137	0.000313401	0.00183016
FBgn0020415	Idgf2	0.584512	0.585905	2.16775	0.00772382	0.0291076
FBgn0020416	Idgf1	1.10041	1.10361	1.96944	1.56769e-05	0.0001247
FBgn0020440	Fak	-0.247899	-0.247914	7.3201	0.300733	0.522883
FBgn0020443	eRF3	-0.0368231	-0.0368316	5.50707	0.901692	0.994877
FBgn0020445	E23	0.0112098	0.0112195	2.70294	0.963429	0.999932
FBgn0020493	Dad	0.14072	0.140727	7.83551	0.563511	0.786288
FBgn0020496	CtBP	-0.18114	-0.181144	8.55903	0.614385	0.824442
FBgn0020497	emb	-0.0452634	-0.0452712	5.891	0.982301	0.999932
FBgn0020503	CLIP-190	-0.00876265	-0.00876294	8.17764	0.99829	0.999932
FBgn0020509	Acp62F	0.295111	0.296025	1.68691	0.205625	0.39816
FBgn0020510	Abi	-0.0331307	-0.0331368	5.68059	0.990323	0.999932
FBgn0020513	Paics	1.41966	1.42046	4.36807	1.04845e-09	1.60338e-08
FBgn0020521	pio	-0.279195	-0.279506	3.24501	0.223427	0.42258
FBgn0020545	kraken	0.100837	0.100942	3.35013	0.732036	0.906611
FBgn0020556	lncRNA:bxd	-0.771949	-0.779035	0.409259	0.0617429	0.161505
FBgn0020616	SA	0.0822311	0.0822561	4.98255	0.858822	0.976973
FBgn0020617	Rx	0.00678855	0.00672011	0.838677	0.981708	0.999932
FBgn0020618	Rack1	1.00479	1.00497	5.94047	1.633e-06	1.55732e-05
FBgn0020620	RN-tre	0.0244337	0.0244357	6.97177	0.997542	0.999932
FBgn0020621	Pkn	-0.308943	-0.308944	11.2057	0.158874	0.328733
FBgn0020622	Pi3K21B	-0.246599	-0.246661	5.34475	0.313622	0.538194
FBgn0020626	Osbp	-0.273308	-0.273412	4.70611	0.218507	0.416548
FBgn0020647	KrT95D	0.303842	0.303849	8.73792	0.163989	0.336425
FBgn0020653	Trxr-1	0.400454	0.400546	5.45975	0.0244449	0.0768684
FBgn0020655	ArfGAP1	-0.131458	-0.131522	4.39842	0.666497	0.864509
FBgn0020660	eIF4B	-0.046667	-0.0467361	3.04728	0.867798	0.981913
FBgn0020762	Atet	-0.139223	-0.139228	8.13431	0.773151	0.934432
FBgn0020764	Alas	0.0914623	0.0915117	4.20601	0.77143	0.933486
FBgn0020767	Spred	-0.460365	-0.460412	6.64399	0.00336638	0.0144411
FBgn0020887	Su(z)12	-0.270632	-0.270657	6.79817	0.22035	0.418835
FBgn0020907	Scp2	-0.0484024	-0.0485145	2.43631	0.842968	0.967985
FBgn0020908	Scp1	-0.383273	-0.385413	1.05652	0.132699	0.287163
FBgn0020909	Rtc1	0.106456	0.106834	1.49664	0.66509	0.863499
FBgn0020910	RpL3	0.849886	0.849963	6.8595	4.06302e-06	3.60752e-05
FBgn0020912	Ptx1	-0.31938	-0.321435	0.835995	0.248977	0.457745
FBgn0020930	Dgkepsilon	0.30342	0.303497	5.30156	0.144384	0.306191
FBgn0021738	Crg-1	-1.11931	-1.11942	6.80184	1.04105e-07	1.24342e-06
FBgn0021750	SerRS-m	-0.2246	-0.224745	3.98929	0.370389	0.602106
FBgn0021760	chb	-0.239276	-0.239303	6.50035	0.364247	0.595181
FBgn0021761	Nup154	0.61752	0.617778	4.60894	3.26239e-05	0.000238946
FBgn0021764	sdk	-0.220224	-0.220227	9.52048	0.402435	0.636613
FBgn0021765	scu	-0.0137297	-0.0137371	2.96202	0.980371	0.999932
FBgn0021767	org-1	0.301711	0.304261	0.306591	0.283848	0.501873
FBgn0021768	nudC	0.0750252	0.075107	3.0653	0.826269	0.962589
FBgn0021776	mira	-0.319089	-0.319363	3.5797	0.130196	0.283487
FBgn0021795	Tapdelta	0.273487	0.273924	2.70589	0.222276	0.421051
FBgn0021796	Tor	0.0471106	0.0471171	6.1467	0.975646	0.999932
FBgn0021800	Reph	-0.841979	-0.842052	6.95364	7.22354e-11	1.26549e-09
FBgn0021814	Vps28	0.129928	0.130072	3.15654	0.591287	0.807632
FBgn0021825	DCTN2-p50	0.0645702	0.0646324	3.47774	0.943385	0.999932
FBgn0021847	Ttc7	-0.130322	-0.130338	6.3719	0.898701	0.993254
FBgn0021856	l(2)k14505	-0.324735	-0.325013	3.58355	0.107492	0.245443
FBgn0021872	Xbp1	0.832703	0.832763	7.19357	5.75396e-07	5.99885e-06
FBgn0021874	Nle	-0.0682756	-0.0684285	2.33612	0.830557	0.96496
FBgn0021875	Zfrp8	0.0579628	0.0581034	2.07164	0.870684	0.983395
FBgn0021895	ytr	0.139432	0.139531	3.83348	0.595555	0.810641
FBgn0021906	RFeSP	-0.301196	-0.301281	5.13904	0.14856	0.313246
FBgn0021944	Coprox	-0.172732	-0.173814	0.81823	0.4686	0.705033
FBgn0021967	ND-PDSW	-0.361557	-0.36176	4.16581	0.062932	0.16391
FBgn0021979	l(2)k09913	-0.579747	-0.579799	6.8537	1.78546e-05	0.000139707
FBgn0021995	Rs1	0.665383	0.666296	2.8907	1.32482e-05	0.000106913
FBgn0022023	eIF3h	0.346296	0.346511	4.04286	0.0727688	0.183154
FBgn0022027	Vps25	-0.294498	-0.294865	3.03329	0.16969	0.344798
FBgn0022029	l(2)k01209	0.597925	0.59806	5.49593	0.00166276	0.0079422
FBgn0022069	Nnp-1	0.105039	0.105226	2.58577	0.689013	0.879645
FBgn0022097	Vha36-1	-0.41843	-0.418684	4.0779	0.0198436	0.0644873
FBgn0022153	l(2)k05819	0.0552186	0.0552247	6.50013	0.981534	0.999932
FBgn0022160	Gpo1	0.521945	0.521995	6.7335	0.000356121	0.00205042
FBgn0022213	Cse1	0.753479	0.754069	3.73049	2.79618e-05	0.00020834
FBgn0022238	lolal	0.0431853	0.0431896	6.68608	0.955905	0.999932
FBgn0022288	l(2)09851	0.264384	0.264883	2.43307	0.246198	0.454469
FBgn0022338	dnk	0.440366	0.441552	1.91778	0.0194925	0.0636077
FBgn0022343	CG3760	-0.0785073	-0.0785535	4.07733	0.870814	0.983441
FBgn0022344	CG10340	-0.250151	-0.250526	2.77884	0.282802	0.500632
FBgn0022349	CG1910	0.102923	0.102959	4.76793	0.835324	0.966066
FBgn0022355	Tsf1	-0.253367	-0.253388	6.92369	0.284207	0.502274
FBgn0022359	Sodh-2	1.764	1.76906	2.16785	2.47894e-22	1.04477e-20
FBgn0022361	Pur-alpha	-0.534191	-0.534211	8.13877	0.000734634	0.00386591
FBgn0022382	Pka-R2	-0.21263	-0.212635	8.7553	0.426475	0.661763
FBgn0022699	D19B	-0.527527	-0.527765	4.50611	0.000238685	0.00143315
FBgn0022702	Cht2	-0.832237	-0.843657	-0.0777149	0.0200529	0.0649958
FBgn0022709	Ak1	-0.572849	-0.572956	5.78937	0.00121401	0.00601408
FBgn0022710	Ac13E	0.130229	0.130295	4.26696	0.723518	0.900696
FBgn0022724	Taf8	0.339995	0.340897	1.99688	0.108108	0.246545
FBgn0022764	Sin3A	-0.244749	-0.244754	9.05058	0.330928	0.558072
FBgn0022768	Pp2C1	-0.258767	-0.258797	6.4317	0.270885	0.485943
FBgn0022774	Oat	-0.118846	-0.120079	0.266982	0.712144	0.894787
FBgn0022786	Hira	-0.0260524	-0.026092	3.28224	0.935685	0.999932
FBgn0022787	Hel89B	-0.0680614	-0.0680646	7.71513	0.831695	0.96496
FBgn0022800	Cad96Ca	0.0647056	0.0648835	1.84078	0.789741	0.944413
FBgn0022893	Df31	-0.171707	-0.171824	3.89046	0.549151	0.773511
FBgn0022935	D19A	-0.0352313	-0.0352568	4.03848	0.944594	0.999932
FBgn0022936	CycH	0.420327	0.421324	2.09185	0.0269805	0.0830955
FBgn0022942	Cbp80	0.0464529	0.0464701	4.69975	0.946031	0.999932
FBgn0022943	Cbp20	-0.00849247	-0.00851584	1.68786	0.97805	0.999932
FBgn0022959	yps	0.0615814	0.0615857	7.1722	0.800045	0.949523
FBgn0022960	vimar	0.109997	0.110042	4.53079	0.811329	0.953512
FBgn0022984	qkr58E-3	-0.649643	-0.649745	6.03791	2.92061e-06	2.65057e-05
FBgn0022985	qkr58E-2	-0.108959	-0.108998	4.75471	0.76667	0.92999
FBgn0022986	qkr58E-1	-0.425808	-0.425872	6.08294	0.0141206	0.0486597
FBgn0022987	qkr54B	-0.303421	-0.303452	6.62908	0.108608	0.247531
FBgn0023000	mth	0.146667	0.147291	1.16052	0.541263	0.767135
FBgn0023001	melt	-0.166225	-0.166548	2.55322	0.492744	0.726357
FBgn0023023	CRMP	0.195514	0.195521	8.15464	0.445846	0.680884
FBgn0023076	Clk	-0.576522	-0.576542	8.21355	0.264757	0.478356
FBgn0023081	gek	-0.356341	-0.356387	6.29112	0.0205691	0.0664939
FBgn0023083	fray	0.313679	0.313707	6.812	0.126849	0.278113
FBgn0023090	dtr	0.493941	0.494669	2.7691	0.0190292	0.0624455
FBgn0023091	dimm	-0.190439	-0.191776	0.842952	0.47683	0.712936
FBgn0023094	cyc	-0.97034	-0.970727	4.76129	5.79666e-11	1.02036e-09
FBgn0023095	caps	0.480778	0.480843	6.20616	0.00962877	0.0350028
FBgn0023096	btv	-0.0260637	-0.0260689	5.70368	0.980583	0.999932
FBgn0023097	bon	-0.241458	-0.241476	7.07329	0.355741	0.586212
FBgn0023129	aay	0.169011	0.16906	5.11081	0.491257	0.724937
FBgn0023130	a6	-0.473192	-0.47328	5.78058	0.00302705	0.0131847
FBgn0023143	Uba1	0.511753	0.511786	7.32727	0.00200279	0.00927044
FBgn0023167	SmD3	-0.440622	-0.440779	4.83364	0.0428343	0.120769
FBgn0023169	AMPKalpha	-0.328333	-0.328385	6.00633	0.11442	0.256986
FBgn0023170	RpL39	0.993976	0.995855	2.54219	2.42378e-07	2.72093e-06
FBgn0023171	rnh1	-0.0203097	-0.0203823	1.77642	0.944305	0.999932
FBgn0023172	RhoGEF2	0.425501	0.425507	9.42519	0.0430488	0.12122
FBgn0023174	Prosbeta2	0.385228	0.385808	2.78217	0.0708153	0.178807
FBgn0023175	Prosalpha7	-0.237267	-0.2374	4.18128	0.334629	0.562047
FBgn0023177	Pp4-19C	0.431348	0.431732	3.51263	0.0148575	0.0508195
FBgn0023178	Pdf	0.101513	0.101933	1.39082	0.676915	0.871286
FBgn0023179	amon	-0.137368	-0.137374	7.78527	0.848644	0.971483
FBgn0023181	Orc4	-0.0233388	-0.0235285	1.05683	0.924308	0.999932
FBgn0023197	Jon74E	0.939709	0.947082	0.587221	0.00109676	0.00549473
FBgn0023212	EloB	-0.179119	-0.1792	4.48666	0.557405	0.780773
FBgn0023213	eIF4G1	0.0725114	0.0725136	8.37295	0.966434	0.999932
FBgn0023214	edl	3.37751	3.37913	5.49168	5.34016e-52	7.67874e-50
FBgn0023215	Mnt	-0.0402965	-0.0402983	7.82307	0.876717	0.986398
FBgn0023216	Parg	-0.229083	-0.229345	3.17635	0.358994	0.589031
FBgn0023388	Dap160	-0.450255	-0.450277	7.66609	6.47885e-05	0.000443623
FBgn0023407	B4	0.87783	0.87791	6.85172	8.23808e-08	9.95765e-07
FBgn0023416	Ac3	-0.0449153	-0.0449454	4.06709	0.905119	0.996282
FBgn0023441	fus	-0.482259	-0.482432	4.84105	0.00556966	0.0221586
FBgn0023458	Rbcn-3A	0.378223	0.378235	8.29205	0.0182623	0.0602949
FBgn0023477	Taldo	0.0244509	0.0244767	3.13563	0.93389	0.999932
FBgn0023479	teq	-0.187499	-0.187547	5.2652	0.484444	0.719571
FBgn0023489	Pph13	-0.284902	-0.284925	6.95958	0.171771	0.347624
FBgn0023506	Es2	0.443415	0.443509	5.58093	0.0190527	0.0625042
FBgn0023507	D2hgdh	0.668795	0.669568	3.17032	0.000282601	0.00166967
FBgn0023508	Ocrl	-0.230994	-0.231021	6.44204	0.330869	0.558072
FBgn0023509	mip130	0.0626199	0.0626481	4.36262	0.892574	0.991431
FBgn0023510	Rbcn-3B	-0.186211	-0.18623	6.64199	0.566254	0.788526
FBgn0023511	Edem1	-0.326512	-0.326538	7.00608	0.142741	0.303626
FBgn0023512	eIF2Bepsilon	0.0351774	0.0351933	4.38982	0.905246	0.996282
FBgn0023513	CG14803	-0.244555	-0.244734	3.81353	0.293687	0.513698
FBgn0023514	CG14805	0.0258972	0.025958	2.58869	0.952316	0.999932
FBgn0023515	Gcna	-0.21479	-0.215022	3.14629	0.363616	0.594588
FBgn0023516	Pex5	-0.0159622	-0.01597	2.84082	0.976245	0.999932
FBgn0023517	Pgam5	-0.0562616	-0.0564143	1.93669	0.858261	0.976937
FBgn0023518	trr	-0.0590655	-0.059069	7.42948	0.838706	0.966958
FBgn0023519	mRpL16	-0.693764	-0.694456	3.40568	0.000148525	0.000931712
FBgn0023520	CG3857	0.121868	0.122153	2.09825	0.650523	0.852882
FBgn0023521	CG3587	0.456755	0.459408	0.927565	0.0379504	0.109681
FBgn0023522	CG11596	-0.198662	-0.198832	3.56338	0.431572	0.666904
FBgn0023523	Or2a	-0.382829	-0.38523	0.815233	0.0949477	0.223672
FBgn0023524	CG3078	0.119778	0.119965	2.68397	0.670711	0.86784
FBgn0023525	CG3191	0.206506	0.206829	2.77414	0.389401	0.623243
FBgn0023526	CG2865	-0.433856	-0.433879	7.59419	0.0684469	0.174699
FBgn0023527	CG3071	0.0964645	0.0966001	3.03378	0.810324	0.952634
FBgn0023528	CG2924	-0.534425	-0.534487	6.45512	4.53304e-07	4.80285e-06
FBgn0023529	CG2918	0.468571	0.468774	4.55472	0.00800484	0.0299728
FBgn0023530	CG3740	0.683981	0.68422	4.88421	0.000209047	0.00127525
FBgn0023531	CG32809	-0.349762	-0.349769	8.9011	0.0589775	0.155884
FBgn0023534	CG17778	0.436865	0.438602	1.35499	0.0883764	0.211646
FBgn0023536	CG3156	-0.297655	-0.298048	2.91638	0.161021	0.331936
FBgn0023537	CG17896	-0.295508	-0.295678	4.12156	0.186903	0.370859
FBgn0023540	CG3630	0.491801	0.496212	0.380474	0.0608641	0.159802
FBgn0023541	Cyp4d14	-0.20727	-0.209328	0.281792	0.407047	0.64145
FBgn0023542	Nmd3	0.130032	0.130184	3.09086	0.705904	0.890864
FBgn0023545	PIG-K	0.223666	0.223854	3.56805	0.345921	0.575426
FBgn0023549	Mct1	0.0316202	0.0316264	5.75153	0.944451	0.999932
FBgn0023550	FarO	0.14126	0.141282	6.05308	0.641167	0.844875
FBgn0024150	Ac78C	2.94003	2.94103	5.74015	7.81333e-86	4.32546e-83
FBgn0024179	wit	-0.30529	-0.30532	6.66714	0.105333	0.24151
FBgn0024183	vig	-0.414062	-0.414113	6.38592	0.0676679	0.17319
FBgn0024187	syd	-0.290022	-0.290038	7.50714	0.147229	0.310914
FBgn0024188	san	-0.167831	-0.168049	2.89241	0.569425	0.790455
FBgn0024189	sns	0.188813	0.188908	4.28737	0.458409	0.694798
FBgn0024191	sip1	-0.157034	-0.15736	2.36728	0.533464	0.761051
FBgn0024194	rasp	-0.166733	-0.167223	1.92365	0.515094	0.746567
FBgn0024196	robl	0.106551	0.106885	1.87583	0.67811	0.872419
FBgn0024222	IKKbeta	2.17839	2.18297	2.81216	8.38464e-28	4.76076e-26
FBgn0024227	aurB	0.715573	0.722166	0.359668	0.0109606	0.0390841
FBgn0024230	Hs2st	-0.264403	-0.264455	5.68354	0.243703	0.450991
FBgn0024232	gprs	-0.155744	-0.155872	3.70618	0.576312	0.795627
FBgn0024234	gbb	-0.710006	-0.711407	2.4381	7.01809e-06	5.98646e-05
FBgn0024236	foi	-0.0103216	-0.0103233	5.41694	0.999728	0.999932
FBgn0024238	Fim	0.0600107	0.0600168	6.59758	0.974019	0.999932
FBgn0024244	drm	-0.64755	-0.651663	0.889203	0.0152474	0.0519604
FBgn0024245	dnt	-0.172348	-0.172459	3.98583	0.50884	0.741441
FBgn0024248	chico	0.046434	0.0464473	5.18112	0.939009	0.999932
FBgn0024250	brk	-0.0271219	-0.0271497	3.07628	0.944645	0.999932
FBgn0024251	bbx	-0.823752	-0.824287	4.02661	0.000244337	0.0014655
FBgn0024273	WASp	0.0300831	0.0300857	6.88928	0.988574	0.999932
FBgn0024277	trio	-0.324761	-0.324764	10.0917	0.0699447	0.177381
FBgn0024285	Srp54	-0.153556	-0.153626	4.45961	0.721062	0.899266
FBgn0024288	Sox100B	-1.06977	-1.0701	5.15824	6.77331e-05	0.000462071
FBgn0024289	Sodh-1	-0.800132	-0.801072	3.19813	7.77251e-06	6.58433e-05
FBgn0024291	Sirt1	-0.171779	-0.171816	5.54598	0.56242	0.785161
FBgn0024293	Spn43Ab	0.3705	0.371273	2.31766	0.110547	0.250661
FBgn0024314	Plap	0.215563	0.215765	3.37727	0.41359	0.64807
FBgn0024315	Picot	1.21203	1.2124	5.19486	3.8043e-28	2.22864e-26
FBgn0024319	Nach	1.51831	1.52627	1.24443	8.41288e-13	1.78443e-11
FBgn0024320	Npc1a	0.0834765	0.0834811	7.48522	0.904019	0.995692
FBgn0024321	NK7.1	0.363966	0.363972	9.26087	0.0975935	0.228059
FBgn0024326	Mkk4	0.0210593	0.0210628	5.73033	0.995945	0.999932
FBgn0024329	Mekk1	0.52891	0.528957	6.82424	0.00504373	0.0203691
FBgn0024330	MED6	-0.199277	-0.199372	4.37429	0.523711	0.751963
FBgn0024352	Stip1	0.166035	0.166089	4.94797	0.489284	0.723369
FBgn0024360	MTPAP	-0.323239	-0.323546	3.41403	0.134225	0.289921
FBgn0024361	Tsp2A	-0.29538	-0.295946	2.44977	0.177805	0.357222
FBgn0024362	Naa30A	-0.289158	-0.28927	4.69673	0.170534	0.346006
FBgn0024364	CG11417	1.00431	1.00615	2.62173	1.37964e-09	2.06983e-08
FBgn0024365	CG12773	0.029539	0.0295458	5.46066	0.981353	0.999932
FBgn0024366	CG11409	3.40584	3.41234	3.55327	5.34791e-55	9.55034e-53
FBgn0024371	E2f2	-0.332673	-0.332872	4.08693	0.0962724	0.22612
FBgn0024432	Dlc90F	0.600375	0.600965	3.40817	0.00191403	0.00893051
FBgn0024491	Bin1	-0.0259105	-0.0259162	5.46889	0.948027	0.999932
FBgn0024509	Sec13	-0.00128847	-0.00129197	3.69473	0.997311	0.999932
FBgn0024510	dlt	-0.428726	-0.428778	6.38731	0.00259935	0.0115815
FBgn0024542	Neos	-0.127334	-0.127703	1.90614	0.624554	0.831938
FBgn0024555	flfl	-0.283236	-0.283252	7.53133	0.19606	0.38482
FBgn0024556	mEFTu1	-0.182438	-0.182548	4.04939	0.600604	0.815137
FBgn0024558	Dph5	0.888548	0.891439	1.76079	1.67969e-05	0.000132555
FBgn0024689	fws	0.00279171	0.00279459	3.80386	0.997003	0.999932
FBgn0024698	Cpsf160	-0.281069	-0.281149	5.14051	0.186643	0.370541
FBgn0024728	Slip1	-0.813894	-0.81394	7.55694	3.87704e-09	5.4614e-08
FBgn0024732	Drep1	0.551167	0.552484	2.12845	0.00742339	0.0281671
FBgn0024733	RpL10	0.653088	0.65323	5.55227	0.00121957	0.00603895
FBgn0024734	PRL-1	-0.390543	-0.390565	7.43555	0.237533	0.442458
FBgn0024754	Flo1	0.258727	0.258802	5.11009	0.263243	0.476558
FBgn0024804	Dbp80	-0.4577	-0.457717	8.16184	0.000509451	0.00281249
FBgn0024806	DIP2	-0.307141	-0.307146	9.28036	0.118758	0.264512
FBgn0024807	DIP1	-0.385797	-0.385803	9.17797	0.0334963	0.0992696
FBgn0024811	Crk	-0.0900439	-0.0900642	5.44393	0.941214	0.999932
FBgn0024814	Clc	0.183769	0.184013	2.92013	0.448821	0.684091
FBgn0024833	AP-1mu	-0.00939967	-0.00940627	4.08698	0.980507	0.999932
FBgn0024836	stan	0.233735	0.233827	4.67644	0.348416	0.577927
FBgn0024841	Pcd	-0.00573328	-0.00571727	2.05501	0.984433	0.999932
FBgn0024846	p38b	-0.145548	-0.145688	3.35961	0.659775	0.860351
FBgn0024887	kin17	-0.239748	-0.240129	2.69678	0.316297	0.541491
FBgn0024889	Kap-alpha1	0.245958	0.246043	4.84906	0.300733	0.522883
FBgn0024897	b6	-0.279565	-0.279757	3.90761	0.204706	0.396866
FBgn0024909	Taf7	-0.143101	-0.143295	2.99362	0.666707	0.864681
FBgn0024912	agt	0.426019	0.426989	2.14888	0.0313964	0.093977
FBgn0024913	Actbeta	0.3731	0.373126	7.15972	0.0355182	0.103872
FBgn0024920	Ts	1.2806	1.29853	-0.0393533	7.44777e-05	0.000502509
FBgn0024921	Tnpo	0.0445064	0.0445086	7.59845	0.993751	0.999932
FBgn0024941	RSG7	-0.588296	-0.588769	3.68833	2.34323e-05	0.000177094
FBgn0024943	PIP82	-0.141515	-0.141519	8.55129	0.631703	0.83723
FBgn0024944	Oamb	0.211922	0.212135	3.29105	0.391213	0.625392
FBgn0024945	NitFhit	-0.439589	-0.439849	4.08197	0.015776	0.0534819
FBgn0024947	NTPase	0.596998	0.597132	5.50843	2.07051e-05	0.000158708
FBgn0024956	Mat1	0.485274	0.485667	3.65443	0.0278552	0.0853147
FBgn0024957	Irp-1B	-0.178824	-0.178939	3.95233	0.568833	0.78993
FBgn0024958	Irp-1A	-0.143443	-0.143525	4.11817	0.659635	0.860351
[truncated: 9,359 more rows]

## Sheet: arrhythmic_GO
GOrilla output for arrythmic genes in D50 vs D10 nuclear RNA-seq.
[truncated: 15 more rows]

[truncated: 4 more sheets: ageindependent_GO, agedependentlosss_GO, agedependentgain_GO, agemodulated_GO]
