# Supplementary material for: Broad Epigenetic Shifts in the Aging Drosophila Retina Contribute to Its Altered Diurnal Rhythmic Transcriptome
Source: Aging Cell. 2026 Feb 12;25(2):e70396. doi: 10.1111/acel.70396 (PMC12895490; doi:10.1111/acel.70396)
Supplement: Supplementary file 4 — Table S3: HMT KD RNA‐seq mCherry/Set1/Trx/Trr KD photoreceptor nuclear RNA‐seq processed data. Includes DryR analysis output (DryR_HMT_KD), edgeR differential gene expression analysis (SetKD_DEGs, TrxKD_DEGs, TrrKD_DEGs). Comparison between D10 versus D50 and mCherry/Set1/Trx/Trr KD nuclear RNA‐seq processed data. Includes rhythm parameters in each condition (DryR_AgingvsHMTKD) and gene overlap analysis (AgingvsHMTKD_UpSet). [file ACEL-25-e70396-s001.xlsx]

## Sheet: DryR_HMT_KD
Differential rhythmic gene expression analysis using dryR for mCherry/Set1/Trx/Trr knockdown RNAseq. Ct refers to mCherry knockdown control; Set1 refers to Set1 knockdown; Trx refers to Trx knockdown and Trr refers to Trr knockdown. Genes with a chosen_model_BICW ≥ 0.4 were included analysis. See Weger et al., PNAS, 2021, for details.
FBgn	mean_Ct	a_Ct	b_Ct	amp_Ct	relamp_Ct	phase_Ct	mean_Set1	a_Set1	b_Set1	amp_Set1	relamp_Set1	phase_Set1	mean_Trr	a_Trr	b_Trr	amp_Trr	relamp_Trr	phase_Trr	mean_Trx	a_Trx	b_Trx	amp_Trx	relamp_Trx	phase_Trx	chosen_model	chosen_model_BICW	chosen_model_mean	chosen_model_mean_BICW
FBgn0038542	7.03005	NA	NA	NA	NA	NA	7.83178	NA	NA	NA	NA	NA	7.5169	NA	NA	NA	NA	NA	7.5169	NA	NA	NA	NA	NA	1	0.40041	9	0.789154
FBgn0039602	9.5608	NA	NA	NA	NA	NA	9.18753	NA	NA	NA	NA	NA	9.31986	NA	NA	NA	NA	NA	9.18753	NA	NA	NA	NA	NA	1	0.702655	10	0.381524
FBgn0264897	4.96197	NA	NA	NA	NA	NA	4.96197	NA	NA	NA	NA	NA	4.96197	NA	NA	NA	NA	NA	4.96197	NA	NA	NA	NA	NA	1	0.60076	1	0.346534
FBgn0038565	4.84739	NA	NA	NA	NA	NA	3.93016	NA	NA	NA	NA	NA	3.93016	NA	NA	NA	NA	NA	3.93016	NA	NA	NA	NA	NA	1	0.387132	2	0.53955
FBgn0039331	6.21553	NA	NA	NA	NA	NA	6.50821	NA	NA	NA	NA	NA	6.21553	NA	NA	NA	NA	NA	6.21553	NA	NA	NA	NA	NA	1	0.596018	3	0.459974
FBgn0019972	7.7717	NA	NA	NA	NA	NA	7.7717	NA	NA	NA	NA	NA	7.7717	NA	NA	NA	NA	NA	7.7717	NA	NA	NA	NA	NA	1	0.766687	1	0.341528
FBgn0046873	6.02674	0.0251941	-0.505999	1.01325	0.084063	18.19	6.60331	0.0251941	-0.505999	1.01325	0.076723	18.19	6.60331	NA	NA	NA	NA	NA	6.02674	NA	NA	NA	NA	NA	6	0.5369	7	0.766828
FBgn0038756	6.68961	0.0213745	-0.324331	0.650069	0.0485879	18.2514	6.68961	0.0213745	-0.324331	0.650069	0.0485879	18.2514	6.68961	NA	NA	NA	NA	NA	6.68961	NA	NA	NA	NA	NA	6	0.47103	1	0.256913
FBgn0039627	3.90781	0.611052	0.132898	1.25067	0.160022	0.818016	3.90781	0.611052	0.132898	1.25067	0.160022	0.818016	3.90781	NA	NA	NA	NA	NA	3.90781	NA	NA	NA	NA	NA	6	0.67471	1	0.337988
FBgn0051092	10.0861	0.0882906	0.193319	0.425053	0.0210712	4.36356	11.0223	0.0882906	0.193319	0.425053	0.0192815	4.36356	10.7433	-0.121389	0.104835	0.320784	0.0149295	9.27902	10.7433	-0.121389	0.104835	0.320784	0.0149295	9.27902	41	0.123123	9	0.704467
FBgn0039089	8.43896	NA	NA	NA	NA	NA	9.19596	0.11196	0.163442	0.396224	0.0215434	3.7059	8.9574	0.11196	0.163442	0.396224	0.0221171	3.7059	8.9574	NA	NA	NA	NA	NA	10	0.427916	9	0.867469
FBgn0250820	7.25701	-0.379235	0.117959	0.794313	0.0547273	10.8481	7.25701	-0.379235	0.117959	0.794313	0.0547273	10.8481	7.25701	NA	NA	NA	NA	NA	7.25701	NA	NA	NA	NA	NA	6	0.45279	1	0.400653
FBgn0267730	3.99191	0.940331	0.120597	1.89606	0.237488	0.487218	5.75461	0.940331	0.120597	1.89606	0.164743	0.487218	4.94024	NA	NA	NA	NA	NA	4.94024	NA	NA	NA	NA	NA	6	0.875696	9	0.87665
FBgn0038243	5.91492	NA	NA	NA	NA	NA	5.57613	NA	NA	NA	NA	NA	5.57613	NA	NA	NA	NA	NA	5.57613	NA	NA	NA	NA	NA	1	0.638351	2	0.30388
FBgn0283468	10.4469	-0.0658757	-0.0128493	0.134234	0.0064246	12.7358	10.382	-0.0658757	-0.0128493	0.134234	0.00646477	12.7358	10.382	NA	NA	NA	NA	NA	10.382	NA	NA	NA	NA	NA	6	0.316004	2	0.341604
FBgn0038598	7.09003	-0.0266	0.393779	0.789353	0.0556665	6.25763	7.09003	-0.0266	0.393779	0.789353	0.0556665	6.25763	7.09003	NA	NA	NA	NA	NA	7.09003	NA	NA	NA	NA	NA	6	0.862692	1	0.434547
FBgn0038407	7.96779	0.299149	0.349119	0.919509	0.0577017	3.29385	8.57238	0.299149	0.349119	0.919509	0.0536321	3.29385	8.32444	NA	NA	NA	NA	NA	8.57238	0.299149	0.349119	0.919509	0.0536321	3.29385	23	0.558973	10	0.686013
FBgn0038627	7.15869	NA	NA	NA	NA	NA	6.62859	NA	NA	NA	NA	NA	6.81027	NA	NA	NA	NA	NA	6.81027	NA	NA	NA	NA	NA	1	0.718783	9	0.441916
FBgn0027654	9.56081	NA	NA	NA	NA	NA	10.1971	NA	NA	NA	NA	NA	9.9774	NA	NA	NA	NA	NA	9.9774	NA	NA	NA	NA	NA	1	0.473653	9	0.354742
FBgn0037236	4.42464	NA	NA	NA	NA	NA	5.38535	-0.442074	-0.525496	1.37343	0.127515	15.3285	4.82107	NA	NA	NA	NA	NA	4.82107	NA	NA	NA	NA	NA	3	0.549695	9	0.390025
FBgn0003890	9.43507	-0.319971	-0.119777	0.68331	0.0362112	13.3682	8.8233	-0.319971	-0.119777	0.68331	0.0387219	13.3682	8.99343	-0.0831946	-0.163094	0.366174	0.0203579	16.1982	8.99343	-0.0831946	-0.163094	0.366174	0.0203579	16.1982	41	0.306828	9	0.846189
FBgn0000463	6.40161	NA	NA	NA	NA	NA	7.02958	NA	NA	NA	NA	NA	6.72044	NA	NA	NA	NA	NA	6.72044	NA	NA	NA	NA	NA	1	0.703064	9	0.322277
FBgn0051415	3.93652	0.989621	0.227173	2.03072	0.257934	0.861905	3.93652	-0.255017	-0.408597	0.963297	0.122354	15.8687	3.93652	-0.255017	-0.408597	0.963297	0.122354	15.8687	3.93652	NA	NA	NA	NA	NA	19	0.466676	1	0.499257
FBgn0051077	4.08783	NA	NA	NA	NA	NA	4.08783	NA	NA	NA	NA	NA	4.08783	NA	NA	NA	NA	NA	4.08783	NA	NA	NA	NA	NA	1	0.653986	1	0.288191
FBgn0037723	6.80058	NA	NA	NA	NA	NA	6.36682	NA	NA	NA	NA	NA	6.36682	NA	NA	NA	NA	NA	6.36682	NA	NA	NA	NA	NA	1	0.566125	2	0.433612
FBgn0028374	6.42542	NA	NA	NA	NA	NA	7.28298	NA	NA	NA	NA	NA	6.87065	NA	NA	NA	NA	NA	6.87065	NA	NA	NA	NA	NA	1	0.438029	9	0.745686
FBgn0004622	7.40712	0.158722	0.231228	0.560925	0.0378639	3.70221	8.23257	0.158722	0.231228	0.560925	0.0340675	3.70221	7.87092	NA	NA	NA	NA	NA	7.87092	NA	NA	NA	NA	NA	6	0.308365	9	0.736664
FBgn0263651	1.52616	0.532594	-1.74938	3.65732	1.19821	19.1288	2.32022	0.532594	-1.74938	3.65732	0.788139	19.1288	1.52616	NA	NA	NA	NA	NA	1.52616	NA	NA	NA	NA	NA	6	0.480865	3	0.294895
FBgn0053207	7.98082	0.420698	-0.046275	0.846471	0.0530315	23.5815	8.43536	0.176922	0.0991407	0.405612	0.0240424	1.95098	8.43536	0.176922	0.0991407	0.405612	0.0240424	1.95098	8.21226	NA	NA	NA	NA	NA	19	0.493749	11	0.833418
FBgn0038890	10.1331	0.127074	-0.207727	0.487025	0.0240313	20.097	9.97487	-0.0450926	-0.137177	0.288796	0.0144762	16.7869	10.0409	NA	NA	NA	NA	NA	9.97487	-0.0450926	-0.137177	0.288796	0.0144762	16.7869	24	0.922286	10	0.443304
FBgn0010770	6.19795	NA	NA	NA	NA	NA	5.6694	NA	NA	NA	NA	NA	5.6694	NA	NA	NA	NA	NA	5.6694	NA	NA	NA	NA	NA	1	0.426367	2	0.496463
FBgn0046763	6.73623	0.218242	0.295017	0.733934	0.0544766	3.56716	7.02976	0.218242	0.295017	0.733934	0.0522019	3.56716	6.73623	0.218242	0.295017	0.733934	0.0544766	3.56716	6.73623	0.218242	0.295017	0.733934	0.0544766	3.56716	38	0.69769	3	0.201958
FBgn0038465	8.45945	0.0910601	0.318684	0.662877	0.0391797	4.93689	9.23515	0.0910601	0.318684	0.662877	0.0358888	4.93689	8.92345	NA	NA	NA	NA	NA	9.23515	0.0910601	0.318684	0.662877	0.0358888	4.93689	23	0.757784	10	0.787853
FBgn0038402	4.35198	NA	NA	NA	NA	NA	4.35198	NA	NA	NA	NA	NA	4.35198	NA	NA	NA	NA	NA	4.35198	NA	NA	NA	NA	NA	1	0.691678	1	0.406417
FBgn0266744	8.50606	-0.229743	-0.115049	0.513879	0.0302067	13.7734	8.25988	-0.229743	-0.115049	0.513879	0.0311069	13.7734	8.50606	NA	NA	NA	NA	NA	8.25988	NA	NA	NA	NA	NA	6	0.523022	6	0.716846
FBgn0275433	5.07835	NA	NA	NA	NA	NA	5.58283	NA	NA	NA	NA	NA	5.07835	NA	NA	NA	NA	NA	5.07835	NA	NA	NA	NA	NA	1	0.553851	3	0.358163
FBgn0261108	9.10041	0.0662458	0.308043	0.630171	0.0346232	5.19088	9.91004	-0.176459	0.52188	1.10181	0.0555906	7.24544	9.6989	NA	NA	NA	NA	NA	9.6989	NA	NA	NA	NA	NA	7	0.567752	9	0.578527
FBgn0262605	0.520152	0.277261	-0.939452	1.95902	1.88313	19.0962	2.58257	0.277261	-0.939452	1.95902	0.379277	19.0962	1.65603	0.277261	-0.939452	1.95902	0.591483	19.0962	0.520152	NA	NA	NA	NA	NA	18	0.329254	12	0.272092
FBgn0020907	7.70261	NA	NA	NA	NA	NA	8.64427	0.188231	0.556057	1.1741	0.0679123	4.75323	8.36179	NA	NA	NA	NA	NA	8.36179	NA	NA	NA	NA	NA	3	0.668942	9	0.859097
FBgn0038903	4.94494	-0.564287	0.358353	1.33692	0.13518	9.83881	4.2616	NA	NA	NA	NA	NA	4.2616	NA	NA	NA	NA	NA	4.2616	NA	NA	NA	NA	NA	2	0.390463	2	0.637577
FBgn0037472	7.6196	-0.178378	0.0160423	0.358195	0.0235048	11.6574	7.6196	-0.178378	0.0160423	0.358195	0.0235048	11.6574	7.6196	NA	NA	NA	NA	NA	7.6196	NA	NA	NA	NA	NA	6	0.41521	1	0.459757
FBgn0263977	8.52395	NA	NA	NA	NA	NA	8.41855	NA	NA	NA	NA	NA	8.52395	NA	NA	NA	NA	NA	8.41855	NA	NA	NA	NA	NA	1	0.221495	6	0.347102
FBgn0015568	6.63341	0.393356	0.251338	0.933595	0.0703707	2.17179	7.05122	0.393356	0.251338	0.933595	0.0662009	2.17179	6.63341	NA	NA	NA	NA	NA	7.05122	NA	NA	NA	NA	NA	6	0.681983	6	0.337007
FBgn0267748	4.51252	-1.05546	-0.468797	2.30978	0.255931	13.5966	4.51252	NA	NA	NA	NA	NA	4.51252	NA	NA	NA	NA	NA	4.51252	NA	NA	NA	NA	NA	2	0.61389	1	0.269783
FBgn0051116	13.5464	0.134705	-0.39906	0.842364	0.0310918	19.2435	12.7169	0.195963	-0.747355	1.54524	0.0607554	18.9795	12.7169	0.134705	-0.39906	0.842364	0.0331199	19.2435	12.8891	0.134705	-0.39906	0.842364	0.0326773	19.2435	40	0.433961	11	0.375522
FBgn0262577	6.33552	NA	NA	NA	NA	NA	5.70952	NA	NA	NA	NA	NA	5.70952	NA	NA	NA	NA	NA	5.70952	NA	NA	NA	NA	NA	1	0.489967	2	0.582939
FBgn0039030	6.57902	NA	NA	NA	NA	NA	7.50274	NA	NA	NA	NA	NA	7.1717	NA	NA	NA	NA	NA	7.1717	NA	NA	NA	NA	NA	1	0.455184	9	0.844799
FBgn0051163	10.3927	0.00888908	0.207003	0.414388	0.0199365	5.83608	11.392	0.167532	0.41621	0.897324	0.0393838	4.53828	11.1021	0.00888908	0.207003	0.414388	0.0186626	5.83608	11.1021	0.00888908	0.207003	0.414388	0.0186626	5.83608	40	0.389408	9	0.645378
FBgn0039189	5.72576	NA	NA	NA	NA	NA	5.23015	NA	NA	NA	NA	NA	5.23015	NA	NA	NA	NA	NA	5.23015	NA	NA	NA	NA	NA	1	0.402919	2	0.632637
FBgn0039858	14.2073	-0.185275	-0.145943	0.471704	0.0166007	14.5485	14.076	-0.185275	-0.145943	0.471704	0.0167556	14.5485	14.076	0.0107105	-0.113176	0.227364	0.00807629	18.3604	14.076	0.0107105	-0.113176	0.227364	0.00807629	18.3604	41	0.688946	2	0.529306
FBgn0261561	6.40751	0.349393	0.286117	0.903191	0.070479	2.62093	7.06495	NA	NA	NA	NA	NA	6.77411	NA	NA	NA	NA	NA	6.77411	NA	NA	NA	NA	NA	2	0.555061	9	0.586066
FBgn0002905	7.34865	0.108962	-0.197162	0.450536	0.0306544	19.9285	7.34865	0.108962	-0.197162	0.450536	0.0306544	19.9285	7.34865	NA	NA	NA	NA	NA	7.16209	NA	NA	NA	NA	NA	6	0.621802	8	0.320964
FBgn0003676	7.83041	-0.31743	0.568893	1.30292	0.0831964	7.94404	7.83041	-0.31743	0.568893	1.30292	0.0831964	7.94404	7.83041	NA	NA	NA	NA	NA	7.83041	NA	NA	NA	NA	NA	6	0.474811	1	0.322134
FBgn0040629	2.83028	NA	NA	NA	NA	NA	3.72451	NA	NA	NA	NA	NA	2.83028	-0.421219	-1.46962	3.05759	0.540157	16.9338	2.83028	-0.421219	-1.46962	3.05759	0.540157	16.9338	16	0.304524	3	0.531187
FBgn0038246	9.29921	0.190884	0.119498	0.450407	0.0242175	2.13649	10.363	0.190884	0.119498	0.450407	0.0217316	2.13649	9.9944	NA	NA	NA	NA	NA	9.9944	NA	NA	NA	NA	NA	6	0.156039	9	0.892281
FBgn0043005	5.68628	-0.505491	0.142326	1.05029	0.0923531	10.9517	5.68628	NA	NA	NA	NA	NA	5.68628	NA	NA	NA	NA	NA	5.68628	NA	NA	NA	NA	NA	2	0.660198	1	0.434592
FBgn0038815	7.77547	NA	NA	NA	NA	NA	8.04808	NA	NA	NA	NA	NA	8.04808	NA	NA	NA	NA	NA	8.04808	NA	NA	NA	NA	NA	1	0.47455	2	0.39072
FBgn0267763	6.37478	-0.0842227	-0.488417	0.99125	0.0777478	17.3477	6.37478	-0.0842227	-0.488417	0.99125	0.0777478	17.3477	6.37478	NA	NA	NA	NA	NA	6.37478	NA	NA	NA	NA	NA	6	0.27369	1	0.337875
FBgn0015569	6.68862	NA	NA	NA	NA	NA	7.48165	NA	NA	NA	NA	NA	7.15992	NA	NA	NA	NA	NA	7.15992	NA	NA	NA	NA	NA	1	0.475361	9	0.772835
FBgn0038960	5.03326	-0.0660537	-0.41744	0.845267	0.0839681	17.4006	4.3142	-0.0660537	-0.41744	0.845267	0.0979634	17.4006	4.3142	NA	NA	NA	NA	NA	4.3142	NA	NA	NA	NA	NA	6	0.219234	2	0.703659
FBgn0039544	8.77755	-0.236023	-0.0733497	0.494316	0.028158	13.1509	8.37185	-0.236023	-0.0733497	0.494316	0.0295225	13.1509	8.49857	NA	NA	NA	NA	NA	8.49857	NA	NA	NA	NA	NA	6	0.453669	9	0.489884
FBgn0051437	6.18941	NA	NA	NA	NA	NA	6.38314	-0.351742	-0.234938	0.845974	0.0662663	14.2493	6.38314	NA	NA	NA	NA	NA	6.18941	NA	NA	NA	NA	NA	3	0.677357	7	0.327717
FBgn0028400	11.2713	-0.111059	0.0772945	0.270617	0.0120047	9.67753	11.3822	-0.111059	0.0772945	0.270617	0.0118878	9.67753	11.3822	NA	NA	NA	NA	NA	11.3822	NA	NA	NA	NA	NA	6	0.596853	2	0.480799
FBgn0039233	3.88792	NA	NA	NA	NA	NA	4.33219	-1.06518	-0.47079	2.32916	0.268821	13.5896	3.88792	NA	NA	NA	NA	NA	3.88792	NA	NA	NA	NA	NA	3	0.699091	3	0.339023
FBgn0288631	7.43736	-0.117986	0.168217	0.410938	0.0276266	8.33637	7.43736	-0.117986	0.168217	0.410938	0.0276266	8.33637	7.43736	NA	NA	NA	NA	NA	7.43736	NA	NA	NA	NA	NA	6	0.458374	1	0.366725
FBgn0039225	4.19917	NA	NA	NA	NA	NA	4.85582	NA	NA	NA	NA	NA	4.19917	NA	NA	NA	NA	NA	4.19917	NA	NA	NA	NA	NA	1	0.607063	3	0.477956
FBgn0264431	4.79334	0.686176	-0.108547	1.38942	0.144932	23.4007	4.79334	NA	NA	NA	NA	NA	4.79334	NA	NA	NA	NA	NA	4.79334	NA	NA	NA	NA	NA	2	0.526022	1	0.389657
FBgn0002609	3.18465	NA	NA	NA	NA	NA	3.18465	NA	NA	NA	NA	NA	3.18465	NA	NA	NA	NA	NA	3.18465	NA	NA	NA	NA	NA	1	0.396703	1	0.402945
FBgn0051013	1.97962	NA	NA	NA	NA	NA	2.98239	NA	NA	NA	NA	NA	2.98239	NA	NA	NA	NA	NA	2.98239	NA	NA	NA	NA	NA	1	0.756617	2	0.396292
FBgn0267137	3.85585	NA	NA	NA	NA	NA	3.85585	NA	NA	NA	NA	NA	3.85585	NA	NA	NA	NA	NA	3.85585	NA	NA	NA	NA	NA	1	0.368936	1	0.371072
FBgn0037898	5.16554	NA	NA	NA	NA	NA	4.33909	NA	NA	NA	NA	NA	4.33909	NA	NA	NA	NA	NA	4.33909	NA	NA	NA	NA	NA	1	0.442814	2	0.722744
FBgn0038037	7.69136	0.295243	0.254325	0.779357	0.0506645	2.71612	8.42303	0.295243	0.254325	0.779357	0.0462635	2.71612	8.07762	NA	NA	NA	NA	NA	8.07762	NA	NA	NA	NA	NA	6	0.573371	9	0.377899
FBgn0037449	4.88648	-0.22733	-0.527879	1.1495	0.11762	16.4467	5.27273	-0.22733	-0.527879	1.1495	0.109004	16.4467	4.88648	NA	NA	NA	NA	NA	4.88648	NA	NA	NA	NA	NA	6	0.573816	3	0.357649
FBgn0002924	5.54434	0.261389	-0.477331	1.08843	0.0981566	19.9137	4.64526	0.261389	-0.477331	1.08843	0.117155	19.9137	4.64526	NA	NA	NA	NA	NA	4.64526	NA	NA	NA	NA	NA	6	0.398508	2	0.721988
FBgn0037623	9.17376	0.0878653	-0.535245	1.08482	0.0591261	18.6215	8.96388	0.0878653	-0.535245	1.08482	0.0605105	18.6215	8.96388	NA	NA	NA	NA	NA	8.96388	NA	NA	NA	NA	NA	6	0.86771	2	0.443233
FBgn0038989	6.24639	-0.188232	0.274673	0.665963	0.0533079	8.29484	6.08216	-0.188232	0.274673	0.665963	0.0547472	8.29484	6.24639	NA	NA	NA	NA	NA	6.08216	NA	NA	NA	NA	NA	6	0.752731	6	0.297177
FBgn0037608	5.99866	-0.65505	0.0357608	1.31205	0.109362	11.7917	5.99866	NA	NA	NA	NA	NA	5.99866	NA	NA	NA	NA	NA	5.99866	NA	NA	NA	NA	NA	2	0.551946	1	0.441049
FBgn0037483	7.71705	0.238151	0.332181	0.817459	0.0529644	3.62414	7.09148	0.238151	0.332181	0.817459	0.0576367	3.62414	7.33664	0.238151	0.332181	0.817459	0.0557107	3.62414	7.33664	0.238151	0.332181	0.817459	0.0557107	3.62414	38	0.493986	9	0.405205
FBgn0028476	10.6429	-0.0132201	-0.0842827	0.170626	0.00801597	17.4057	10.5497	-0.0132201	-0.0842827	0.170626	0.00808675	17.4057	10.5497	NA	NA	NA	NA	NA	10.6429	NA	NA	NA	NA	NA	6	0.584084	7	0.592264
FBgn0038046	7.655	NA	NA	NA	NA	NA	7.42918	NA	NA	NA	NA	NA	7.42918	NA	NA	NA	NA	NA	7.655	NA	NA	NA	NA	NA	1	0.745583	7	0.490345
FBgn0051202	5.90771	0.200176	0.463841	1.01038	0.0855141	4.44379	4.8928	0.200176	0.463841	1.01038	0.103252	4.44379	4.8928	NA	NA	NA	NA	NA	5.36213	NA	NA	NA	NA	NA	6	0.430717	11	0.721684
FBgn0039147	4.80755	NA	NA	NA	NA	NA	4.80755	NA	NA	NA	NA	NA	4.80755	NA	NA	NA	NA	NA	4.80755	NA	NA	NA	NA	NA	1	0.642658	1	0.36025
FBgn0267764	7.98925	0.143913	-0.515869	1.07113	0.0670359	19.0392	7.26219	0.143913	-0.515869	1.07113	0.0737472	19.0392	7.59103	0.143913	-0.515869	1.07113	0.0705525	19.0392	7.26219	NA	NA	NA	NA	NA	18	0.518507	10	0.84703
FBgn0038349	7.94027	0.0891011	0.379693	0.780015	0.0491177	5.11957	8.89684	0.0891011	0.379693	0.780015	0.0438366	5.11957	8.55891	-0.270899	0.146054	0.615525	0.0359582	10.1113	8.89684	-0.270899	0.146054	0.615525	0.0345923	10.1113	41	0.732417	10	0.455573
FBgn0010441	6.39393	0.0285845	0.66461	1.33045	0.10404	5.83582	6.39393	NA	NA	NA	NA	NA	6.39393	NA	NA	NA	NA	NA	6.39393	NA	NA	NA	NA	NA	2	0.582015	1	0.39432
FBgn0039402	7.90364	0.191967	0.205276	0.562102	0.0355597	3.12793	7.55228	0.191967	0.205276	0.562102	0.0372141	3.12793	7.67301	NA	NA	NA	NA	NA	7.67301	NA	NA	NA	NA	NA	6	0.59123	9	0.376685
FBgn0037715	8.22368	0.145752	0.102411	0.356268	0.0216611	2.33956	8.09466	0.145752	0.102411	0.356268	0.0220064	2.33956	8.09466	NA	NA	NA	NA	NA	8.22368	0.145752	0.102411	0.356268	0.0216611	2.33956	23	0.290001	7	0.310445
FBgn0010399	8.92032	NA	NA	NA	NA	NA	9.59959	0.0832387	0.308693	0.639438	0.0333055	4.99395	9.59959	NA	NA	NA	NA	NA	9.3593	NA	NA	NA	NA	NA	3	0.41189	11	0.471235
FBgn0267975	10.5838	0.10771	0.019819	0.219037	0.0103477	0.695064	10.7794	0.10771	0.019819	0.219037	0.0101599	0.695064	10.7794	0.10771	0.019819	0.219037	0.0101599	0.695064	10.5838	0.10771	0.019819	0.219037	0.0103477	0.695064	38	0.244255	7	0.734829
FBgn0015331	8.85245	0.160046	-0.0468005	0.333497	0.0188364	22.9133	8.70001	0.160046	-0.0468005	0.333497	0.0191665	22.9133	8.85245	NA	NA	NA	NA	NA	8.70001	NA	NA	NA	NA	NA	6	0.475009	6	0.343941
FBgn0027948	12.4031	0.0146193	0.186172	0.373491	0.0150563	5.70067	12.5396	0.0146193	0.186172	0.373491	0.0148924	5.70067	12.5396	-0.0848033	0.0443228	0.191375	0.00763083	10.1604	12.5396	-0.0848033	0.0443228	0.191375	0.00763083	10.1604	41	0.450218	2	0.28358
FBgn0011655	9.18858	-0.0242867	-0.181884	0.366997	0.0199703	17.493	9.18858	-0.0242867	-0.181884	0.366997	0.0199703	17.493	9.18858	NA	NA	NA	NA	NA	9.18858	NA	NA	NA	NA	NA	6	0.807428	1	0.371531
FBgn0266758	8.75942	0.313587	0.267623	0.824522	0.0470649	2.69855	9.62149	0.0383351	0.398783	0.801242	0.0416381	5.63393	9.37775	0.0383351	0.398783	0.801242	0.0427204	5.63393	9.37775	0.0383351	0.398783	0.801242	0.0427204	5.63393	39	0.792444	9	0.824217
FBgn0004781	-0.287467	0.213037	2.50738	5.03283	-8.75375	5.67624	0.837034	0.213037	2.50738	5.03283	3.00635	5.67624	0.837034	NA	NA	NA	NA	NA	-0.287467	NA	NA	NA	NA	NA	6	0.872035	7	0.356722
FBgn0265067	7.95872	0.299909	-0.415075	1.02417	0.0643428	20.39	7.74297	0.299909	-0.415075	1.02417	0.0661356	20.39	7.74297	NA	NA	NA	NA	NA	7.74297	NA	NA	NA	NA	NA	6	0.223328	2	0.452222
FBgn0039075	8.69557	0.190459	0.117513	0.447588	0.0257366	2.11163	9.38752	0.190459	0.117513	0.447588	0.0238395	2.11163	9.16838	NA	NA	NA	NA	NA	9.16838	NA	NA	NA	NA	NA	6	0.470149	9	0.777127
FBgn0000274	0.485904	NA	NA	NA	NA	NA	3.01404	NA	NA	NA	NA	NA	3.01404	NA	NA	NA	NA	NA	2.05873	NA	NA	NA	NA	NA	1	0.495976	11	0.456337
FBgn0267798	4.63048	NA	NA	NA	NA	NA	3.61729	NA	NA	NA	NA	NA	3.61729	NA	NA	NA	NA	NA	3.61729	NA	NA	NA	NA	NA	1	0.704476	2	0.584003
FBgn0039094	8.60976	0.0271701	-0.463393	0.928378	0.0539143	18.2237	8.42791	0.0271701	-0.463393	0.928378	0.0550776	18.2237	8.42791	0.270585	-0.175257	0.644767	0.0382519	21.8046	8.42791	0.380006	0.160023	0.824649	0.0489237	1.52242	51	0.391136	2	0.310847
FBgn0051223	5.77011	-0.455899	0.313557	1.10664	0.095894	9.69871	5.44931	NA	NA	NA	NA	NA	5.44931	NA	NA	NA	NA	NA	5.44931	NA	NA	NA	NA	NA	2	0.715915	2	0.388668
FBgn0263490	12.7691	0.133217	-0.631191	1.29019	0.05052	18.7945	12.3253	0.133217	-0.631191	1.29019	0.0523393	18.7945	12.3253	0.0592876	-0.296692	0.605115	0.0245477	18.7534	12.3253	0.0592876	-0.296692	0.605115	0.0245477	18.7534	41	0.853944	2	0.471278
FBgn0250910	9.51408	0.16687	0.194595	0.512691	0.0269438	3.29241	10.4292	0.16687	0.194595	0.512691	0.0245797	3.29241	10.1352	NA	NA	NA	NA	NA	10.1352	NA	NA	NA	NA	NA	6	0.309467	9	0.887661
FBgn0262617	11.7914	-0.110431	0.151869	0.37555	0.0159247	8.40151	11.7914	-0.110431	0.151869	0.37555	0.0159247	8.40151	11.7914	NA	NA	NA	NA	NA	11.7914	NA	NA	NA	NA	NA	6	0.501621	1	0.367472
FBgn0038360	7.25033	NA	NA	NA	NA	NA	6.9268	0.261795	-0.157274	0.610809	0.0440903	21.9336	6.9268	NA	NA	NA	NA	NA	6.9268	NA	NA	NA	NA	NA	3	0.374603	2	0.629027
FBgn0051352	10.9712	-0.130866	0.326542	0.703579	0.0320649	7.45594	10.6382	-0.130866	0.326542	0.703579	0.0330686	7.45594	10.7979	-0.00683728	0.122555	0.245491	0.0113676	6.21288	10.7979	-0.00683728	0.122555	0.245491	0.0113676	6.21288	41	0.829399	9	0.879815
FBgn0037290	6.03693	0.0603908	0.38828	0.785897	0.0650908	5.41063	8.29904	0.0603908	0.38828	0.785897	0.0473487	5.41063	7.58305	NA	NA	NA	NA	NA	7.58305	NA	NA	NA	NA	NA	6	0.281464	9	0.864412
FBgn0037262	8.76627	0.0124484	-0.199469	0.399715	0.0227985	18.2381	8.2922	0.0124484	-0.199469	0.399715	0.0241019	18.2381	8.515	NA	NA	NA	NA	NA	8.2922	0.0124484	-0.199469	0.399715	0.0241019	18.2381	23	0.346766	10	0.88322
FBgn0045473	4.57667	NA	NA	NA	NA	NA	4.57667	0.0793224	1.45301	2.91035	0.317955	5.79168	4.57667	NA	NA	NA	NA	NA	4.57667	NA	NA	NA	NA	NA	3	0.632425	1	0.401659
FBgn0037679	9.25198	0.281369	-0.162271	0.649617	0.035107	22.0018	8.78722	0.281369	-0.162271	0.649617	0.0369638	22.0018	8.92008	NA	NA	NA	NA	NA	8.92008	NA	NA	NA	NA	NA	6	0.565383	9	0.757916
FBgn0039282	11.3891	-0.226752	0.0500873	0.464436	0.0203895	11.1696	11.0434	-0.226752	0.0500873	0.464436	0.0210279	11.1696	11.1647	NA	NA	NA	NA	NA	11.1647	NA	NA	NA	NA	NA	6	0.667964	9	0.746559
FBgn0037896	8.87772	0.0388397	-0.220622	0.44803	0.0252334	18.6656	8.13703	-0.230173	-0.51382	1.12604	0.0691922	16.3913	8.35774	0.0388397	-0.220622	0.44803	0.0268033	18.6656	8.13703	0.0388397	-0.220622	0.44803	0.0275303	18.6656	40	0.671728	10	0.552627
FBgn0266668	8.01696	0.0079187	0.195763	0.391847	0.0244386	5.84558	8.01696	0.0079187	0.195763	0.391847	0.0244386	5.84558	8.01696	NA	NA	NA	NA	NA	8.01696	NA	NA	NA	NA	NA	6	0.375564	1	0.491456
FBgn0037363	11.4593	0.172902	-0.231449	0.577802	0.0252111	20.4507	11.5574	0.0576268	-0.10572	0.240811	0.010418	19.9063	11.5574	0.0576268	-0.10572	0.240811	0.010418	19.9063	11.4593	NA	NA	NA	NA	NA	19	0.290695	7	0.74863
FBgn0014018	9.72102	NA	NA	NA	NA	NA	9.47201	NA	NA	NA	NA	NA	9.47201	-0.0205661	0.366877	0.734907	0.0387936	6.2139	9.72102	-0.0205661	0.366877	0.734907	0.0377999	6.2139	16	0.697055	7	0.703541
FBgn0037552	4.6575	NA	NA	NA	NA	NA	5.3191	NA	NA	NA	NA	NA	4.6575	NA	NA	NA	NA	NA	4.6575	NA	NA	NA	NA	NA	1	0.42037	3	0.633898
FBgn0038597	7.00351	NA	NA	NA	NA	NA	7.00351	NA	NA	NA	NA	NA	7.00351	NA	NA	NA	NA	NA	7.00351	NA	NA	NA	NA	NA	1	0.502696	1	0.391472
FBgn0263408	5.41749	-0.132302	0.316075	0.685294	0.0632483	7.51421	4.5116	-0.132302	0.316075	0.685294	0.0759479	7.51421	4.88981	NA	NA	NA	NA	NA	4.88981	NA	NA	NA	NA	NA	6	0.239838	9	0.456792
FBgn0082582	12.7934	0.148397	-0.45794	0.962769	0.0376277	19.197	12.4255	0.148397	-0.45794	0.962769	0.0387417	19.197	12.4255	0.221308	-0.137117	0.520686	0.0209523	21.8812	12.4255	0.221308	-0.137117	0.520686	0.0209523	21.8812	41	0.857994	2	0.599468
FBgn0002868	7.90016	NA	NA	NA	NA	NA	8.54916	NA	NA	NA	NA	NA	8.26472	NA	NA	NA	NA	NA	8.54916	NA	NA	NA	NA	NA	1	0.499996	10	0.431343
FBgn0037589	7.56551	0.231099	-0.513371	1.12598	0.0744153	19.6157	7.32177	NA	NA	NA	NA	NA	7.32177	NA	NA	NA	NA	NA	7.32177	NA	NA	NA	NA	NA	2	0.286463	2	0.31938
FBgn0010389	6.66032	NA	NA	NA	NA	NA	7.71006	-0.124108	0.445747	0.925405	0.0600128	7.03724	7.28651	NA	NA	NA	NA	NA	7.28651	NA	NA	NA	NA	NA	3	0.613212	9	0.834569
FBgn0262904	4.54189	NA	NA	NA	NA	NA	5.29508	NA	NA	NA	NA	NA	4.54189	NA	NA	NA	NA	NA	4.54189	NA	NA	NA	NA	NA	1	0.276737	3	0.599346
FBgn0259152	8.62372	NA	NA	NA	NA	NA	8.62372	-0.265142	0.0428027	0.537148	0.0311437	11.3886	8.62372	NA	NA	NA	NA	NA	8.62372	NA	NA	NA	NA	NA	3	0.79748	1	0.487957
FBgn0039347	9.12095	0.0572988	0.367477	0.743835	0.0407762	5.40917	9.12095	0.0572988	0.367477	0.743835	0.0407762	5.40917	9.12095	NA	NA	NA	NA	NA	9.12095	NA	NA	NA	NA	NA	6	0.697266	1	0.269871
FBgn0037668	4.59191	NA	NA	NA	NA	NA	4.00455	0.123534	-0.862662	1.74292	0.217618	18.5433	4.00455	NA	NA	NA	NA	NA	4.00455	NA	NA	NA	NA	NA	3	0.685566	2	0.6549
FBgn0038881	13.9553	0.0979801	-0.0595661	0.229331	0.00821665	21.9135	14.0272	0.0979801	-0.0595661	0.229331	0.00817455	21.9135	14.0272	NA	NA	NA	NA	NA	13.9553	NA	NA	NA	NA	NA	6	0.465685	7	0.716203
FBgn0038796	5.18614	NA	NA	NA	NA	NA	6.15509	NA	NA	NA	NA	NA	5.68559	NA	NA	NA	NA	NA	5.68559	NA	NA	NA	NA	NA	1	0.327778	9	0.80663
FBgn0038014	5.42962	NA	NA	NA	NA	NA	4.53506	NA	NA	NA	NA	NA	4.53506	NA	NA	NA	NA	NA	4.53506	NA	NA	NA	NA	NA	1	0.522998	2	0.560574
FBgn0041621	5.95227	0.77782	-0.215104	1.61403	0.135581	22.9694	5.11576	0.77782	-0.215104	1.61403	0.157751	22.9694	5.11576	0.353492	-0.202113	0.814386	0.0795959	22.016	5.11576	0.353492	-0.202113	0.814386	0.0795959	22.016	41	0.493764	2	0.635159
FBgn0037911	8.06145	0.0923292	-0.234742	0.504494	0.0312905	19.4314	7.81355	0.0923292	-0.234742	0.504494	0.0322833	19.4314	7.81355	NA	NA	NA	NA	NA	7.81355	NA	NA	NA	NA	NA	6	0.342512	2	0.407784
FBgn0266697	4.33019	0.263676	-0.754205	1.59794	0.184511	19.2847	2.60903	0.263676	-0.754205	1.59794	0.306232	19.2847	2.60903	NA	NA	NA	NA	NA	2.60903	NA	NA	NA	NA	NA	6	0.445696	2	0.606135
FBgn0037685	6.03016	NA	NA	NA	NA	NA	5.11278	NA	NA	NA	NA	NA	5.11278	NA	NA	NA	NA	NA	5.42256	NA	NA	NA	NA	NA	1	0.310673	11	0.52661
FBgn0039015	5.35749	NA	NA	NA	NA	NA	5.35749	NA	NA	NA	NA	NA	5.35749	NA	NA	NA	NA	NA	5.35749	NA	NA	NA	NA	NA	1	0.554311	1	0.413539
FBgn0037254	4.39991	1.11657	-0.228553	2.27944	0.259033	23.2288	4.39991	0.482774	0.488583	1.37373	0.156109	3.02284	4.39991	NA	NA	NA	NA	NA	4.39991	NA	NA	NA	NA	NA	7	0.367913	1	0.299981
FBgn0266137	8.6828	NA	NA	NA	NA	NA	9.27226	NA	NA	NA	NA	NA	9.07028	NA	NA	NA	NA	NA	9.07028	NA	NA	NA	NA	NA	1	0.497897	9	0.691261
FBgn0038460	8.86964	-0.20984	-0.471855	1.03282	0.0582223	16.4016	7.26619	-0.20984	-0.471855	1.03282	0.0710704	16.4016	7.49431	-0.0830968	-0.219612	0.469615	0.0313314	16.6183	7.9099	-0.0830968	-0.219612	0.469615	0.0296853	16.6183	41	0.484752	15	0.874845
FBgn0261053	7.7164	0.161577	0.425038	0.909428	0.0589282	4.61239	8.03103	0.161577	0.425038	0.909428	0.0566196	4.61239	8.03103	NA	NA	NA	NA	NA	8.03103	NA	NA	NA	NA	NA	6	0.936401	2	0.647619
FBgn0037375	7.97769	0.305194	0.246135	0.784158	0.0491469	2.59238	8.70864	0.305194	0.246135	0.784158	0.0450218	2.59238	8.49193	NA	NA	NA	NA	NA	8.49193	NA	NA	NA	NA	NA	6	0.836566	9	0.620331
FBgn0014930	7.07185	NA	NA	NA	NA	NA	6.88644	-0.359396	-0.272885	0.90251	0.0655281	14.4806	6.88644	NA	NA	NA	NA	NA	6.88644	NA	NA	NA	NA	NA	3	0.309939	2	0.531728
FBgn0037626	4.86597	1.52769	1.06199	3.7211	0.382359	2.32037	4.86597	0.625408	0.726878	1.9178	0.197062	3.28608	4.86597	NA	NA	NA	NA	NA	4.86597	0.625408	0.726878	1.9178	0.197062	3.28608	24	0.416653	1	0.478545
FBgn0051051	6.39317	NA	NA	NA	NA	NA	6.08909	NA	NA	NA	NA	NA	6.08909	NA	NA	NA	NA	NA	6.08909	NA	NA	NA	NA	NA	1	0.357869	2	0.373509
FBgn0267694	4.10548	NA	NA	NA	NA	NA	4.10548	NA	NA	NA	NA	NA	4.10548	NA	NA	NA	NA	NA	4.10548	NA	NA	NA	NA	NA	1	0.679384	1	0.263469
FBgn0286204	3.17875	NA	NA	NA	NA	NA	2.38572	-0.276056	2.04332	4.12378	0.864264	6.51294	2.38572	NA	NA	NA	NA	NA	2.38572	NA	NA	NA	NA	NA	3	0.495373	2	0.240942
FBgn0045035	9.66534	0.2101	-0.465984	1.02232	0.0528857	19.618	9.3481	0.2101	-0.465984	1.02232	0.0546805	19.618	9.53353	NA	NA	NA	NA	NA	9.3481	NA	NA	NA	NA	NA	6	0.436944	10	0.569225
FBgn0037754	11.3049	0.172748	-0.0678845	0.371216	0.0164184	22.5698	10.7071	0.172748	-0.0678845	0.371216	0.0173351	22.5698	10.8854	0.172748	-0.0678845	0.371216	0.0170511	22.5698	10.8854	NA	NA	NA	NA	NA	18	0.485182	9	0.850848
FBgn0051017	4.09137	NA	NA	NA	NA	NA	4.09137	NA	NA	NA	NA	NA	5.15599	NA	NA	NA	NA	NA	4.09137	NA	NA	NA	NA	NA	1	0.270404	4	0.333338
FBgn0267769	8.35479	NA	NA	NA	NA	NA	7.81594	-0.270208	0.104252	0.579245	0.0370553	10.5935	8.05777	0.179425	0.229917	0.583285	0.0361939	3.4688	7.81594	0.179425	0.229917	0.583285	0.0373138	3.4688	34	0.421125	10	0.536168
FBgn0039795	0.783581	0.185801	1.67495	3.37045	2.15067	5.57801	3.31995	NA	NA	NA	NA	NA	3.31995	NA	NA	NA	NA	NA	2.43008	NA	NA	NA	NA	NA	2	0.720572	11	0.644223
FBgn0038476	9.15401	0.304349	-0.395374	0.997895	0.0545059	20.5059	8.93039	0.304349	-0.395374	0.997895	0.0558707	20.5059	8.93039	NA	NA	NA	NA	NA	8.93039	NA	NA	NA	NA	NA	6	0.786949	2	0.698766
FBgn0037461	12.3336	0.254717	0.656006	1.40744	0.0570573	4.58531	11.7397	0.254717	0.656006	1.40744	0.0599437	4.58531	11.2119	0.749896	1.53566	3.41795	0.152425	4.26485	13.0541	0.749896	1.53566	3.41795	0.130914	4.26485	41	0.292481	15	0.592816
FBgn0051407	5.98845	NA	NA	NA	NA	NA	5.64713	NA	NA	NA	NA	NA	5.64713	NA	NA	NA	NA	NA	5.64713	NA	NA	NA	NA	NA	1	0.645763	2	0.342266
FBgn0039003	7.99218	0.138137	-0.140553	0.394142	0.024658	20.9669	7.99218	0.138137	-0.140553	0.394142	0.024658	20.9669	7.99218	NA	NA	NA	NA	NA	7.99218	NA	NA	NA	NA	NA	6	0.546471	1	0.435841
FBgn0039731	5.03575	NA	NA	NA	NA	NA	5.03575	NA	NA	NA	NA	NA	5.03575	NA	NA	NA	NA	NA	5.03575	NA	NA	NA	NA	NA	1	0.352496	1	0.285928
FBgn0087013	10.8733	NA	NA	NA	NA	NA	11.0565	NA	NA	NA	NA	NA	10.8733	-0.190155	-0.0950976	0.425218	0.0195533	13.7713	11.0565	NA	NA	NA	NA	NA	4	0.289663	6	0.698857
FBgn0038302	5.17074	NA	NA	NA	NA	NA	4.59626	NA	NA	NA	NA	NA	4.59626	NA	NA	NA	NA	NA	4.59626	NA	NA	NA	NA	NA	1	0.706794	2	0.541636
FBgn0051451	12.722	-0.149225	0.239371	0.564151	0.0221722	8.1293	13.5524	-0.149225	0.239371	0.564151	0.0208136	8.1293	12.9967	-0.149225	0.239371	0.564151	0.0217037	8.1293	13.5524	NA	NA	NA	NA	NA	18	0.438188	10	0.770406
FBgn0051514	6.15057	0.351517	0.429415	1.10989	0.0902262	3.37976	5.52367	0.351517	0.429415	1.10989	0.100466	3.37976	5.52367	NA	NA	NA	NA	NA	5.82827	NA	NA	NA	NA	NA	6	0.835471	11	0.582151
FBgn0038462	6.65315	-0.209022	-0.00465435	0.418147	0.0314248	12.085	6.79388	-0.209022	-0.00465435	0.418147	0.0307738	12.085	6.65315	NA	NA	NA	NA	NA	6.79388	NA	NA	NA	NA	NA	6	0.43715	6	0.345815
FBgn0039584	8.96241	NA	NA	NA	NA	NA	9.63565	0.119066	0.126414	0.347316	0.0180224	3.1143	9.63565	0.119066	0.126414	0.347316	0.0180224	3.1143	9.35914	NA	NA	NA	NA	NA	10	0.521265	11	0.531477
FBgn0028487	10.18	0.0604752	-0.179891	0.379568	0.0186428	19.2388	10.18	0.0604752	-0.179891	0.379568	0.0186428	19.2388	10.18	-0.168648	0.0600249	0.358023	0.0175845	10.6939	10.18	-0.168648	0.0600249	0.358023	0.0175845	10.6939	41	0.931001	1	0.384986
FBgn0044511	4.46719	0.058175	-0.590573	1.18686	0.132842	18.3751	4.46719	0.058175	-0.590573	1.18686	0.132842	18.3751	4.02143	NA	NA	NA	NA	NA	4.02143	NA	NA	NA	NA	NA	6	0.498911	5	0.345365
FBgn0038447	6.27343	NA	NA	NA	NA	NA	6.27343	NA	NA	NA	NA	NA	6.27343	NA	NA	NA	NA	NA	6.27343	NA	NA	NA	NA	NA	1	0.326541	1	0.293644
FBgn0037504	6.26105	NA	NA	NA	NA	NA	5.95579	-0.402576	-0.162651	0.868385	0.0729026	13.4667	6.26105	NA	NA	NA	NA	NA	5.95579	NA	NA	NA	NA	NA	3	0.54205	6	0.457618
FBgn0037963	9.46593	0.233668	0.759372	1.58902	0.0839337	4.85975	9.74881	0.119373	0.384649	0.805494	0.0413124	4.85057	9.74881	NA	NA	NA	NA	NA	9.74881	NA	NA	NA	NA	NA	7	0.74648	2	0.669138
FBgn0037677	2.59927	0.876444	-1.23655	3.03132	0.583109	20.3552	2.59927	0.876444	-1.23655	3.03132	0.583109	20.3552	2.59927	NA	NA	NA	NA	NA	2.59927	NA	NA	NA	NA	NA	6	0.595873	1	0.409246
FBgn0038499	8.34379	-0.146503	0.0244567	0.29706	0.0178013	11.3682	8.2357	-0.146503	0.0244567	0.29706	0.0180349	11.3682	8.34379	NA	NA	NA	NA	NA	8.2357	NA	NA	NA	NA	NA	6	0.529847	6	0.324766
FBgn0262331	6.81387	NA	NA	NA	NA	NA	6.66301	NA	NA	NA	NA	NA	6.66301	0.136874	0.120541	0.364771	0.0273728	2.75796	6.66301	0.136874	0.120541	0.364771	0.0273728	2.75796	16	0.42906	2	0.373006
FBgn0266916	6.44494	0.188226	-0.222066	0.582211	0.045168	20.6857	6.03274	0.188226	-0.222066	0.582211	0.0482542	20.6857	6.44494	NA	NA	NA	NA	NA	6.03274	NA	NA	NA	NA	NA	6	0.582727	6	0.508363
FBgn0040227	9.39777	-0.259304	0.347845	0.867721	0.0461663	8.44687	9.39777	-0.259304	0.347845	0.867721	0.0461663	8.44687	9.39777	NA	NA	NA	NA	NA	9.49732	NA	NA	NA	NA	NA	6	0.183999	8	0.249216
FBgn0039312	6.79762	-0.498331	0.923473	2.0987	0.15437	7.89017	6.79762	-0.498331	0.923473	2.0987	0.15437	7.89017	6.79762	NA	NA	NA	NA	NA	6.79762	0.583473	0.00920894	1.16709	0.0858457	0.0602815	26	0.454907	1	0.257197
FBgn0037688	7.58107	NA	NA	NA	NA	NA	7.23783	NA	NA	NA	NA	NA	7.23783	NA	NA	NA	NA	NA	7.23783	NA	NA	NA	NA	NA	1	0.340086	2	0.453514
FBgn0044823	7.38396	-0.188134	-0.023577	0.379212	0.0256781	12.4762	7.20423	-0.188134	-0.023577	0.379212	0.0263187	12.4762	7.38396	NA	NA	NA	NA	NA	7.20423	-0.188134	-0.023577	0.379212	0.0263187	12.4762	23	0.709512	6	0.675949
FBgn0013813	11.9431	0.187918	-0.281218	0.676452	0.0283197	20.2501	10.6844	0.0260104	-0.456793	0.915065	0.0428223	18.2173	11.5474	0.187918	-0.281218	0.676452	0.0292901	20.2501	10.6844	0.0260104	-0.456793	0.915065	0.0428223	18.2173	44	0.302174	10	0.557248
FBgn0039081	7.86727	NA	NA	NA	NA	NA	8.46356	NA	NA	NA	NA	NA	8.26142	-0.157786	-0.0679757	0.343611	0.0207961	13.5538	8.26142	-0.157786	-0.0679757	0.343611	0.0207961	13.5538	16	0.337927	9	0.37796
FBgn0263400	10.2702	NA	NA	NA	NA	NA	9.28198	-0.348424	0.272285	0.884394	0.0476404	9.46622	9.64293	0.274426	0.316718	0.838141	0.0434588	3.27281	9.64293	NA	NA	NA	NA	NA	11	0.57301	9	0.883347
FBgn0038331	8.35282	0.00157062	-0.310976	0.621961	0.0372306	18.0193	8.0121	0.00157062	-0.310976	0.621961	0.0388138	18.0193	8.0121	0.00157062	-0.310976	0.621961	0.0388138	18.0193	8.0121	0.00157062	-0.310976	0.621961	0.0388138	18.0193	38	0.497372	2	0.636463
FBgn0038515	8.49435	0.112242	-0.167599	0.403425	0.0237466	20.254	8.391	NA	NA	NA	NA	NA	8.49435	NA	NA	NA	NA	NA	8.391	NA	NA	NA	NA	NA	2	0.367498	6	0.238667
FBgn0025574	11.8705	0.165378	-0.24143	0.585281	0.0246528	20.2941	11.3744	NA	NA	NA	NA	NA	11.5631	0.165378	-0.24143	0.585281	0.0253082	20.2941	11.3744	0.165378	-0.24143	0.585281	0.025728	20.2941	28	0.823491	10	0.769485
FBgn0039298	5.81184	0.952861	-0.517881	2.169	0.186602	22.0984	6.37391	0.952861	-0.517881	2.169	0.170147	22.0984	5.81184	0.952861	-0.517881	2.169	0.186602	22.0984	5.81184	0.952861	-0.517881	2.169	0.186602	22.0984	38	0.630517	3	0.634883
FBgn0038914	3.32868	NA	NA	NA	NA	NA	3.92106	-0.305907	-0.931147	1.96022	0.24996	16.7875	3.32868	-0.305907	-0.931147	1.96022	0.294444	16.7875	3.32868	-0.305907	-0.931147	1.96022	0.294444	16.7875	33	0.301292	3	0.329074
FBgn0038760	7.52589	NA	NA	NA	NA	NA	7.52589	NA	NA	NA	NA	NA	7.52589	NA	NA	NA	NA	NA	7.52589	NA	NA	NA	NA	NA	1	0.513216	1	0.373672
FBgn0014861	4.40849	0.473374	0.445483	1.30006	0.147449	2.88409	3.65068	0.473374	0.445483	1.30006	0.178057	2.88409	3.65068	NA	NA	NA	NA	NA	3.65068	NA	NA	NA	NA	NA	6	0.261459	2	0.523821
FBgn0037892	6.08403	-0.229517	-0.310358	0.772011	0.0634457	15.5677	6.08403	-0.229517	-0.310358	0.772011	0.0634457	15.5677	6.08403	NA	NA	NA	NA	NA	6.08403	NA	NA	NA	NA	NA	6	0.253371	1	0.435314
FBgn0010803	8.7076	0.144245	0.39183	0.835075	0.0479509	4.65265	8.30593	-0.318202	0.0475798	0.64348	0.0387362	11.4331	8.46561	NA	NA	NA	NA	NA	8.46561	NA	NA	NA	NA	NA	7	0.923097	9	0.763282
FBgn0264985	0.656963	NA	NA	NA	NA	NA	1.93802	NA	NA	NA	NA	NA	0.656963	NA	NA	NA	NA	NA	0.656963	NA	NA	NA	NA	NA	1	0.34676	3	0.407043
FBgn0051122	9.42853	-0.0102601	-0.216728	0.43394	0.0230121	17.8193	9.42853	-0.0102601	-0.216728	0.43394	0.0230121	17.8193	9.42853	NA	NA	NA	NA	NA	9.42853	NA	NA	NA	NA	NA	6	0.833219	1	0.374004
FBgn0286199	4.23952	-0.726393	1.77804	3.8414	0.453046	7.48145	4.23952	-0.726393	1.77804	3.8414	0.453046	7.48145	4.23952	NA	NA	NA	NA	NA	4.23952	NA	NA	NA	NA	NA	6	0.59623	1	0.467101
FBgn0038173	5.58615	0.403116	0.950955	2.06574	0.184898	4.46851	5.58615	0.403116	0.950955	2.06574	0.184898	4.46851	5.58615	NA	NA	NA	NA	NA	5.58615	NA	NA	NA	NA	NA	6	0.910662	1	0.410082
FBgn0038354	5.77018	0.197488	0.123049	0.46537	0.0403255	2.12839	6.43549	0.197488	0.123049	0.46537	0.0361565	2.12839	6.07789	0.197488	0.123049	0.46537	0.0382839	2.12839	6.07789	0.197488	0.123049	0.46537	0.0382839	2.12839	38	0.199661	9	0.377745
FBgn0004118	8.95449	NA	NA	NA	NA	NA	9.84183	NA	NA	NA	NA	NA	9.52643	NA	NA	NA	NA	NA	9.52643	NA	NA	NA	NA	NA	1	0.255757	9	0.767292
FBgn0267816	4.72063	0.466629	-0.0667332	0.942754	0.0998546	23.4574	5.18492	NA	NA	NA	NA	NA	5.18492	0.466629	-0.0667332	0.942754	0.0909131	23.4574	4.72063	NA	NA	NA	NA	NA	8	0.53099	7	0.634072
FBgn0037995	4.04049	1.16011	-0.319783	2.40675	0.297829	22.9726	4.46743	1.16011	-0.319783	2.40675	0.269367	22.9726	4.46743	NA	NA	NA	NA	NA	4.04049	1.16011	-0.319783	2.40675	0.297829	22.9726	23	0.535282	7	0.244026
FBgn0027512	10.2812	0.00190819	0.176417	0.352855	0.0171603	5.95869	9.88046	0.140497	0.0311056	0.287799	0.0145641	0.832248	10.0302	NA	NA	NA	NA	NA	10.0302	-0.0987432	-0.0778686	0.251505	0.0125374	14.5506	27	0.376324	9	0.875331
FBgn0286506	7.62393	-0.0633312	0.523598	1.05483	0.0691787	6.45978	7.99333	-0.0633312	0.523598	1.05483	0.0659818	6.45978	7.99333	NA	NA	NA	NA	NA	7.99333	0.174827	0.172371	0.491025	0.0307147	2.97298	26	0.721069	2	0.524254
FBgn0037964	6.52057	-0.160099	0.624723	1.28982	0.0989043	6.95827	6.52057	-0.160099	0.624723	1.28982	0.0989043	6.95827	6.52057	NA	NA	NA	NA	NA	6.52057	NA	NA	NA	NA	NA	6	0.816708	1	0.365274
FBgn0039723	6.31518	0.119717	0.404372	0.843442	0.066779	4.90055	6.63092	0.119717	0.404372	0.843442	0.0635992	4.90055	6.63092	NA	NA	NA	NA	NA	6.63092	NA	NA	NA	NA	NA	6	0.743466	2	0.437802
FBgn0262955	9.14109	-0.16488	0.0553866	0.347868	0.0190277	10.7621	9.14109	-0.16488	0.0553866	0.347868	0.0190277	10.7621	9.03427	-0.16488	0.0553866	0.347868	0.0192527	10.7621	9.25928	NA	NA	NA	NA	NA	18	0.39766	14	0.256438
FBgn0039613	9.61929	0.103688	-0.367053	0.762835	0.0396513	19.0516	8.64743	0.103688	-0.367053	0.762835	0.0441076	19.0516	8.64743	0.253422	-0.0300335	0.510391	0.0295111	23.5494	9.13718	0.103688	-0.367053	0.762835	0.0417435	19.0516	43	0.291092	11	0.893447
FBgn0051103	6.39716	NA	NA	NA	NA	NA	6.81771	0.322245	0.294055	0.87249	0.0639871	2.8254	6.39716	NA	NA	NA	NA	NA	6.81771	NA	NA	NA	NA	NA	3	0.441752	6	0.720685
FBgn0039807	4.15955	-0.236432	0.823578	1.71369	0.205994	7.06784	5.56067	NA	NA	NA	NA	NA	4.85735	NA	NA	NA	NA	NA	4.85735	NA	NA	NA	NA	NA	2	0.287987	9	0.34795
FBgn0038868	6.83	NA	NA	NA	NA	NA	6.46152	NA	NA	NA	NA	NA	6.46152	NA	NA	NA	NA	NA	6.46152	NA	NA	NA	NA	NA	1	0.357485	2	0.537664
FBgn0038787	8.93735	0.10903	0.174841	0.4121	0.0230549	3.87017	8.93735	0.10903	0.174841	0.4121	0.0230549	3.87017	8.93735	NA	NA	NA	NA	NA	8.93735	NA	NA	NA	NA	NA	6	0.669012	1	0.487397
FBgn0039154	5.02005	0.485982	0.244662	1.08819	0.108384	1.7815	4.66227	0.485982	0.244662	1.08819	0.116701	1.7815	4.66227	NA	NA	NA	NA	NA	4.66227	NA	NA	NA	NA	NA	6	0.529494	2	0.307583
FBgn0051158	13.997	-0.118049	0.179427	0.429556	0.0153446	8.22278	13.5393	-0.118049	0.179427	0.429556	0.0158633	8.22278	13.5393	0.0329728	0.14516	0.297715	0.0109945	5.14683	13.778	NA	NA	NA	NA	NA	21	0.31097	11	0.551724
FBgn0039600	11.8881	0.0732088	0.10103	0.249532	0.010495	3.60479	12.0798	0.0732088	0.10103	0.249532	0.0103285	3.60479	12.0798	NA	NA	NA	NA	NA	12.0798	NA	NA	NA	NA	NA	6	0.453477	2	0.663412
FBgn0038219	2.89208	NA	NA	NA	NA	NA	3.44379	NA	NA	NA	NA	NA	2.89208	NA	NA	NA	NA	NA	2.89208	NA	NA	NA	NA	NA	1	0.548584	3	0.34351
FBgn0262473	11.0369	0.315168	-0.0885176	0.654724	0.0296606	22.9541	11.2275	0.315168	-0.0885176	0.654724	0.029157	22.9541	11.0369	NA	NA	NA	NA	NA	11.2275	NA	NA	NA	NA	NA	6	0.665446	6	0.757785
FBgn0038878	6.74608	0.373171	0.523509	1.2858	0.0952995	3.63451	7.54783	-0.106449	0.227669	0.502651	0.0332977	7.67059	7.23601	-0.106449	0.227669	0.502651	0.0347326	7.67059	7.23601	-0.106449	0.227669	0.502651	0.0347326	7.67059	39	0.21324	9	0.519168
FBgn0039523	3.3097	-0.68403	0.00138976	1.36806	0.206675	11.9922	4.13581	NA	NA	NA	NA	NA	3.3097	-0.68403	0.00138976	1.36806	0.206675	11.9922	3.3097	-0.68403	0.00138976	1.36806	0.206675	11.9922	28	0.489976	3	0.548564
FBgn0004389	1.95568	-0.786948	0.669268	2.06611	0.528234	9.30801	1.95568	-0.786948	0.669268	2.06611	0.528234	9.30801	1.95568	-0.786948	0.669268	2.06611	0.528234	9.30801	1.95568	-0.786948	0.669268	2.06611	0.528234	9.30801	38	0.487915	1	0.375331
FBgn0038877	11.0795	-0.0814256	0.156246	0.352379	0.0159023	7.83505	10.9295	-0.0814256	0.156246	0.352379	0.0161206	7.83505	11.0795	-0.0814256	0.156246	0.352379	0.0159023	7.83505	10.9295	-0.0814256	0.156246	0.352379	0.0161206	7.83505	38	0.330289	6	0.705229
FBgn0039356	5.68233	NA	NA	NA	NA	NA	4.9897	NA	NA	NA	NA	NA	4.9897	NA	NA	NA	NA	NA	4.9897	NA	NA	NA	NA	NA	1	0.447249	2	0.708094
FBgn0037455	7.80184	0.48544	-0.544386	1.45878	0.0934894	20.7816	8.38149	NA	NA	NA	NA	NA	8.38149	NA	NA	NA	NA	NA	7.80184	NA	NA	NA	NA	NA	2	0.389589	7	0.366899
FBgn0039264	4.4061	0.782943	-0.301359	1.67788	0.190404	22.5965	3.51701	0.782943	-0.301359	1.67788	0.238538	22.5965	3.51701	NA	NA	NA	NA	NA	3.92069	0.782943	-0.301359	1.67788	0.213977	22.5965	23	0.712783	11	0.359182
FBgn0037994	5.37748	1.30091	-0.311197	2.67523	0.248744	23.1031	5.70511	1.30091	-0.311197	2.67523	0.234459	23.1031	5.37748	NA	NA	NA	NA	NA	5.70511	1.30091	-0.311197	2.67523	0.234459	23.1031	23	0.669802	6	0.243754
FBgn0004885	9.66022	0.162822	0.109548	0.392489	0.0203147	2.2622	10.5037	0.162822	0.109548	0.392489	0.0186834	2.2622	10.2494	NA	NA	NA	NA	NA	10.2494	NA	NA	NA	NA	NA	6	0.738228	9	0.890662
FBgn0051390	6.52496	-0.69105	-0.0495545	1.38565	0.106181	12.2734	6.52496	NA	NA	NA	NA	NA	6.52496	NA	NA	NA	NA	NA	6.52496	NA	NA	NA	NA	NA	2	0.838561	1	0.386869
FBgn0038948	7.47984	0.117346	0.228368	0.513506	0.034326	4.18692	7.29431	NA	NA	NA	NA	NA	7.29431	NA	NA	NA	NA	NA	7.47984	NA	NA	NA	NA	NA	2	0.249643	7	0.647853
FBgn0038601	5.79584	NA	NA	NA	NA	NA	5.79584	NA	NA	NA	NA	NA	5.79584	NA	NA	NA	NA	NA	5.79584	NA	NA	NA	NA	NA	1	0.619309	1	0.445873
FBgn0000277	3.09191	-1.25264	0.900345	3.08527	0.498926	9.61953	3.09191	-1.25264	0.900345	3.08527	0.498926	9.61953	3.09191	NA	NA	NA	NA	NA	3.09191	-1.25264	0.900345	3.08527	0.498926	9.61953	23	0.440935	1	0.338359
FBgn0038751	6.21142	1.44577	-0.440874	3.02299	0.243341	22.8694	4.52772	0.861539	-0.274123	1.80819	0.19968	22.8233	4.52772	0.861539	-0.274123	1.80819	0.19968	22.8233	5.09347	0.861539	-0.274123	1.80819	0.177501	22.8233	39	0.516457	11	0.723479
FBgn0264326	7.49999	0.296027	-0.215652	0.732496	0.0488331	21.5951	6.9469	0.296027	-0.215652	0.732496	0.0527211	21.5951	6.9469	NA	NA	NA	NA	NA	6.9469	NA	NA	NA	NA	NA	6	0.399269	2	0.723625
FBgn0039188	7.27592	NA	NA	NA	NA	NA	6.81122	NA	NA	NA	NA	NA	6.95921	NA	NA	NA	NA	NA	6.95921	NA	NA	NA	NA	NA	1	0.360426	9	0.512254
FBgn0267443	7.12603	-0.0999072	-0.240804	0.521413	0.0365851	16.4978	6.87063	-0.0999072	-0.240804	0.521413	0.0379451	16.4978	6.87063	NA	NA	NA	NA	NA	6.87063	NA	NA	NA	NA	NA	6	0.723091	2	0.60122
FBgn0266448	3.34783	-1.88908	0.271511	3.81698	0.570067	11.4547	4.20526	1.65855	-0.893774	3.76808	0.44802	22.112	3.34783	NA	NA	NA	NA	NA	3.34783	NA	NA	NA	NA	NA	7	0.847311	3	0.327934
FBgn0025456	6.8463	-0.454614	0.477493	1.3186	0.0963	8.90626	6.8463	-0.454614	0.477493	1.3186	0.0963	8.90626	6.8463	NA	NA	NA	NA	NA	6.8463	NA	NA	NA	NA	NA	6	0.920418	1	0.28089
FBgn0037386	5.00129	-0.150469	0.408909	0.871429	0.0871205	7.34683	5.38891	NA	NA	NA	NA	NA	5.38891	-0.150469	0.408909	0.871429	0.0808539	7.34683	5.00129	-0.150469	0.408909	0.871429	0.0871205	7.34683	28	0.193718	7	0.26347
FBgn0051156	8.91639	NA	NA	NA	NA	NA	8.71274	0.0643965	0.392809	0.796106	0.0456863	5.37932	8.91639	NA	NA	NA	NA	NA	8.71274	NA	NA	NA	NA	NA	3	0.790025	6	0.757724
FBgn0267787	3.36079	0.67485	0.692914	1.93448	0.287801	3.05044	4.18883	NA	NA	NA	NA	NA	3.36079	NA	NA	NA	NA	NA	3.36079	NA	NA	NA	NA	NA	2	0.369625	3	0.501284
FBgn0037265	8.04285	NA	NA	NA	NA	NA	8.04285	NA	NA	NA	NA	NA	8.04285	NA	NA	NA	NA	NA	8.04285	NA	NA	NA	NA	NA	1	0.684098	1	0.488536
FBgn0004197	5.95298	0.216605	-0.212806	0.607303	0.0510083	21.0338	6.58328	0.216605	-0.212806	0.607303	0.0461246	21.0338	6.58328	NA	NA	NA	NA	NA	6.28687	NA	NA	NA	NA	NA	6	0.618337	11	0.641723
FBgn0085305	2.99718	0.773603	0.170864	1.58449	0.264331	0.830324	3.59892	0.773603	0.170864	1.58449	0.220135	0.830324	2.99718	NA	NA	NA	NA	NA	3.59892	NA	NA	NA	NA	NA	6	0.35963	6	0.344673
FBgn0037857	3.72294	NA	NA	NA	NA	NA	3.72294	NA	NA	NA	NA	NA	4.6749	-0.966755	-0.088719	1.94164	0.207666	12.3496	3.72294	NA	NA	NA	NA	NA	4	0.526701	4	0.507233
FBgn0044810	6.37932	NA	NA	NA	NA	NA	6.37932	-0.0838024	0.653418	1.31754	0.103266	6.48723	6.37932	0.423887	0.240494	0.974716	0.0763965	1.97124	6.37932	0.423887	0.240494	0.974716	0.0763965	1.97124	34	0.247189	1	0.223918
FBgn0037955	7.75716	NA	NA	NA	NA	NA	7.95829	NA	NA	NA	NA	NA	7.95829	NA	NA	NA	NA	NA	7.95829	NA	NA	NA	NA	NA	1	0.420781	2	0.355298
FBgn0037270	8.31852	0.0632734	0.198272	0.416246	0.0250192	4.82005	8.31852	0.0632734	0.198272	0.416246	0.0250192	4.82005	8.31852	NA	NA	NA	NA	NA	8.31852	NA	NA	NA	NA	NA	6	0.541287	1	0.50515
FBgn0039139	6.18582	-0.394903	-0.122682	0.827042	0.0668498	13.1505	6.52029	0.287701	-0.25395	0.767497	0.0588545	21.2377	6.52029	NA	NA	NA	NA	NA	6.52029	NA	NA	NA	NA	NA	7	0.306915	2	0.320595
FBgn0039286	5.95658	NA	NA	NA	NA	NA	6.35616	NA	NA	NA	NA	NA	6.35616	NA	NA	NA	NA	NA	6.35616	NA	NA	NA	NA	NA	1	0.262972	2	0.397842
FBgn0037719	7.14016	-0.344059	0.151575	0.751935	0.0526553	10.4149	7.14016	-0.344059	0.151575	0.751935	0.0526553	10.4149	7.14016	NA	NA	NA	NA	NA	7.14016	NA	NA	NA	NA	NA	6	0.769511	1	0.520112
FBgn0267673	7.25585	NA	NA	NA	NA	NA	8.09168	NA	NA	NA	NA	NA	8.09168	NA	NA	NA	NA	NA	7.61129	NA	NA	NA	NA	NA	1	0.533997	11	0.825787
FBgn0039093	2.83595	NA	NA	NA	NA	NA	3.40371	NA	NA	NA	NA	NA	2.83595	NA	NA	NA	NA	NA	3.40371	NA	NA	NA	NA	NA	1	0.711005	6	0.408862
FBgn0016685	6.81308	-0.487829	0.339743	1.18895	0.0872551	9.67634	7.0798	-0.202239	-0.0394504	0.412101	0.029104	12.7359	7.0798	-0.202239	-0.0394504	0.412101	0.029104	12.7359	7.0798	NA	NA	NA	NA	NA	19	0.62467	2	0.555724
FBgn0038584	6.76679	NA	NA	NA	NA	NA	6.76679	NA	NA	NA	NA	NA	6.76679	NA	NA	NA	NA	NA	6.76679	NA	NA	NA	NA	NA	1	0.351376	1	0.383692
FBgn0028692	9.50862	-0.0913437	0.106365	0.280408	0.0147449	8.71035	9.63688	-0.150881	-0.0803999	0.341931	0.0177408	13.8701	9.50862	-0.150881	-0.0803999	0.341931	0.0179801	13.8701	9.63688	-0.0913437	0.106365	0.280408	0.0145487	8.71035	46	0.551651	6	0.631223
FBgn0037727	5.32521	-0.755219	0.306667	1.63022	0.153066	10.5266	5.32521	-0.755219	0.306667	1.63022	0.153066	10.5266	5.32521	NA	NA	NA	NA	NA	5.32521	NA	NA	NA	NA	NA	6	0.643118	1	0.444568
FBgn0053100	11.3358	NA	NA	NA	NA	NA	11.3358	-0.0411886	0.305778	0.61708	0.0272183	6.51144	11.4593	0.151266	0.0184422	0.304772	0.013298	0.46341	11.3358	0.151266	0.0184422	0.304772	0.0134429	0.46341	34	0.4422	4	0.291586
FBgn0038089	0.107908	NA	NA	NA	NA	NA	2.35794	NA	NA	NA	NA	NA	2.35794	NA	NA	NA	NA	NA	2.35794	NA	NA	NA	NA	NA	1	0.413389	2	0.3155
FBgn0022800	7.19287	0.393156	0.38191	1.09622	0.0762022	2.94458	8.08879	0.393156	0.38191	1.09622	0.0677619	2.94458	7.73444	NA	NA	NA	NA	NA	7.73444	NA	NA	NA	NA	NA	6	0.830399	9	0.743291
FBgn0038575	4.27145	-0.390042	-0.743781	1.67969	0.196619	16.1552	2.12857	-0.390042	-0.743781	1.67969	0.394559	16.1552	3.02822	-0.390042	-0.743781	1.67969	0.277341	16.1552	2.12857	NA	NA	NA	NA	NA	18	0.34568	10	0.708159
FBgn0051404	4.53076	-0.75902	-0.05924	1.52266	0.168036	12.2975	4.53076	-0.75902	-0.05924	1.52266	0.168036	12.2975	4.53076	NA	NA	NA	NA	NA	4.53076	NA	NA	NA	NA	NA	6	0.636471	1	0.376828
FBgn0027657	8.27621	0.201894	0.0185103	0.405481	0.0244968	0.349229	8.79666	0.127283	0.33047	0.70827	0.0402579	4.5957	8.64014	NA	NA	NA	NA	NA	8.64014	0.201894	0.0185103	0.405481	0.023465	0.349229	25	0.433418	9	0.69965
FBgn0039240	9.99339	-0.155125	-0.0539939	0.328506	0.0164362	13.2794	9.88587	-0.155125	-0.0539939	0.328506	0.0166149	13.2794	9.99339	NA	NA	NA	NA	NA	9.88587	-0.155125	-0.0539939	0.328506	0.0166149	13.2794	23	0.63227	6	0.686283
FBgn0037792	6.95491	-0.658378	0.596331	1.77659	0.127722	9.18874	6.95491	NA	NA	NA	NA	NA	6.95491	NA	NA	NA	NA	NA	6.95491	NA	NA	NA	NA	NA	2	0.518228	1	0.261545
FBgn0039505	7.79432	0.170731	-0.0195838	0.3437	0.0220481	23.5638	7.10822	NA	NA	NA	NA	NA	7.10822	0.170731	-0.0195838	0.3437	0.0241762	23.5638	7.31014	NA	NA	NA	NA	NA	8	0.29873	11	0.413391
FBgn0039790	12.3278	0.0426699	-0.138117	0.289115	0.0117262	19.1445	11.6018	0.0426699	-0.138117	0.289115	0.0124599	19.1445	11.8416	0.235217	0.0320919	0.474792	0.0200476	0.517947	11.6018	0.0426699	-0.138117	0.289115	0.0124599	19.1445	43	0.490562	10	0.546244
FBgn0010173	7.75864	NA	NA	NA	NA	NA	7.88102	-0.359755	-0.112568	0.75391	0.0478307	13.1583	7.75864	NA	NA	NA	NA	NA	7.88102	NA	NA	NA	NA	NA	3	0.858934	6	0.343459
FBgn0039527	6.7326	0.501108	0.103738	1.02347	0.0760083	0.779732	6.7326	0.470314	-0.513965	1.39335	0.103478	20.8307	6.7326	NA	NA	NA	NA	NA	6.7326	NA	NA	NA	NA	NA	7	0.359984	1	0.432793
FBgn0015570	5.73893	-0.0841863	0.362202	0.743714	0.0647956	6.87232	6.75561	-0.0841863	0.362202	0.743714	0.0550442	6.87232	6.3435	-0.0841863	0.362202	0.743714	0.0586202	6.87232	6.3435	-0.0841863	0.362202	0.743714	0.0586202	6.87232	38	0.390352	9	0.655955
FBgn0051015	2.66569	NA	NA	NA	NA	NA	3.41722	NA	NA	NA	NA	NA	3.41722	NA	NA	NA	NA	NA	2.66569	NA	NA	NA	NA	NA	1	0.655266	7	0.361973
FBgn0286035	4.86719	-0.037211	1.04303	2.08738	0.214434	6.13621	5.34727	NA	NA	NA	NA	NA	4.86719	NA	NA	NA	NA	NA	4.86719	NA	NA	NA	NA	NA	2	0.509232	3	0.405333
FBgn0037617	6.57543	0.0378421	-0.311841	0.628258	0.0477731	18.4613	6.10991	0.0378421	-0.311841	0.628258	0.051413	18.4613	6.10991	NA	NA	NA	NA	NA	6.10991	NA	NA	NA	NA	NA	6	0.232268	2	0.713253
FBgn0039748	3.98044	0.178447	0.668071	1.38298	0.173723	5.003	4.56895	0.178447	0.668071	1.38298	0.151346	5.003	3.98044	NA	NA	NA	NA	NA	3.98044	NA	NA	NA	NA	NA	6	0.47699	3	0.410704
FBgn0028422	3.58547	0.419103	0.688684	1.61237	0.224848	3.91181	3.58547	0.419103	0.688684	1.61237	0.224848	3.91181	3.58547	NA	NA	NA	NA	NA	3.58547	NA	NA	NA	NA	NA	6	0.348989	1	0.338755
FBgn0038043	5.94883	NA	NA	NA	NA	NA	5.94883	NA	NA	NA	NA	NA	5.94883	NA	NA	NA	NA	NA	5.94883	NA	NA	NA	NA	NA	1	0.529917	1	0.286793
FBgn0004777	1.4307	-2.59094	-1.11696	5.6429	1.97208	13.5547	1.4307	1.03303	1.93373	4.38474	1.53238	4.12587	1.4307	NA	NA	NA	NA	NA	1.4307	NA	NA	NA	NA	NA	7	0.332895	1	0.303449
FBgn0037293	7.45144	-0.398466	0.17478	0.870226	0.0583931	10.4211	7.19585	NA	NA	NA	NA	NA	7.19585	NA	NA	NA	NA	NA	7.19585	NA	NA	NA	NA	NA	2	0.575405	2	0.379048
FBgn0267653	5.09949	NA	NA	NA	NA	NA	6.16112	NA	NA	NA	NA	NA	5.60156	NA	NA	NA	NA	NA	5.60156	NA	NA	NA	NA	NA	1	0.580842	9	0.640122
FBgn0039766	5.84458	-0.419945	-0.202647	0.932565	0.0797803	13.7173	5.00543	NA	NA	NA	NA	NA	5.00543	NA	NA	NA	NA	NA	5.00543	NA	NA	NA	NA	NA	2	0.345656	2	0.400651
FBgn0267758	4.62463	NA	NA	NA	NA	NA	5.20279	0.334842	1.37152	2.8236	0.271354	5.08535	4.62463	NA	NA	NA	NA	NA	5.20279	NA	NA	NA	NA	NA	3	0.880504	6	0.505094
FBgn0039283	5.96024	NA	NA	NA	NA	NA	6.90322	NA	NA	NA	NA	NA	6.4726	NA	NA	NA	NA	NA	6.4726	NA	NA	NA	NA	NA	1	0.747407	9	0.782034
FBgn0037818	5.2591	NA	NA	NA	NA	NA	5.2591	0.317016	-0.336473	0.924583	0.0879031	20.8863	5.2591	0.317016	-0.336473	0.924583	0.0879031	20.8863	5.2591	0.317016	-0.336473	0.924583	0.0879031	20.8863	33	0.413605	1	0.255775
FBgn0037492	5.5274	NA	NA	NA	NA	NA	5.04764	NA	NA	NA	NA	NA	5.04764	NA	NA	NA	NA	NA	5.04764	NA	NA	NA	NA	NA	1	0.474553	2	0.597392
FBgn0039668	9.52893	NA	NA	NA	NA	NA	9.52893	NA	NA	NA	NA	NA	9.52893	NA	NA	NA	NA	NA	9.52893	NA	NA	NA	NA	NA	1	0.47135	1	0.504037
FBgn0014427	7.41182	0.00784517	0.368768	0.737704	0.0497654	5.91875	7.41182	0.00784517	0.368768	0.737704	0.0497654	5.91875	7.41182	-0.346245	-0.0166722	0.693292	0.0467694	12.1838	7.41182	0.00784517	0.368768	0.737704	0.0497654	5.91875	43	0.493392	1	0.438682
FBgn0261286	8.72872	0.0250243	-0.409585	0.820698	0.0470114	18.2331	8.38015	-0.103608	-0.110321	0.302691	0.01806	15.1198	8.48235	-0.103608	-0.110321	0.302691	0.0178424	15.1198	8.38015	-0.103608	-0.110321	0.302691	0.01806	15.1198	39	0.699254	10	0.368142
FBgn0038282	9.85921	0.0884602	0.15981	0.365319	0.0185268	4.06894	10.7637	0.0884602	0.15981	0.365319	0.01697	4.06894	10.486	0.0884602	0.15981	0.365319	0.0174194	4.06894	10.486	NA	NA	NA	NA	NA	18	0.353195	9	0.89349
FBgn0038473	8.14216	0.255852	0.111785	0.558412	0.0342914	1.57341	8.02539	0.255852	0.111785	0.558412	0.0347904	1.57341	8.02539	NA	NA	NA	NA	NA	8.02539	0.255852	0.111785	0.558412	0.0347904	1.57341	23	0.284172	2	0.254357
FBgn0039016	9.37346	NA	NA	NA	NA	NA	9.24092	NA	NA	NA	NA	NA	9.24092	NA	NA	NA	NA	NA	9.37346	NA	NA	NA	NA	NA	1	0.32976	7	0.691042
FBgn0039067	7.72559	NA	NA	NA	NA	NA	7.46197	NA	NA	NA	NA	NA	7.46197	NA	NA	NA	NA	NA	7.46197	NA	NA	NA	NA	NA	1	0.541854	2	0.672219
FBgn0087012	9.60205	NA	NA	NA	NA	NA	10.5036	0.030945	0.288425	0.58016	0.0276172	5.59174	10.1153	-0.250734	-0.146472	0.580763	0.0287073	14.0195	10.3118	-0.250734	-0.146472	0.580763	0.0281601	14.0195	34	0.671227	15	0.38557
FBgn0039555	7.25719	NA	NA	NA	NA	NA	7.25719	NA	NA	NA	NA	NA	7.11311	NA	NA	NA	NA	NA	7.25719	NA	NA	NA	NA	NA	1	0.479246	4	0.216625
FBgn0053970	8.03082	NA	NA	NA	NA	NA	9.14225	NA	NA	NA	NA	NA	8.74117	-0.0683933	-0.244026	0.506858	0.0289926	16.9562	8.74117	-0.0683933	-0.244026	0.506858	0.0289926	16.9562	16	0.355561	9	0.690217
FBgn0266243	3.80572	-0.951097	-1.32771	3.26643	0.429147	15.6256	5.45587	-0.951097	-1.32771	3.26643	0.29935	15.6256	4.57461	-0.185594	-0.434305	0.944596	0.103243	16.4574	4.57461	-0.185594	-0.434305	0.944596	0.103243	16.4574	41	0.603072	9	0.886069
FBgn0267123	0.78526	NA	NA	NA	NA	NA	3.17548	NA	NA	NA	NA	NA	2.20143	NA	NA	NA	NA	NA	2.20143	NA	NA	NA	NA	NA	1	0.318404	9	0.432795
FBgn0037538	7.7053	NA	NA	NA	NA	NA	6.98172	NA	NA	NA	NA	NA	6.98172	NA	NA	NA	NA	NA	6.98172	NA	NA	NA	NA	NA	1	0.395152	2	0.631938
FBgn0086768	7.57379	-0.247531	0.660986	1.41163	0.0931917	7.36869	7.97089	-0.361215	0.3587	1.01812	0.0638649	9.01334	7.97089	NA	NA	NA	NA	NA	7.97089	NA	NA	NA	NA	NA	7	0.831232	2	0.540754
FBgn0038722	6.65892	NA	NA	NA	NA	NA	6.65892	NA	NA	NA	NA	NA	6.65892	NA	NA	NA	NA	NA	6.65892	NA	NA	NA	NA	NA	1	0.777849	1	0.339602
FBgn0259244	10.0035	0.0788994	0.155012	0.347872	0.0173875	4.20163	10.9228	0.0788994	0.155012	0.347872	0.0159241	4.20163	10.6397	0.0788994	0.155012	0.347872	0.0163478	4.20163	10.6397	NA	NA	NA	NA	NA	18	0.43731	9	0.650329
FBgn0037481	4.39294	NA	NA	NA	NA	NA	3.55405	0.154952	-0.775855	1.58235	0.222613	18.753	3.55405	NA	NA	NA	NA	NA	3.55405	NA	NA	NA	NA	NA	3	0.309567	2	0.705669
FBgn0040534	5.23396	NA	NA	NA	NA	NA	4.84336	NA	NA	NA	NA	NA	4.84336	NA	NA	NA	NA	NA	4.84336	NA	NA	NA	NA	NA	1	0.756965	2	0.289742
FBgn0014135	8.24392	-0.558967	-0.5805	1.61174	0.0977531	15.0722	9.7996	-0.937501	-0.666227	2.30023	0.117364	14.3599	9.23781	NA	NA	NA	NA	NA	9.23781	NA	NA	NA	NA	NA	7	0.435812	9	0.88049
FBgn0051119	6.96493	NA	NA	NA	NA	NA	6.64397	NA	NA	NA	NA	NA	6.64397	NA	NA	NA	NA	NA	6.64397	NA	NA	NA	NA	NA	1	0.705207	2	0.603722
FBgn0037625	2.9484	1.42961	0.949256	3.43213	0.582033	2.23893	4.78708	NA	NA	NA	NA	NA	3.97549	NA	NA	NA	NA	NA	3.97549	NA	NA	NA	NA	NA	2	0.523478	9	0.837173
FBgn0262559	9.65711	NA	NA	NA	NA	NA	10.0889	NA	NA	NA	NA	NA	9.83505	NA	NA	NA	NA	NA	10.0889	NA	NA	NA	NA	NA	1	0.530671	10	0.572199
FBgn0051528	6.14378	NA	NA	NA	NA	NA	7.14916	NA	NA	NA	NA	NA	6.54641	NA	NA	NA	NA	NA	6.54641	NA	NA	NA	NA	NA	1	0.679456	9	0.483195
FBgn0267708	8.85081	0.314259	-0.478143	1.14434	0.0646461	20.221	7.66846	0.314259	-0.478143	1.14434	0.0746135	20.221	7.9464	0.456483	0.0161786	0.913539	0.0574813	0.135321	7.9464	0.456483	0.0161786	0.913539	0.0574813	0.135321	41	0.494517	9	0.771722
FBgn0038369	6.36915	NA	NA	NA	NA	NA	6.36915	NA	NA	NA	NA	NA	6.36915	NA	NA	NA	NA	NA	6.36915	NA	NA	NA	NA	NA	1	0.630173	1	0.281792
FBgn0039483	6.20982	NA	NA	NA	NA	NA	6.63112	NA	NA	NA	NA	NA	6.20982	NA	NA	NA	NA	NA	6.63112	NA	NA	NA	NA	NA	1	0.634572	6	0.25913
FBgn0265039	7.30842	NA	NA	NA	NA	NA	7.11102	0.139989	0.172078	0.443657	0.031195	3.39139	7.11102	0.139989	0.172078	0.443657	0.031195	3.39139	7.11102	NA	NA	NA	NA	NA	10	0.290239	2	0.363322
FBgn0267148	5.12646	0.893256	0.164001	1.81637	0.177157	0.693572	5.12646	NA	NA	NA	NA	NA	5.12646	NA	NA	NA	NA	NA	5.12646	NA	NA	NA	NA	NA	2	0.476719	1	0.412318
FBgn0039663	8.89178	-0.304946	0.103714	0.644201	0.0362245	10.7478	8.43985	0.161562	-0.257632	0.608199	0.0360314	20.1395	8.43985	NA	NA	NA	NA	NA	8.43985	NA	NA	NA	NA	NA	7	0.255017	2	0.514843
FBgn0046214	7.99934	-0.298864	0.204661	0.724447	0.0452817	9.70645	7.99934	-0.133082	-0.0409487	0.278478	0.0174063	13.1402	7.99934	-0.133082	-0.0409487	0.278478	0.0174063	13.1402	7.99934	NA	NA	NA	NA	NA	19	0.33076	1	0.436746
FBgn0037655	10.3701	0.130565	-0.106578	0.337082	0.0162527	21.3851	10.2812	0.130565	-0.106578	0.337082	0.0163931	21.3851	10.3701	NA	NA	NA	NA	NA	10.2812	NA	NA	NA	NA	NA	6	0.839095	6	0.480189
FBgn0038692	6.43834	NA	NA	NA	NA	NA	6.12359	NA	NA	NA	NA	NA	6.12359	NA	NA	NA	NA	NA	6.12359	NA	NA	NA	NA	NA	1	0.656804	2	0.652315
FBgn0000036	10.8791	NA	NA	NA	NA	NA	11.7617	0.0638863	0.304932	0.623105	0.0264888	5.21114	11.5627	NA	NA	NA	NA	NA	11.4192	NA	NA	NA	NA	NA	3	0.765792	15	0.545976
FBgn0038397	8.85217	0.117852	0.211627	0.48446	0.0273639	4.05914	8.41821	0.117852	0.211627	0.48446	0.0287745	4.05914	8.41821	0.117852	0.211627	0.48446	0.0287745	4.05914	8.67081	NA	NA	NA	NA	NA	18	0.683516	11	0.49767
FBgn0037467	8.7593	NA	NA	NA	NA	NA	8.7593	NA	NA	NA	NA	NA	8.7593	NA	NA	NA	NA	NA	8.7593	NA	NA	NA	NA	NA	1	0.193926	1	0.382432
FBgn0039778	2.85832	NA	NA	NA	NA	NA	1.85181	NA	NA	NA	NA	NA	1.85181	NA	NA	NA	NA	NA	1.85181	NA	NA	NA	NA	NA	1	0.365309	2	0.407551
FBgn0039169	8.69098	NA	NA	NA	NA	NA	8.53203	NA	NA	NA	NA	NA	8.53203	NA	NA	NA	NA	NA	8.53203	NA	NA	NA	NA	NA	1	0.715292	2	0.493565
FBgn0010247	11.8642	NA	NA	NA	NA	NA	12.3881	-0.236203	0.331856	0.814666	0.0328811	8.36279	12.0535	0.178427	0.224022	0.57279	0.0237603	3.43091	12.3881	0.178427	0.224022	0.57279	0.0231186	3.43091	34	0.701859	10	0.460019
FBgn0037607	10.0078	0.00966306	0.357309	0.714879	0.0357161	5.89672	10.3593	0.00966306	0.357309	0.714879	0.0345042	5.89672	10.0078	NA	NA	NA	NA	NA	10.3593	0.00966306	0.357309	0.714879	0.0345042	5.89672	23	0.435792	6	0.585767
FBgn0039449	3.30947	NA	NA	NA	NA	NA	3.95731	-0.0751031	0.946895	1.89974	0.240029	6.30233	3.30947	NA	NA	NA	NA	NA	3.30947	NA	NA	NA	NA	NA	3	0.347487	3	0.333849
FBgn0037798	6.49214	NA	NA	NA	NA	NA	6.49214	NA	NA	NA	NA	NA	6.49214	NA	NA	NA	NA	NA	6.49214	NA	NA	NA	NA	NA	1	0.714704	1	0.316508
FBgn0261789	6.83267	0.293874	0.0754684	0.606819	0.0444057	0.960176	6.4784	0.293874	0.0754684	0.606819	0.046834	0.960176	6.4784	NA	NA	NA	NA	NA	6.4784	NA	NA	NA	NA	NA	6	0.605095	2	0.525026
FBgn0002542	6.60658	NA	NA	NA	NA	NA	6.85118	NA	NA	NA	NA	NA	6.60658	NA	NA	NA	NA	NA	6.60658	NA	NA	NA	NA	NA	1	0.687566	3	0.24764
FBgn0015790	10.0005	-0.161785	0.161571	0.457295	0.0228637	9.00253	9.90096	-0.161785	0.161571	0.457295	0.0230935	9.00253	10.0005	NA	NA	NA	NA	NA	9.90096	NA	NA	NA	NA	NA	6	0.86951	6	0.514748
FBgn0043799	5.16965	NA	NA	NA	NA	NA	5.16965	NA	NA	NA	NA	NA	5.16965	NA	NA	NA	NA	NA	5.16965	NA	NA	NA	NA	NA	1	0.162944	1	0.286917
FBgn0267865	2.86212	NA	NA	NA	NA	NA	4.53974	NA	NA	NA	NA	NA	3.64759	NA	NA	NA	NA	NA	3.64759	NA	NA	NA	NA	NA	1	0.39683	9	0.849873
FBgn0086613	8.91776	-0.433555	0.142445	0.912711	0.0511738	10.7875	9.07643	-0.433555	0.142445	0.912711	0.0502792	10.7875	9.07643	NA	NA	NA	NA	NA	8.91776	NA	NA	NA	NA	NA	6	0.588676	7	0.398352
FBgn0086355	8.64949	0.0514075	0.228429	0.468284	0.02707	5.15447	8.92329	NA	NA	NA	NA	NA	8.64949	NA	NA	NA	NA	NA	8.92329	0.0514075	0.228429	0.468284	0.0262394	5.15447	14	0.292536	6	0.640579
FBgn0037489	6.80316	0.316252	0.187184	0.734991	0.0540184	2.04137	7.01106	NA	NA	NA	NA	NA	6.80316	NA	NA	NA	NA	NA	6.80316	NA	NA	NA	NA	NA	2	0.443859	3	0.24966
FBgn0051098	8.44563	-0.461433	0.597571	1.50998	0.0893942	8.51164	7.94281	-0.461433	0.597571	1.50998	0.0950534	8.51164	7.94281	NA	NA	NA	NA	NA	8.20859	NA	NA	NA	NA	NA	6	0.811697	11	0.566416
FBgn0014869	8.53945	NA	NA	NA	NA	NA	8.94018	NA	NA	NA	NA	NA	8.53945	NA	NA	NA	NA	NA	8.94018	NA	NA	NA	NA	NA	1	0.712041	6	0.367432
FBgn0286871	2.62307	3.22126	-0.806863	6.64155	1.26599	23.0625	2.62307	2.11624	0.26897	4.26652	0.813269	0.48289	2.62307	0.624027	0.526309	1.63268	0.311215	2.6763	2.62307	0.624027	0.526309	1.63268	0.311215	2.6763	42	0.392674	1	0.433469
FBgn0003884	13.0985	0.0934192	0.600923	1.21628	0.0464282	5.4109	13.0985	0.0934192	0.600923	1.21628	0.0464282	5.4109	12.8787	-0.0318264	0.200048	0.405128	0.0157286	6.60264	13.4552	-0.0318264	0.200048	0.405128	0.0150547	6.60264	41	0.221413	14	0.694109
FBgn0042206	2.29576	0.635188	0.349022	1.44952	0.315696	1.91919	3.24643	NA	NA	NA	NA	NA	2.29576	0.635188	0.349022	1.44952	0.315696	1.91919	2.29576	0.635188	0.349022	1.44952	0.315696	1.91919	28	0.443593	3	0.500334
FBgn0029503	6.32826	NA	NA	NA	NA	NA	6.32826	NA	NA	NA	NA	NA	6.32826	NA	NA	NA	NA	NA	6.32826	NA	NA	NA	NA	NA	1	0.45434	1	0.447408
FBgn0027866	11.3374	NA	NA	NA	NA	NA	10.9157	NA	NA	NA	NA	NA	11.0934	NA	NA	NA	NA	NA	10.9157	NA	NA	NA	NA	NA	1	0.509713	10	0.607606
FBgn0039835	5.58288	-0.280764	-0.157549	0.643896	0.057667	13.9532	5.58288	-0.280764	-0.157549	0.643896	0.057667	13.9532	5.58288	NA	NA	NA	NA	NA	5.58288	NA	NA	NA	NA	NA	6	0.368238	1	0.497544
FBgn0037703	9.53587	NA	NA	NA	NA	NA	9.37924	NA	NA	NA	NA	NA	9.37924	NA	NA	NA	NA	NA	9.37924	NA	NA	NA	NA	NA	1	0.475251	2	0.538307
FBgn0038952	7.50906	0.885565	-0.6435	2.18935	0.145781	21.5997	7.05034	0.885565	-0.6435	2.18935	0.155266	21.5997	7.05034	NA	NA	NA	NA	NA	7.05034	NA	NA	NA	NA	NA	6	0.877106	2	0.48157
FBgn0037609	6.66406	-0.229046	-0.00294775	0.458129	0.0343731	12.0492	6.66406	-0.229046	-0.00294775	0.458129	0.0343731	12.0492	6.66406	NA	NA	NA	NA	NA	6.66406	NA	NA	NA	NA	NA	6	0.473653	1	0.311681
FBgn0010015	3.85303	-0.738473	1.05862	2.58149	0.334995	8.32659	6.38749	-0.738473	1.05862	2.58149	0.202074	8.32659	5.46436	NA	NA	NA	NA	NA	5.46436	NA	NA	NA	NA	NA	6	0.806777	9	0.888096
FBgn0260722	10.7985	NA	NA	NA	NA	NA	10.6025	NA	NA	NA	NA	NA	10.7985	NA	NA	NA	NA	NA	10.6025	NA	NA	NA	NA	NA	1	0.175305	6	0.435026
FBgn0037304	6.25993	0.641685	0.494435	1.62015	0.129407	2.50768	4.97345	0.641685	0.494435	1.62015	0.16288	2.50768	4.97345	NA	NA	NA	NA	NA	5.52567	-0.169246	0.595617	1.23839	0.112058	7.0575	26	0.60391	11	0.771746
FBgn0263782	8.68449	-0.0918015	0.00333697	0.183724	0.0105777	11.8612	8.68449	-0.0918015	0.00333697	0.183724	0.0105777	11.8612	8.68449	-0.0918015	0.00333697	0.183724	0.0105777	11.8612	8.68449	NA	NA	NA	NA	NA	18	0.264304	1	0.324206
FBgn0026563	7.0223	0.33355	0.784864	1.7056	0.121442	4.46504	7.72304	0.33355	0.784864	1.7056	0.110423	4.46504	7.72304	NA	NA	NA	NA	NA	7.72304	0.33355	0.784864	1.7056	0.110423	4.46504	23	0.195848	2	0.572484
FBgn0051100	7.33988	0.249041	-0.226202	0.672872	0.0458367	21.1834	8.77619	0.355237	-0.696255	1.56328	0.089064	19.8021	8.11964	-0.410162	-0.457331	1.22863	0.0756581	15.2075	8.32789	-0.410162	-0.457331	1.22863	0.0737661	15.2075	42	0.648495	15	0.52943
FBgn0046247	9.21185	0.171311	0.0632184	0.365206	0.0198226	1.35036	8.71	NA	NA	NA	NA	NA	8.87178	NA	NA	NA	NA	NA	8.87178	NA	NA	NA	NA	NA	2	0.424717	9	0.815349
FBgn0037739	6.561	NA	NA	NA	NA	NA	6.561	NA	NA	NA	NA	NA	6.561	NA	NA	NA	NA	NA	6.561	NA	NA	NA	NA	NA	1	0.58843	1	0.414197
FBgn0039157	11.2952	0.0853456	-0.1117	0.281146	0.0124453	20.4921	11.1345	0.0853456	-0.1117	0.281146	0.012625	20.4921	11.1345	NA	NA	NA	NA	NA	11.1345	NA	NA	NA	NA	NA	6	0.369942	2	0.46174
FBgn0037291	4.08247	NA	NA	NA	NA	NA	4.08247	NA	NA	NA	NA	NA	4.08247	NA	NA	NA	NA	NA	4.08247	NA	NA	NA	NA	NA	1	0.516189	1	0.420869
FBgn0039118	5.52234	0.661708	-0.195888	1.38019	0.124964	22.9006	5.52234	NA	NA	NA	NA	NA	5.52234	NA	NA	NA	NA	NA	5.52234	NA	NA	NA	NA	NA	2	0.215287	1	0.385669
FBgn0038404	4.58078	NA	NA	NA	NA	NA	4.58078	-0.358559	-0.550116	1.3133	0.14335	15.7936	4.58078	-0.358559	-0.550116	1.3133	0.14335	15.7936	4.58078	-0.358559	-0.550116	1.3133	0.14335	15.7936	33	0.515225	1	0.337358
FBgn0043043	3.60773	NA	NA	NA	NA	NA	3.60773	-1.63595	0.861856	3.69817	0.512534	10.1479	2.98267	NA	NA	NA	NA	NA	2.98267	NA	NA	NA	NA	NA	3	0.652689	5	0.248474
FBgn0039862	11.4269	0.116716	-0.202064	0.466702	0.0204212	20.0008	11.0596	0.291086	-0.478243	1.11973	0.0506225	20.0885	11.1834	0.116716	-0.202064	0.466702	0.0208659	20.0008	11.0596	NA	NA	NA	NA	NA	20	0.720409	10	0.638941
FBgn0261860	1.36458	NA	NA	NA	NA	NA	2.97659	NA	NA	NA	NA	NA	2.97659	NA	NA	NA	NA	NA	1.36458	NA	NA	NA	NA	NA	1	0.468816	7	0.779154
FBgn0015781	6.0293	0.296434	-0.123159	0.642001	0.0532401	22.4959	6.0293	0.296434	-0.123159	0.642001	0.0532401	22.4959	6.0293	NA	NA	NA	NA	NA	6.0293	0.296434	-0.123159	0.642001	0.0532401	22.4959	23	0.482591	1	0.364011
FBgn0039158	6.59048	0.0615286	-0.327234	0.665937	0.0505226	18.7099	6.39762	NA	NA	NA	NA	NA	6.39762	NA	NA	NA	NA	NA	6.39762	NA	NA	NA	NA	NA	2	0.703898	2	0.470045
FBgn0004107	6.10052	0.198677	-0.410674	0.912416	0.0747818	19.7211	7.52147	0.422483	-0.974216	2.12376	0.14118	19.563	6.89775	NA	NA	NA	NA	NA	6.89775	NA	NA	NA	NA	NA	7	0.423056	9	0.873216
FBgn0039854	4.34945	NA	NA	NA	NA	NA	4.34945	NA	NA	NA	NA	NA	4.34945	NA	NA	NA	NA	NA	4.34945	NA	NA	NA	NA	NA	1	0.63727	1	0.426989
FBgn0051141	0.432965	NA	NA	NA	NA	NA	1.8061	NA	NA	NA	NA	NA	1.8061	NA	NA	NA	NA	NA	1.8061	NA	NA	NA	NA	NA	1	0.450979	2	0.315015
FBgn0038388	7.83164	NA	NA	NA	NA	NA	7.83164	NA	NA	NA	NA	NA	7.83164	NA	NA	NA	NA	NA	7.83164	NA	NA	NA	NA	NA	1	0.692524	1	0.422283
FBgn0039313	7.96614	-0.278969	0.583896	1.29423	0.0812332	7.70248	7.10472	-0.278969	0.583896	1.29423	0.0910825	7.70248	7.4644	NA	NA	NA	NA	NA	7.4644	NA	NA	NA	NA	NA	6	0.879484	9	0.599596
FBgn0037342	6.87702	NA	NA	NA	NA	NA	6.87702	NA	NA	NA	NA	NA	6.87702	NA	NA	NA	NA	NA	6.87702	NA	NA	NA	NA	NA	1	0.667832	1	0.432071
FBgn0038592	5.3953	NA	NA	NA	NA	NA	5.3953	NA	NA	NA	NA	NA	5.3953	NA	NA	NA	NA	NA	5.3953	-0.335894	0.415928	1.06924	0.0990905	8.5949	5	0.202063	1	0.356958
FBgn0039354	5.23212	NA	NA	NA	NA	NA	5.50796	NA	NA	NA	NA	NA	5.23212	NA	NA	NA	NA	NA	5.23212	NA	NA	NA	NA	NA	1	0.601548	3	0.233027
FBgn0024963	12.1034	0.146829	0.153579	0.424948	0.0175549	3.08581	13.3195	0.146829	0.153579	0.424948	0.0159521	3.08581	13.1006	0.146829	0.153579	0.424948	0.0162187	3.08581	12.7771	NA	NA	NA	NA	NA	18	0.140663	15	0.636984
FBgn0038102	7.37351	-0.0501521	-0.266535	0.542424	0.0367819	17.2896	7.16193	-0.0501521	-0.266535	0.542424	0.0378686	17.2896	7.16193	NA	NA	NA	NA	NA	7.16193	-0.0501521	-0.266535	0.542424	0.0378686	17.2896	23	0.813144	2	0.478702
FBgn0038535	11.0053	-0.330297	0.240774	0.81748	0.0371405	9.59396	10.7271	-0.330297	0.240774	0.81748	0.0381034	9.59396	10.8627	-0.0692569	0.10946	0.259059	0.0119243	8.15481	10.8627	-0.0692569	0.10946	0.259059	0.0119243	8.15481	41	0.954307	9	0.875971
FBgn0264357	13.1971	0.102399	-0.272534	0.582273	0.0220606	19.3728	13.1971	0.00837306	-0.0981456	0.197004	0.00746389	18.3251	13.1971	0.00837306	-0.0981456	0.197004	0.00746389	18.3251	13.1971	0.00837306	-0.0981456	0.197004	0.00746389	18.3251	39	0.625395	1	0.471889
FBgn0027492	13.1981	0.140792	-0.224578	0.530124	0.0200833	20.139	13.0783	0.140792	-0.224578	0.530124	0.0202673	20.139	13.1981	NA	NA	NA	NA	NA	13.0783	NA	NA	NA	NA	NA	6	0.404296	6	0.508933
FBgn0026380	6.04339	NA	NA	NA	NA	NA	6.25247	-0.448388	-0.225549	1.00384	0.0802755	13.7802	6.04339	-0.448388	-0.225549	1.00384	0.0830527	13.7802	6.25247	NA	NA	NA	NA	NA	10	0.435684	6	0.232686
FBgn0267229	2.74053	NA	NA	NA	NA	NA	4.80968	-0.219198	1.23209	2.50287	0.260191	6.67252	4.11186	NA	NA	NA	NA	NA	4.11186	NA	NA	NA	NA	NA	3	0.563651	9	0.845797
FBgn0038042	6.53454	0.230194	0.127524	0.526314	0.0402717	1.93239	6.53454	0.230194	0.127524	0.526314	0.0402717	1.93239	6.53454	NA	NA	NA	NA	NA	6.53454	NA	NA	NA	NA	NA	6	0.62507	1	0.475948
FBgn0004595	13.3516	NA	NA	NA	NA	NA	14.6446	0.141781	0.325353	0.709807	0.0242344	4.43024	14.2462	0.148388	0.0273198	0.301765	0.010591	0.69546	14.2462	0.148388	0.0273198	0.301765	0.010591	0.69546	34	0.199986	9	0.643299
FBgn0038651	10.6141	0.153307	-0.105692	0.372419	0.0175436	21.6945	10.7169	0.153307	-0.105692	0.372419	0.0173752	21.6945	10.6141	-0.0998402	0.00848839	0.200401	0.00944029	11.676	10.7169	-0.0998402	0.00848839	0.200401	0.00934972	11.676	41	0.626046	6	0.519255
FBgn0020385	9.42348	-0.0323613	0.468414	0.939062	0.0498257	6.26347	9.72156	-0.0323613	0.468414	0.939062	0.0482979	6.26347	9.72156	NA	NA	NA	NA	NA	9.72156	-0.0323613	0.468414	0.939062	0.0482979	6.26347	23	0.42409	2	0.449788
FBgn0037876	7.89355	NA	NA	NA	NA	NA	7.5783	NA	NA	NA	NA	NA	7.5783	NA	NA	NA	NA	NA	7.5783	NA	NA	NA	NA	NA	1	0.266006	2	0.61302
FBgn0003861	15.669	-0.500275	0.0917849	1.01725	0.0324606	11.3069	15.437	-0.504595	-0.162573	1.06028	0.034342	13.1905	15.437	-0.500275	0.0917849	1.01725	0.0329484	11.3069	15.437	-0.504595	-0.162573	1.06028	0.034342	13.1905	44	0.51057	2	0.619074
FBgn0260462	10.4497	0.152706	0.0662261	0.332897	0.0159285	1.56304	10.6919	NA	NA	NA	NA	NA	10.5922	NA	NA	NA	NA	NA	10.6919	NA	NA	NA	NA	NA	2	0.271652	10	0.360232
FBgn0024912	6.12209	0.801427	0.963832	2.507	0.20475	3.35043	6.12209	1.27575	2.77014	6.09957	0.498161	4.35148	6.12209	NA	NA	NA	NA	NA	6.12209	NA	NA	NA	NA	NA	7	0.781385	1	0.441829
FBgn0039467	5.05031	0.37069	0.140148	0.792596	0.0784701	1.38068	5.56257	0.37069	0.140148	0.792596	0.0712436	1.38068	5.05031	0.37069	0.140148	0.792596	0.0784701	1.38068	5.05031	NA	NA	NA	NA	NA	18	0.298033	3	0.294915
FBgn0259831	4.51188	0.040629	0.397282	0.798709	0.0885118	5.61072	4.13408	0.040629	0.397282	0.798709	0.0966006	5.61072	4.13408	NA	NA	NA	NA	NA	4.51188	NA	NA	NA	NA	NA	6	0.341213	7	0.41746
FBgn0026250	9.08974	NA	NA	NA	NA	NA	9.23848	NA	NA	NA	NA	NA	9.23848	NA	NA	NA	NA	NA	9.23848	NA	NA	NA	NA	NA	1	0.723714	2	0.40606
FBgn0038893	5.8742	-0.237979	-0.310679	0.782702	0.066622	15.5032	5.8742	-0.84604	-0.0689555	1.69769	0.144504	12.3106	5.8742	NA	NA	NA	NA	NA	5.8742	NA	NA	NA	NA	NA	7	0.662847	1	0.28081
FBgn0037448	11.6948	NA	NA	NA	NA	NA	10.729	NA	NA	NA	NA	NA	11.0161	NA	NA	NA	NA	NA	11.0161	NA	NA	NA	NA	NA	1	0.277249	9	0.695384
FBgn0267109	4.12665	NA	NA	NA	NA	NA	4.12665	NA	NA	NA	NA	NA	4.12665	NA	NA	NA	NA	NA	4.12665	NA	NA	NA	NA	NA	1	0.568619	1	0.280661
FBgn0025781	7.88671	NA	NA	NA	NA	NA	7.7006	NA	NA	NA	NA	NA	7.7006	NA	NA	NA	NA	NA	7.7006	NA	NA	NA	NA	NA	1	0.396385	2	0.339598
FBgn0038845	9.85284	NA	NA	NA	NA	NA	8.87558	NA	NA	NA	NA	NA	9.18525	NA	NA	NA	NA	NA	9.18525	NA	NA	NA	NA	NA	1	0.382805	9	0.86325
FBgn0004510	7.29227	0.231417	0.350973	0.840798	0.05765	3.77339	7.29227	0.231417	0.350973	0.840798	0.05765	3.77339	7.29227	NA	NA	NA	NA	NA	7.29227	NA	NA	NA	NA	NA	6	0.775137	1	0.456325
FBgn0039581	11.2194	-0.0875503	0.0328566	0.187025	0.00833494	10.6286	11.2194	NA	NA	NA	NA	NA	11.3362	-0.0875503	0.0328566	0.187025	0.008249	10.6286	11.1171	-0.0875503	0.0328566	0.187025	0.0084116	10.6286	28	0.190925	14	0.293067
FBgn0037720	9.20691	0.213345	0.174219	0.550885	0.0299169	2.61569	9.68827	0.213345	0.174219	0.550885	0.0284305	2.61569	9.55888	NA	NA	NA	NA	NA	9.55888	NA	NA	NA	NA	NA	6	0.89272	9	0.580735
FBgn0265253	4.60483	NA	NA	NA	NA	NA	4.60483	NA	NA	NA	NA	NA	4.60483	NA	NA	NA	NA	NA	4.60483	NA	NA	NA	NA	NA	1	0.381987	1	0.511553
FBgn0262582	13.1198	-0.0807915	0.135655	0.315782	0.0120346	8.05177	13.2123	-0.0807915	0.135655	0.315782	0.0119503	8.05177	13.2123	-0.0807915	0.135655	0.315782	0.0119503	8.05177	13.1198	-0.0807915	0.135655	0.315782	0.0120346	8.05177	38	0.43157	7	0.340217
FBgn0037713	6.51029	0.329835	0.75861	1.65443	0.127062	4.43341	5.63676	0.329835	0.75861	1.65443	0.146753	4.43341	5.93723	NA	NA	NA	NA	NA	5.93723	NA	NA	NA	NA	NA	6	0.758073	9	0.436033
FBgn0264901	8.26794	-0.337619	-0.102682	0.705778	0.0426816	13.1278	7.67333	-0.337619	-0.102682	0.705778	0.045989	13.1278	7.95082	NA	NA	NA	NA	NA	7.67333	NA	NA	NA	NA	NA	6	0.425478	10	0.676217
FBgn0039187	11.1245	NA	NA	NA	NA	NA	11.0221	NA	NA	NA	NA	NA	11.1245	NA	NA	NA	NA	NA	11.0221	NA	NA	NA	NA	NA	1	0.48834	6	0.338086
FBgn0005671	10.7733	-0.0917569	0.0846011	0.249613	0.0115848	9.1549	11.1414	-0.0917569	0.0846011	0.249613	0.0112021	9.1549	10.9448	NA	NA	NA	NA	NA	11.1414	NA	NA	NA	NA	NA	6	0.232756	10	0.829903
FBgn0267385	11.0146	0.374337	-0.0730568	0.762798	0.0346267	23.2638	11.5773	0.374337	-0.0730568	0.762798	0.0329438	23.2638	11.2461	NA	NA	NA	NA	NA	11.5773	NA	NA	NA	NA	NA	6	0.494415	10	0.732563
FBgn0039043	5.81343	NA	NA	NA	NA	NA	6.90258	0.196083	1.02405	2.0853	0.151052	5.27735	6.4144	NA	NA	NA	NA	NA	6.4144	NA	NA	NA	NA	NA	3	0.335848	9	0.592702
FBgn0039215	9.10584	NA	NA	NA	NA	NA	8.85789	NA	NA	NA	NA	NA	8.85789	NA	NA	NA	NA	NA	8.85789	NA	NA	NA	NA	NA	1	0.585975	2	0.481709
FBgn0038953	8.74325	NA	NA	NA	NA	NA	8.35977	-0.33489	-0.234141	0.817247	0.0488798	14.3306	8.48306	NA	NA	NA	NA	NA	8.48306	NA	NA	NA	NA	NA	3	0.654156	9	0.381677
FBgn0266579	12.311	0.779211	-0.481275	1.83171	0.0743934	21.8866	12.0704	0.559399	-0.253866	1.22862	0.0508937	22.3727	12.0704	0.227149	0.0285704	0.457878	0.0189669	0.477927	12.0704	0.227149	0.0285704	0.457878	0.0189669	0.477927	42	0.945151	2	0.677093
FBgn0024555	11.5543	0.0929028	-0.170411	0.38818	0.0167981	19.9065	11.5543	0.0929028	-0.170411	0.38818	0.0167981	19.9065	11.5543	NA	NA	NA	NA	NA	11.5543	NA	NA	NA	NA	NA	6	0.793882	1	0.215955
FBgn0038611	3.64242	0.0799352	-1.05722	2.12048	0.291082	18.2883	2.32097	0.0799352	-1.05722	2.12048	0.45681	18.2883	2.32097	0.0799352	-1.05722	2.12048	0.45681	18.2883	2.32097	NA	NA	NA	NA	NA	18	0.482787	2	0.723144
FBgn0037814	8.908	-0.105239	-0.0781905	0.262214	0.0147179	14.4408	8.73438	-0.105239	-0.0781905	0.262214	0.0150104	14.4408	8.73438	NA	NA	NA	NA	NA	8.73438	NA	NA	NA	NA	NA	6	0.626082	2	0.394865
FBgn0037900	7.09309	NA	NA	NA	NA	NA	6.87649	NA	NA	NA	NA	NA	6.87649	NA	NA	NA	NA	NA	7.09309	NA	NA	NA	NA	NA	1	0.764423	7	0.428617
FBgn0265380	6.39337	0.280839	0.0937323	0.592136	0.0463086	1.23046	6.55824	NA	NA	NA	NA	NA	6.39337	0.280839	0.0937323	0.592136	0.0463086	1.23046	6.55824	0.280839	0.0937323	0.592136	0.0451444	1.23046	28	0.729464	6	0.240013
FBgn0002441	9.33597	0.118315	-0.392112	0.819146	0.0438704	19.1194	9.13898	0.118315	-0.392112	0.819146	0.0448161	19.1194	9.13898	NA	NA	NA	NA	NA	9.13898	NA	NA	NA	NA	NA	6	0.729	2	0.567878
FBgn0038053	9.35715	0.219508	-0.616629	1.30907	0.0699502	19.3063	9.46991	0.219508	-0.616629	1.30907	0.0691172	19.3063	9.35715	NA	NA	NA	NA	NA	9.35715	NA	NA	NA	NA	NA	6	0.718969	3	0.261262
FBgn0023212	8.45221	NA	NA	NA	NA	NA	8.45221	NA	NA	NA	NA	NA	8.45221	NA	NA	NA	NA	NA	8.45221	NA	NA	NA	NA	NA	1	0.51054	1	0.42831
FBgn0038820	4.95809	NA	NA	NA	NA	NA	4.95809	NA	NA	NA	NA	NA	4.95809	NA	NA	NA	NA	NA	4.95809	NA	NA	NA	NA	NA	1	0.472921	1	0.430599
FBgn0039336	5.14085	NA	NA	NA	NA	NA	5.14085	NA	NA	NA	NA	NA	5.14085	NA	NA	NA	NA	NA	5.14085	NA	NA	NA	NA	NA	1	0.525886	1	0.30974
FBgn0063649	7.49619	NA	NA	NA	NA	NA	8.09779	-0.0177093	0.18437	0.370437	0.0228727	6.36577	7.90603	-0.0177093	0.18437	0.370437	0.0234275	6.36577	7.90603	-0.0177093	0.18437	0.370437	0.0234275	6.36577	33	0.166186	9	0.397942
FBgn0038421	7.48209	0.159805	-0.134078	0.417202	0.02788	21.3335	6.42349	NA	NA	NA	NA	NA	6.729	0.159805	-0.134078	0.417202	0.0310003	21.3335	6.729	0.159805	-0.134078	0.417202	0.0310003	21.3335	28	0.294231	9	0.639409
FBgn0039261	10.3936	0.100963	0.0176384	0.204984	0.0098611	0.660644	10.2349	NA	NA	NA	NA	NA	10.3936	0.100963	0.0176384	0.204984	0.0098611	0.660644	10.2349	NA	NA	NA	NA	NA	8	0.263249	6	0.729321
FBgn0051029	4.13703	NA	NA	NA	NA	NA	3.22702	NA	NA	NA	NA	NA	3.22702	NA	NA	NA	NA	NA	3.22702	NA	NA	NA	NA	NA	1	0.701425	2	0.38786
FBgn0038377	4.34944	0.0347065	0.414246	0.831395	0.095575	5.68072	4.34944	0.0347065	0.414246	0.831395	0.095575	5.68072	4.34944	0.0347065	0.414246	0.831395	0.095575	5.68072	4.34944	0.0347065	0.414246	0.831395	0.095575	5.68072	38	0.212959	1	0.26154
FBgn0261808	9.41508	-0.112827	0.0662307	0.26166	0.0138958	9.97244	9.58819	-0.650203	0.164455	1.34136	0.0699484	11.0537	9.58819	-0.112827	0.0662307	0.26166	0.0136449	9.97244	9.58819	0.134036	0.209144	0.496818	0.0259078	3.823	50	0.555927	2	0.316965
FBgn0037647	7.4611	0.253892	0.223347	0.676299	0.0453217	2.75586	7.4611	NA	NA	NA	NA	NA	7.4611	NA	NA	NA	NA	NA	7.4611	NA	NA	NA	NA	NA	2	0.473004	1	0.432573
FBgn0039210	7.1211	-0.434267	-0.314844	1.07278	0.075324	14.3961	6.91513	NA	NA	NA	NA	NA	6.91513	NA	NA	NA	NA	NA	6.91513	NA	NA	NA	NA	NA	2	0.858369	2	0.259995
FBgn0039213	9.3973	NA	NA	NA	NA	NA	9.70678	NA	NA	NA	NA	NA	9.70678	NA	NA	NA	NA	NA	9.70678	NA	NA	NA	NA	NA	1	0.625693	2	0.369438
FBgn0039832	3.78632	NA	NA	NA	NA	NA	3.01566	NA	NA	NA	NA	NA	3.01566	NA	NA	NA	NA	NA	3.01566	NA	NA	NA	NA	NA	1	0.431792	2	0.521631
FBgn0037433	6.54286	NA	NA	NA	NA	NA	6.20624	NA	NA	NA	NA	NA	6.20624	NA	NA	NA	NA	NA	6.54286	NA	NA	NA	NA	NA	1	0.611509	7	0.644804
FBgn0266064	8.66316	0.556151	0.0371472	1.11478	0.0643403	0.254753	9.07942	0.101371	0.148597	0.359762	0.0198119	3.71325	8.87746	0.101371	0.148597	0.359762	0.0202627	3.71325	9.07942	0.101371	0.148597	0.359762	0.0198119	3.71325	39	0.486463	10	0.401682
FBgn0038821	5.65365	1.09811	-2.07592	4.69692	0.415389	19.8585	7.09373	1.34674	-1.06463	3.43345	0.242006	21.4448	6.08663	0.368374	-0.558361	1.33786	0.109901	20.2276	6.69172	0.368374	-0.558361	1.33786	0.0999637	20.2276	42	0.956193	15	0.636806
FBgn0261287	11.6184	NA	NA	NA	NA	NA	10.9139	NA	NA	NA	NA	NA	11.2116	0.280768	0.329516	0.86582	0.0386127	3.30447	10.9139	NA	NA	NA	NA	NA	4	0.780611	10	0.641231
FBgn0010225	10.828	0.06549	0.163049	0.351419	0.0162273	4.54111	11.3094	0.06549	0.163049	0.351419	0.0155365	4.54111	11.1356	NA	NA	NA	NA	NA	11.3094	0.06549	0.163049	0.351419	0.0155365	4.54111	23	0.555117	10	0.635993
FBgn0039099	4.6961	0.0580433	0.365252	0.739671	0.0787537	5.39803	6.11479	0.0580433	0.365252	0.739671	0.0604821	5.39803	5.57168	0.0580433	0.365252	0.739671	0.0663777	5.39803	5.57168	0.0580433	0.365252	0.739671	0.0663777	5.39803	38	0.25534	9	0.814866
FBgn0037675	5.13454	0.272013	-0.0165701	0.545035	0.0530753	23.7676	6.24918	0.272013	-0.0165701	0.545035	0.0436085	23.7676	5.81688	0.272013	-0.0165701	0.545035	0.0468494	23.7676	5.81688	0.272013	-0.0165701	0.545035	0.0468494	23.7676	38	0.216715	9	0.706256
FBgn0267785	3.71964	NA	NA	NA	NA	NA	4.24835	0.613254	0.779238	1.98322	0.233411	3.45317	4.24835	NA	NA	NA	NA	NA	3.71964	NA	NA	NA	NA	NA	3	0.695279	7	0.214056
FBgn0038686	8.10552	-0.299027	-0.00852935	0.598296	0.0369067	12.1089	7.97754	NA	NA	NA	NA	NA	7.97754	NA	NA	NA	NA	NA	7.97754	NA	NA	NA	NA	NA	2	0.831543	2	0.260375
FBgn0039655	4.98443	NA	NA	NA	NA	NA	4.01302	NA	NA	NA	NA	NA	4.01302	NA	NA	NA	NA	NA	4.01302	NA	NA	NA	NA	NA	1	0.726127	2	0.712704
FBgn0027562	8.31447	0.0431299	0.262798	0.532627	0.0320301	5.37865	8.60187	0.0431299	0.262798	0.532627	0.0309599	5.37865	8.31447	-0.312617	0.0468644	0.63222	0.0380192	11.4316	8.60187	-0.312617	0.0468644	0.63222	0.0367489	11.4316	41	0.231642	6	0.373113
FBgn0037454	8.36564	0.053713	-0.490128	0.986126	0.058939	18.4169	8.89747	0.053713	-0.490128	0.986126	0.0554161	18.4169	8.89747	NA	NA	NA	NA	NA	8.36564	NA	NA	NA	NA	NA	6	0.717229	7	0.521256
FBgn0260386	6.94515	0.188324	0.692472	1.43525	0.103327	4.98572	6.94515	0.188324	0.692472	1.43525	0.103327	4.98572	6.94515	0.0956814	-0.21957	0.479023	0.0344862	19.5697	6.94515	0.0956814	-0.21957	0.479023	0.0344862	19.5697	41	0.589944	1	0.399318
FBgn0039704	4.13317	NA	NA	NA	NA	NA	4.13317	NA	NA	NA	NA	NA	4.13317	NA	NA	NA	NA	NA	4.13317	NA	NA	NA	NA	NA	1	0.592894	1	0.393166
FBgn0037949	11.3327	0.0154946	-0.0930737	0.188709	0.00832585	18.6301	11.2709	0.0154946	-0.0930737	0.188709	0.00837154	18.6301	11.2709	NA	NA	NA	NA	NA	11.3327	0.0154946	-0.0930737	0.188709	0.00832585	18.6301	23	0.710457	7	0.544658
FBgn0039594	12.3397	0.838765	-0.459344	1.91261	0.0774984	22.0862	11.8297	0.838765	-0.459344	1.91261	0.0808395	22.0862	11.8297	0.412736	-0.34359	1.07407	0.0453971	21.3482	11.8297	0.412736	-0.34359	1.07407	0.0453971	21.3482	41	0.763622	2	0.597427
FBgn0260935	9.12167	NA	NA	NA	NA	NA	9.12167	NA	NA	NA	NA	NA	9.12167	NA	NA	NA	NA	NA	9.12167	NA	NA	NA	NA	NA	1	0.511097	1	0.393048
FBgn0037920	7.70925	NA	NA	NA	NA	NA	6.81556	0.150289	-0.39957	0.853798	0.0626359	19.3742	7.02193	NA	NA	NA	NA	NA	7.02193	NA	NA	NA	NA	NA	3	0.783041	9	0.525384
FBgn0260940	6.8697	0.133582	-0.199352	0.47994	0.0349317	20.255	6.5976	0.133582	-0.199352	0.47994	0.0363723	20.255	6.5976	NA	NA	NA	NA	NA	6.5976	0.133582	-0.199352	0.47994	0.0363723	20.255	23	0.174652	2	0.670756
FBgn0039269	6.89696	NA	NA	NA	NA	NA	6.71342	NA	NA	NA	NA	NA	6.71342	NA	NA	NA	NA	NA	6.71342	NA	NA	NA	NA	NA	1	0.752426	2	0.254559
FBgn0037746	5.67579	NA	NA	NA	NA	NA	5.67579	NA	NA	NA	NA	NA	5.67579	NA	NA	NA	NA	NA	5.67579	NA	NA	NA	NA	NA	1	0.743324	1	0.401087
FBgn0039712	7.74551	NA	NA	NA	NA	NA	7.74551	-0.136242	-0.147914	0.402196	0.0259632	15.1568	7.74551	NA	NA	NA	NA	NA	7.74551	NA	NA	NA	NA	NA	3	0.587112	1	0.350389
FBgn0266416	3.81483	NA	NA	NA	NA	NA	3.81483	NA	NA	NA	NA	NA	3.81483	NA	NA	NA	NA	NA	3.81483	NA	NA	NA	NA	NA	1	0.239025	1	0.336717
FBgn0039337	4.78545	NA	NA	NA	NA	NA	4.78545	NA	NA	NA	NA	NA	4.40553	NA	NA	NA	NA	NA	4.78545	NA	NA	NA	NA	NA	1	0.360189	4	0.256192
FBgn0259215	7.36912	0.164517	0.205354	0.526256	0.0357068	3.42004	6.62402	0.164517	0.205354	0.526256	0.0397233	3.42004	6.87134	0.164517	0.205354	0.526256	0.0382935	3.42004	6.87134	NA	NA	NA	NA	NA	18	0.433684	9	0.509333
FBgn0267408	8.887	NA	NA	NA	NA	NA	9.2984	NA	NA	NA	NA	NA	9.2984	-0.322077	-0.224622	0.785338	0.0422297	14.3262	9.2984	NA	NA	NA	NA	NA	4	0.250969	2	0.397709
FBgn0000047	2.2121	NA	NA	NA	NA	NA	3.90195	0.3534	-0.643032	1.46749	0.188045	19.9195	3.13139	0.3534	-0.643032	1.46749	0.234319	19.9195	3.13139	0.3534	-0.643032	1.46749	0.234319	19.9195	33	0.463613	9	0.652545
FBgn0038196	6.31143	-0.356707	0.124479	0.755605	0.05986	10.7175	6.0602	-0.356707	0.124479	0.755605	0.0623416	10.7175	6.31143	NA	NA	NA	NA	NA	6.0602	NA	NA	NA	NA	NA	6	0.545127	6	0.618001
FBgn0250846	8.57902	0.542694	-0.821689	1.96946	0.114783	20.2295	8.57902	-0.136991	-0.51706	1.0698	0.0623497	17.0107	8.83057	0.507711	-0.289776	1.16917	0.0662002	22.019	8.18078	NA	NA	NA	NA	NA	22	0.32826	14	0.551099
FBgn0039727	9.81204	-0.113831	0.0355501	0.238505	0.0121537	10.8437	9.92397	-0.113831	0.0355501	0.238505	0.0120166	10.8437	9.92397	-0.113831	0.0355501	0.238505	0.0120166	10.8437	9.92397	-0.113831	0.0355501	0.238505	0.0120166	10.8437	38	0.446044	2	0.512316
FBgn0267811	7.82198	NA	NA	NA	NA	NA	7.09638	-0.360838	0.205249	0.830255	0.0584985	10.0245	7.33697	NA	NA	NA	NA	NA	7.33697	NA	NA	NA	NA	NA	3	0.320399	9	0.416866
FBgn0003117	6.324	NA	NA	NA	NA	NA	6.67469	NA	NA	NA	NA	NA	6.324	NA	NA	NA	NA	NA	6.324	NA	NA	NA	NA	NA	1	0.609897	3	0.271061
FBgn0051140	12.8435	-0.229268	0.693598	1.46102	0.0568778	7.21942	12.8435	-0.229268	0.693598	1.46102	0.0568778	7.21942	13.0028	-0.104152	0.241086	0.525244	0.0201973	7.55767	12.8435	NA	NA	NA	NA	NA	21	0.428725	4	0.556918
FBgn0004913	8.0912	NA	NA	NA	NA	NA	8.0912	NA	NA	NA	NA	NA	8.0912	NA	NA	NA	NA	NA	8.0912	NA	NA	NA	NA	NA	1	0.46898	1	0.402416
FBgn0037297	9.35333	0.264625	0.185948	0.646848	0.0345785	2.33968	8.74093	0.264625	0.185948	0.646848	0.0370011	2.33968	8.90621	NA	NA	NA	NA	NA	9.01981	NA	NA	NA	NA	NA	6	0.510816	15	0.515348
FBgn0039626	7.55591	NA	NA	NA	NA	NA	7.55591	NA	NA	NA	NA	NA	7.55591	NA	NA	NA	NA	NA	7.55591	NA	NA	NA	NA	NA	1	0.751511	1	0.454824
FBgn0263118	5.30349	-0.51274	0.481702	1.40704	0.132652	9.11918	5.8635	-0.51274	0.481702	1.40704	0.119983	9.11918	5.30349	-0.51274	0.481702	1.40704	0.132652	9.11918	5.30349	-0.51274	0.481702	1.40704	0.132652	9.11918	38	0.512824	3	0.412356
FBgn0038275	4.6511	NA	NA	NA	NA	NA	5.08419	-0.675106	-0.31901	1.49337	0.146864	13.6861	4.6511	NA	NA	NA	NA	NA	4.6511	NA	NA	NA	NA	NA	3	0.522353	3	0.371644
FBgn0039304	5.53368	NA	NA	NA	NA	NA	5.53368	NA	NA	NA	NA	NA	5.53368	NA	NA	NA	NA	NA	5.53368	NA	NA	NA	NA	NA	1	0.480023	1	0.348733
FBgn0038167	8.38893	-0.0672025	-0.0743256	0.200404	0.0119446	15.1921	8.18604	-0.0672025	-0.0743256	0.200404	0.0122406	15.1921	8.18604	-0.0672025	-0.0743256	0.200404	0.0122406	15.1921	8.18604	-0.0672025	-0.0743256	0.200404	0.0122406	15.1921	38	0.29239	2	0.522811
FBgn0038922	9.18989	-0.015012	-0.186914	0.375032	0.0204046	17.6939	9.38889	-0.015012	-0.186914	0.375032	0.0199721	17.6939	9.18989	-0.015012	-0.186914	0.375032	0.0204046	17.6939	9.38889	-0.015012	-0.186914	0.375032	0.0199721	17.6939	38	0.582034	6	0.769939
FBgn0037838	7.01768	NA	NA	NA	NA	NA	6.49201	NA	NA	NA	NA	NA	6.49201	NA	NA	NA	NA	NA	6.68772	NA	NA	NA	NA	NA	1	0.782315	11	0.371147
FBgn0051019	9.80246	0.0474443	-0.191616	0.394805	0.0201381	18.9271	9.02929	0.0474443	-0.191616	0.394805	0.0218625	18.9271	9.22205	0.282745	0.0909433	0.594021	0.0322065	1.18867	9.22205	NA	NA	NA	NA	NA	21	0.394999	9	0.518521
FBgn0051004	6.17094	-0.604881	0.820389	2.03855	0.165173	8.42678	6.17094	-0.604881	0.820389	2.03855	0.165173	8.42678	7.02232	-0.604881	0.820389	2.03855	0.145148	8.42678	6.17094	NA	NA	NA	NA	NA	18	0.776092	4	0.675214
FBgn0267203	1.45751	NA	NA	NA	NA	NA	3.24544	0.891197	-0.135133	1.80277	0.277739	23.4252	2.36173	NA	NA	NA	NA	NA	2.36173	0.891197	-0.135133	1.80277	0.381663	23.4252	12	0.411557	9	0.462156
FBgn0037974	4.48394	0.485358	0.838397	1.93751	0.216049	3.99553	4.86864	NA	NA	NA	NA	NA	4.86864	NA	NA	NA	NA	NA	4.48394	NA	NA	NA	NA	NA	2	0.641632	7	0.290871
FBgn0039153	7.70926	0.0412998	-0.281797	0.569615	0.0369436	18.5559	7.54189	0.0412998	-0.281797	0.569615	0.0377634	18.5559	7.70926	NA	NA	NA	NA	NA	7.54189	NA	NA	NA	NA	NA	6	0.896028	6	0.487576
FBgn0038057	6.21617	NA	NA	NA	NA	NA	5.71078	NA	NA	NA	NA	NA	5.93278	NA	NA	NA	NA	NA	5.71078	NA	NA	NA	NA	NA	1	0.358413	10	0.454889
FBgn0051157	6.67073	NA	NA	NA	NA	NA	6.67073	NA	NA	NA	NA	NA	6.67073	NA	NA	NA	NA	NA	6.67073	NA	NA	NA	NA	NA	1	0.664824	1	0.318164
FBgn0038968	8.26923	-0.0822377	0.284001	0.591335	0.0357551	7.07662	8.38928	-0.0822377	0.284001	0.591335	0.0352435	7.07662	8.38928	NA	NA	NA	NA	NA	8.38928	NA	NA	NA	NA	NA	6	0.879444	2	0.304765
FBgn0264986	6.78066	NA	NA	NA	NA	NA	6.78066	NA	NA	NA	NA	NA	6.78066	0.347105	0.0786107	0.711791	0.0524869	0.85072	6.78066	0.347105	0.0786107	0.711791	0.0524869	0.85072	16	0.513931	1	0.235497
FBgn0051321	5.75256	0.533756	0.393886	1.32671	0.115315	2.42837	6.257	0.533756	0.393886	1.32671	0.106018	2.42837	5.75256	0.533756	0.393886	1.32671	0.115315	2.42837	5.75256	0.533756	0.393886	1.32671	0.115315	2.42837	38	0.518791	3	0.379783
FBgn0037670	6.03199	-0.35103	-0.376521	1.02954	0.0853404	15.1338	6.03199	-0.35103	-0.376521	1.02954	0.0853404	15.1338	5.66572	NA	NA	NA	NA	NA	5.66572	NA	NA	NA	NA	NA	6	0.481401	5	0.306345
FBgn0039064	12.0327	0.183933	0.159082	0.486367	0.0202102	2.72375	13.2704	0.183933	0.159082	0.486367	0.0183253	2.72375	12.8988	NA	NA	NA	NA	NA	12.8988	NA	NA	NA	NA	NA	6	0.581243	9	0.817591
FBgn0016754	12.6498	0.290128	-0.412505	1.00863	0.0398675	20.3413	12.1879	0.290128	-0.412505	1.00863	0.0413785	20.3413	12.281	0.0431759	-0.168098	0.347108	0.0141319	18.9603	12.281	0.0431759	-0.168098	0.347108	0.0141319	18.9603	41	0.8657	9	0.377698
FBgn0039490	4.28582	NA	NA	NA	NA	NA	3.74661	NA	NA	NA	NA	NA	3.74661	NA	NA	NA	NA	NA	3.74661	NA	NA	NA	NA	NA	1	0.429166	2	0.557784
FBgn0267926	8.31098	NA	NA	NA	NA	NA	7.74765	NA	NA	NA	NA	NA	8.31098	NA	NA	NA	NA	NA	7.74765	NA	NA	NA	NA	NA	1	0.435398	6	0.652623
FBgn0259212	13.5196	0.147968	0.215248	0.522403	0.0193202	3.69962	13.2922	0.147968	0.215248	0.522403	0.0196508	3.69962	13.4328	0.147968	0.215248	0.522403	0.0194451	3.69962	13.2922	NA	NA	NA	NA	NA	18	0.653633	10	0.49215
FBgn0083969	10.4308	-0.179214	-0.14134	0.456486	0.0218817	14.5508	10.4308	NA	NA	NA	NA	NA	10.4308	NA	NA	NA	NA	NA	10.4308	NA	NA	NA	NA	NA	2	0.353521	1	0.472569
FBgn0001255	7.95181	NA	NA	NA	NA	NA	7.76347	NA	NA	NA	NA	NA	7.76347	NA	NA	NA	NA	NA	7.76347	NA	NA	NA	NA	NA	1	0.723254	2	0.40898
FBgn0039200	2.91746	NA	NA	NA	NA	NA	3.79665	NA	NA	NA	NA	NA	2.91746	NA	NA	NA	NA	NA	2.91746	NA	NA	NA	NA	NA	1	0.747194	3	0.615602
FBgn0039466	10.9969	NA	NA	NA	NA	NA	10.9969	NA	NA	NA	NA	NA	10.9969	NA	NA	NA	NA	NA	10.9969	NA	NA	NA	NA	NA	1	0.249004	1	0.315994
FBgn0262483	13.6322	-0.208532	-0.0571319	0.432433	0.0158608	13.0214	13.6322	-0.208532	-0.0571319	0.432433	0.0158608	13.0214	13.6322	NA	NA	NA	NA	NA	13.6322	NA	NA	NA	NA	NA	6	0.787945	1	0.273497
FBgn0039740	6.16959	NA	NA	NA	NA	NA	6.16959	NA	NA	NA	NA	NA	6.16959	NA	NA	NA	NA	NA	6.16959	NA	NA	NA	NA	NA	1	0.529926	1	0.425409
FBgn0051523	11.1041	0.0652697	0.172275	0.368449	0.0165907	4.61666	10.8399	0.0652697	0.172275	0.368449	0.016995	4.61666	10.9565	NA	NA	NA	NA	NA	10.9565	NA	NA	NA	NA	NA	6	0.465159	9	0.322991
FBgn0037912	5.06079	NA	NA	NA	NA	NA	5.06079	NA	NA	NA	NA	NA	5.06079	NA	NA	NA	NA	NA	5.06079	NA	NA	NA	NA	NA	1	0.794062	1	0.355736
FBgn0039234	9.733	-0.271239	0.110123	0.585483	0.0300772	10.5269	9.38237	-0.271239	0.110123	0.585483	0.0312012	10.5269	9.51876	NA	NA	NA	NA	NA	9.51876	NA	NA	NA	NA	NA	6	0.682651	9	0.864132
FBgn0039510	5.74571	-0.374588	0.419138	1.12426	0.0978352	8.78583	6.72531	-0.374588	0.419138	1.12426	0.0835847	8.78583	6.35698	NA	NA	NA	NA	NA	6.35698	-0.374588	0.419138	1.12426	0.0884275	8.78583	23	0.554538	9	0.653317
FBgn0288846	7.49083	-0.0671279	0.24836	0.514545	0.034345	7.00832	7.49083	NA	NA	NA	NA	NA	7.49083	NA	NA	NA	NA	NA	7.49083	NA	NA	NA	NA	NA	2	0.270802	1	0.419375
FBgn0039348	9.66213	0.00198038	0.224291	0.4486	0.0232144	5.96627	9.66213	0.00198038	0.224291	0.4486	0.0232144	5.96627	9.66213	NA	NA	NA	NA	NA	9.66213	0.00198038	0.224291	0.4486	0.0232144	5.96627	23	0.654202	1	0.486316
FBgn0039680	5.58119	0.364349	-0.281543	0.920906	0.0825009	21.487	5.06911	0.364349	-0.281543	0.920906	0.0908351	21.487	5.06911	NA	NA	NA	NA	NA	5.06911	NA	NA	NA	NA	NA	6	0.581298	2	0.657768
FBgn0038200	2.64769	NA	NA	NA	NA	NA	3.43224	NA	NA	NA	NA	NA	3.43224	NA	NA	NA	NA	NA	2.64769	NA	NA	NA	NA	NA	1	0.380984	7	0.476429
FBgn0037506	6.60425	0.371471	0.0466677	0.748781	0.0566893	0.477369	7.57018	0.371471	0.0466677	0.748781	0.049456	0.477369	7.13737	NA	NA	NA	NA	NA	7.13737	NA	NA	NA	NA	NA	6	0.241624	9	0.854262
FBgn0085382	10.2007	NA	NA	NA	NA	NA	11.1823	0.0986046	0.129143	0.324966	0.0145304	3.50914	10.9536	0.0986046	0.129143	0.324966	0.0148338	3.50914	10.8021	NA	NA	NA	NA	NA	10	0.28071	15	0.573114
FBgn0051288	4.7186	-0.90434	0.262777	1.88349	0.199582	10.9198	4.07619	NA	NA	NA	NA	NA	4.07619	NA	NA	NA	NA	NA	4.07619	NA	NA	NA	NA	NA	2	0.277591	2	0.333219
FBgn0039792	2.34256	NA	NA	NA	NA	NA	3.57951	NA	NA	NA	NA	NA	3.57951	-1.10685	0.106871	2.22399	0.310655	11.6323	2.34256	NA	NA	NA	NA	NA	4	0.375652	7	0.547615
FBgn0037755	8.85416	-0.0163963	-0.329159	0.659134	0.0372217	17.8099	8.54531	-0.0163963	-0.329159	0.659134	0.038567	17.8099	8.54531	NA	NA	NA	NA	NA	8.54531	NA	NA	NA	NA	NA	6	0.921449	2	0.453556
FBgn0039411	4.09828	NA	NA	NA	NA	NA	4.09828	1.0552	-0.449011	2.29351	0.279814	22.4633	4.09828	NA	NA	NA	NA	NA	4.09828	NA	NA	NA	NA	NA	3	0.551212	1	0.314111
FBgn0053512	8.83033	0.100551	0.0679362	0.2427	0.0137424	2.26963	9.5599	0.100551	0.0679362	0.2427	0.0126937	2.26963	9.31222	0.100551	0.0679362	0.2427	0.0130313	2.26963	9.31222	NA	NA	NA	NA	NA	18	0.308527	9	0.745102
FBgn0038160	4.04115	0.213156	0.736587	1.53362	0.18975	4.92403	4.99893	0.213156	0.736587	1.53362	0.153395	4.92403	4.04115	NA	NA	NA	NA	NA	4.99893	NA	NA	NA	NA	NA	6	0.411646	6	0.769108
FBgn0038869	5.47109	NA	NA	NA	NA	NA	5.81132	NA	NA	NA	NA	NA	5.47109	NA	NA	NA	NA	NA	5.47109	NA	NA	NA	NA	NA	1	0.79472	3	0.291733
FBgn0037981	5.6268	NA	NA	NA	NA	NA	5.6268	NA	NA	NA	NA	NA	5.6268	NA	NA	NA	NA	NA	5.6268	NA	NA	NA	NA	NA	1	0.459699	1	0.37314
FBgn0037358	8.10338	NA	NA	NA	NA	NA	7.89537	NA	NA	NA	NA	NA	7.89537	NA	NA	NA	NA	NA	8.10338	NA	NA	NA	NA	NA	1	0.730385	7	0.711938
FBgn0286071	6.76576	-0.17301	0.566124	1.18394	0.087495	7.13289	7.35655	-0.17301	0.566124	1.18394	0.0804684	7.13289	7.35655	NA	NA	NA	NA	NA	7.35655	NA	NA	NA	NA	NA	6	0.238656	2	0.406488
FBgn0037555	8.78285	NA	NA	NA	NA	NA	8.62477	-0.386394	0.0713344	0.785848	0.0455576	11.3027	8.62477	NA	NA	NA	NA	NA	8.62477	NA	NA	NA	NA	NA	3	0.401467	2	0.430872
FBgn0038248	4.75067	NA	NA	NA	NA	NA	4.75067	NA	NA	NA	NA	NA	4.75067	NA	NA	NA	NA	NA	4.75067	NA	NA	NA	NA	NA	1	0.612511	1	0.268639
FBgn0000455	7.56843	0.125773	0.245935	0.552459	0.0364976	4.19429	7.38223	0.417664	0.0126096	0.835709	0.0566027	0.115285	7.38223	NA	NA	NA	NA	NA	7.56843	NA	NA	NA	NA	NA	7	0.556322	7	0.548011
FBgn0038737	6.63414	-0.3341	-0.216657	0.7964	0.0600229	14.1975	6.36516	-0.3341	-0.216657	0.7964	0.0625593	14.1975	6.36516	NA	NA	NA	NA	NA	6.36516	NA	NA	NA	NA	NA	6	0.510649	2	0.619138
FBgn0263289	14.8665	-0.0772538	-0.114723	0.276619	0.00930345	15.7363	14.8665	-0.0557455	-0.287903	0.5865	0.0197256	17.2694	14.8665	-0.0772538	-0.114723	0.276619	0.00930345	15.7363	14.8665	-0.0772538	-0.114723	0.276619	0.00930345	15.7363	40	0.279005	1	0.373561
FBgn0037873	7.50731	0.256774	-0.166142	0.611674	0.0407386	21.8064	7.68716	0.256774	-0.166142	0.611674	0.0397854	21.8064	7.50731	NA	NA	NA	NA	NA	7.68716	NA	NA	NA	NA	NA	6	0.359272	6	0.635279
FBgn0044871	6.58168	-0.331634	0.106117	0.696397	0.0529042	10.8171	6.24631	NA	NA	NA	NA	NA	6.24631	NA	NA	NA	NA	NA	6.24631	NA	NA	NA	NA	NA	2	0.564696	2	0.410499
FBgn0039808	11.5159	0.0953173	-0.231227	0.500206	0.021718	19.4935	10.8589	0.0953173	-0.231227	0.500206	0.023032	19.4935	11.1139	0.0953173	-0.231227	0.500206	0.0225036	19.4935	10.8589	NA	NA	NA	NA	NA	18	0.563609	10	0.727379
FBgn0039259	5.31785	NA	NA	NA	NA	NA	5.31785	NA	NA	NA	NA	NA	5.31785	NA	NA	NA	NA	NA	5.31785	NA	NA	NA	NA	NA	1	0.700994	1	0.243263
FBgn0000246	6.41568	NA	NA	NA	NA	NA	6.41568	NA	NA	NA	NA	NA	6.41568	NA	NA	NA	NA	NA	6.03006	NA	NA	NA	NA	NA	1	0.725642	8	0.346818
FBgn0039002	3.25461	NA	NA	NA	NA	NA	0.723218	-3.38406	0.363035	6.80695	4.70602	11.5918	1.78207	NA	NA	NA	NA	NA	1.78207	NA	NA	NA	NA	NA	3	0.621546	9	0.351907
FBgn0051342	10.2438	0.0521797	-0.125282	0.271429	0.0132485	19.5074	10.1142	0.0521797	-0.125282	0.271429	0.0134182	19.5074	10.1142	NA	NA	NA	NA	NA	10.1142	NA	NA	NA	NA	NA	6	0.31557	2	0.546369
FBgn0038683	7.84942	NA	NA	NA	NA	NA	8.01333	NA	NA	NA	NA	NA	8.01333	NA	NA	NA	NA	NA	8.01333	NA	NA	NA	NA	NA	1	0.434427	2	0.281883
FBgn0083986	5.91145	NA	NA	NA	NA	NA	5.2357	-0.0183765	-0.415201	0.831215	0.0793796	17.8311	5.54823	NA	NA	NA	NA	NA	5.2357	NA	NA	NA	NA	NA	3	0.282016	10	0.702874
FBgn0037456	7.22059	0.682298	-1.37975	3.07847	0.213173	19.7542	7.22059	-0.173104	-0.770282	1.57899	0.109339	17.1556	7.47157	0.436256	-0.362066	1.13386	0.0758784	21.354	6.78415	0.436256	-0.362066	1.13386	0.083567	21.354	42	0.836085	14	0.509616
FBgn0038951	5.42778	-0.195524	-0.407458	0.903885	0.0832648	16.291	5.42778	-0.195524	-0.407458	0.903885	0.0832648	16.291	5.42778	NA	NA	NA	NA	NA	5.42778	NA	NA	NA	NA	NA	6	0.418218	1	0.267187
FBgn0037894	7.43815	NA	NA	NA	NA	NA	7.9834	NA	NA	NA	NA	NA	7.77208	NA	NA	NA	NA	NA	7.77208	NA	NA	NA	NA	NA	1	0.321585	9	0.536287
FBgn0261583	1.66312	0.808786	0.323787	1.74238	0.52383	1.45454	3.29781	NA	NA	NA	NA	NA	2.74255	NA	NA	NA	NA	NA	3.29781	0.808786	0.323787	1.74238	0.264173	1.45454	14	0.418042	10	0.428939
FBgn0039601	7.48144	NA	NA	NA	NA	NA	7.3337	NA	NA	NA	NA	NA	7.3337	NA	NA	NA	NA	NA	7.48144	NA	NA	NA	NA	NA	1	0.695997	7	0.519794
FBgn0286075	8.46722	NA	NA	NA	NA	NA	8.3155	-0.301002	-0.0119558	0.602479	0.0362263	12.1516	8.3155	NA	NA	NA	NA	NA	8.3155	NA	NA	NA	NA	NA	3	0.439703	2	0.312706
FBgn0028499	7.44768	0.262081	0.105299	0.564888	0.0379238	1.45929	7.68257	NA	NA	NA	NA	NA	7.68257	NA	NA	NA	NA	NA	7.68257	NA	NA	NA	NA	NA	2	0.635675	2	0.60069
FBgn0004901	5.23507	-0.687123	0.382209	1.57254	0.150193	10.061	4.63441	-0.687123	0.382209	1.57254	0.169659	10.061	4.63441	NA	NA	NA	NA	NA	4.63441	NA	NA	NA	NA	NA	6	0.63944	2	0.423361
FBgn0267160	7.44881	0.363231	-0.601311	1.40501	0.094311	20.0756	7.02599	0.363231	-0.601311	1.40501	0.0999866	20.0756	7.02599	NA	NA	NA	NA	NA	7.02599	NA	NA	NA	NA	NA	6	0.547109	2	0.664092
FBgn0051450	5.36375	-0.575326	-0.382232	1.38145	0.128777	14.2399	5.36375	-0.575326	-0.382232	1.38145	0.128777	14.2399	5.36375	NA	NA	NA	NA	NA	5.36375	NA	NA	NA	NA	NA	6	0.918507	1	0.328186
FBgn0037753	4.40172	0.509941	0.718036	1.76138	0.200079	3.6412	4.40172	0.509941	0.718036	1.76138	0.200079	3.6412	4.40172	NA	NA	NA	NA	NA	4.40172	NA	NA	NA	NA	NA	6	0.465223	1	0.337418
FBgn0267567	4.96166	NA	NA	NA	NA	NA	4.96166	NA	NA	NA	NA	NA	4.61735	NA	NA	NA	NA	NA	4.61735	NA	NA	NA	NA	NA	1	0.424562	5	0.295058
FBgn0013972	9.004	0.174043	0.0741228	0.378339	0.0210095	1.53791	9.42113	0.174043	0.0741228	0.378339	0.0200793	1.53791	9.2456	NA	NA	NA	NA	NA	9.42113	NA	NA	NA	NA	NA	6	0.336232	10	0.447575
FBgn0263929	13.132	0.227866	-0.238539	0.659768	0.0251207	20.9126	12.7835	0.135448	-0.11658	0.357419	0.0139797	21.2854	12.7835	0.183679	0.00367756	0.367431	0.0143713	0.0764671	12.9354	0.183679	0.00367756	0.367431	0.0142026	0.0764671	42	0.570887	11	0.822787
FBgn0038641	7.72281	-0.302587	-0.417486	1.03122	0.0667645	15.6044	7.95007	NA	NA	NA	NA	NA	7.95007	NA	NA	NA	NA	NA	7.72281	NA	NA	NA	NA	NA	2	0.334002	7	0.415391
FBgn0001280	4.34983	NA	NA	NA	NA	NA	4.34983	-0.145187	-0.791036	1.6085	0.184892	17.3066	4.34983	NA	NA	NA	NA	NA	4.34983	NA	NA	NA	NA	NA	3	0.573751	1	0.226824
FBgn0039543	7.68764	NA	NA	NA	NA	NA	7.68764	NA	NA	NA	NA	NA	7.68764	NA	NA	NA	NA	NA	7.68764	NA	NA	NA	NA	NA	1	0.636768	1	0.416638
FBgn0038400	8.66006	0.378819	-0.104555	0.785967	0.0453788	22.9714	8.79939	0.378819	-0.104555	0.785967	0.0446603	22.9714	8.66006	NA	NA	NA	NA	NA	8.79939	NA	NA	NA	NA	NA	6	0.85537	6	0.711283
FBgn0022344	7.1119	0.150689	-0.203189	0.505937	0.0355697	20.4374	7.1119	0.150689	-0.203189	0.505937	0.0355697	20.4374	7.1119	NA	NA	NA	NA	NA	7.1119	0.150689	-0.203189	0.505937	0.0355697	20.4374	23	0.337	1	0.402769
FBgn0285912	5.38215	0.551373	0.280589	1.23732	0.114947	1.79808	4.66281	NA	NA	NA	NA	NA	4.66281	NA	NA	NA	NA	NA	4.66281	NA	NA	NA	NA	NA	2	0.267097	2	0.572534
FBgn0027620	10.4198	NA	NA	NA	NA	NA	10.4198	NA	NA	NA	NA	NA	10.4198	0.0197983	0.128608	0.260246	0.012488	5.41656	10.4198	NA	NA	NA	NA	NA	4	0.157288	1	0.261746
FBgn0037895	6.22484	0.293666	0.197299	0.707578	0.056835	2.25967	6.57597	0.293666	0.197299	0.707578	0.0538003	2.25967	6.57597	NA	NA	NA	NA	NA	6.57597	0.293666	0.197299	0.707578	0.0538003	2.25967	23	0.482813	2	0.327155
FBgn0051287	3.81591	NA	NA	NA	NA	NA	3.81591	-0.174965	1.40639	2.83446	0.3714	6.47277	3.81591	NA	NA	NA	NA	NA	3.81591	NA	NA	NA	NA	NA	3	0.385452	1	0.227063
FBgn0037819	6.29598	0.499058	-0.623696	1.59757	0.126872	20.5777	6.6295	NA	NA	NA	NA	NA	6.29598	0.499058	-0.623696	1.59757	0.126872	20.5777	6.29598	0.499058	-0.623696	1.59757	0.126872	20.5777	28	0.38321	3	0.409251
FBgn0261885	12.6974	-0.0776063	0.0727267	0.212715	0.00837634	9.12394	13.0961	NA	NA	NA	NA	NA	12.9755	-0.0776063	0.0727267	0.212715	0.00819678	9.12394	12.9755	-0.0776063	0.0727267	0.212715	0.00819678	9.12394	28	0.414103	9	0.710451
FBgn0038389	5.89976	NA	NA	NA	NA	NA	5.89976	NA	NA	NA	NA	NA	5.89976	NA	NA	NA	NA	NA	5.89976	NA	NA	NA	NA	NA	1	0.536929	1	0.413982
FBgn0260003	12.647	0.375192	0.179909	0.832192	0.0329009	1.70788	13.5751	0.375192	0.179909	0.832192	0.0306514	1.70788	13.3042	-0.19418	0.0505528	0.401305	0.0150819	11.0272	13.3042	-0.19418	0.0505528	0.401305	0.0150819	11.0272	41	0.513641	9	0.794343
FBgn0038299	5.33328	NA	NA	NA	NA	NA	5.33328	0.281241	0.411255	0.996447	0.0934179	3.70889	5.33328	NA	NA	NA	NA	NA	5.33328	0.281241	0.411255	0.996447	0.0934179	3.70889	12	0.238118	1	0.290231
FBgn0037280	5.84228	0.246593	0.0696625	0.512487	0.0438602	1.05167	5.57585	0.246593	0.0696625	0.512487	0.045956	1.05167	5.84228	NA	NA	NA	NA	NA	5.57585	0.246593	0.0696625	0.512487	0.045956	1.05167	23	0.245211	6	0.276523
FBgn0026566	7.59418	0.0843085	1.85105	3.70594	0.243999	5.82615	8.43953	0.0843085	1.85105	3.70594	0.219558	5.82615	8.43953	NA	NA	NA	NA	NA	8.43953	NA	NA	NA	NA	NA	6	0.910104	2	0.567763
FBgn0262539	8.83756	NA	NA	NA	NA	NA	8.25735	NA	NA	NA	NA	NA	8.45376	0.307817	0.0324721	0.619049	0.0366139	0.401464	8.45376	0.307817	0.0324721	0.619049	0.0366139	0.401464	16	0.896399	9	0.770624
FBgn0039800	8.21632	NA	NA	NA	NA	NA	8.54427	NA	NA	NA	NA	NA	8.54427	NA	NA	NA	NA	NA	8.54427	NA	NA	NA	NA	NA	1	0.332411	2	0.264276
FBgn0020510	9.35083	NA	NA	NA	NA	NA	9.35083	-0.0270259	0.10397	0.21485	0.0114883	6.9714	9.35083	NA	NA	NA	NA	NA	9.35083	NA	NA	NA	NA	NA	3	0.335207	1	0.463932
FBgn0038921	6.01313	NA	NA	NA	NA	NA	6.01313	-0.0819025	0.211411	0.453443	0.0377044	7.41179	6.01313	NA	NA	NA	NA	NA	6.01313	-0.0819025	0.211411	0.453443	0.0377044	7.41179	12	0.256374	1	0.21884
FBgn0028833	8.4496	NA	NA	NA	NA	NA	8.26543	NA	NA	NA	NA	NA	8.10921	NA	NA	NA	NA	NA	8.4496	NA	NA	NA	NA	NA	1	0.233415	12	0.440675
FBgn0013576	15.0268	0.106736	-0.0255676	0.21951	0.00730396	23.1019	15.2772	0.106736	-0.0255676	0.21951	0.00718423	23.1019	15.2001	0.106736	-0.0255676	0.21951	0.00722071	23.1019	15.2001	0.106736	-0.0255676	0.21951	0.00722071	23.1019	38	0.235402	9	0.435125
FBgn0039465	12.2234	-0.879656	0.263714	1.83667	0.075129	10.8874	11.5882	-0.879656	0.263714	1.83667	0.0792476	10.8874	11.8253	-0.150191	0.0759211	0.336579	0.0142313	10.2122	11.8253	-0.150191	0.0759211	0.336579	0.0142313	10.2122	41	0.532859	9	0.721061
FBgn0264324	11.1249	-0.207785	0.0902268	0.453058	0.0203623	10.4352	11.1249	-0.207785	0.0902268	0.453058	0.0203623	10.4352	11.1249	-0.207785	0.0902268	0.453058	0.0203623	10.4352	11.1249	-0.207785	0.0902268	0.453058	0.0203623	10.4352	38	0.620713	1	0.394343
FBgn0263620	7.92891	-0.44491	0.493634	1.32909	0.0838128	8.80188	7.72666	-0.25662	0.708881	1.5078	0.0975713	7.32671	7.92891	NA	NA	NA	NA	NA	7.72666	NA	NA	NA	NA	NA	7	0.299099	6	0.612637
FBgn0037913	7.66003	-0.204437	0.255825	0.654954	0.0427514	8.57529	7.98786	-0.138345	0.704695	1.43629	0.0899048	6.74046	7.98786	-0.204437	0.255825	0.654954	0.0409968	8.57529	7.98786	NA	NA	NA	NA	NA	20	0.521901	2	0.630932
FBgn0283438	9.14179	-0.0991019	-0.0402534	0.21393	0.0117007	13.4737	9.02133	-0.0991019	-0.0402534	0.21393	0.0118569	13.4737	9.02133	NA	NA	NA	NA	NA	9.02133	NA	NA	NA	NA	NA	6	0.377638	2	0.413743
FBgn0037408	6.67303	0.363678	-0.0947927	0.751657	0.0563206	23.0261	6.91513	0.363678	-0.0947927	0.751657	0.0543488	23.0261	6.91513	NA	NA	NA	NA	NA	6.67303	NA	NA	NA	NA	NA	6	0.434549	7	0.366637
FBgn0039481	4.6589	NA	NA	NA	NA	NA	5.19323	0.290714	0.413227	1.01049	0.0972888	3.65819	5.19323	NA	NA	NA	NA	NA	5.19323	NA	NA	NA	NA	NA	3	0.607654	2	0.559612
FBgn0028734	10.4686	NA	NA	NA	NA	NA	10.4686	NA	NA	NA	NA	NA	10.5726	NA	NA	NA	NA	NA	10.3825	NA	NA	NA	NA	NA	1	0.522826	14	0.6552
FBgn0039073	6.04248	0.617111	-0.199144	1.29689	0.107315	22.8077	6.04248	NA	NA	NA	NA	NA	6.04248	NA	NA	NA	NA	NA	6.04248	NA	NA	NA	NA	NA	2	0.231754	1	0.215814
FBgn0039227	9.07003	NA	NA	NA	NA	NA	9.2155	NA	NA	NA	NA	NA	9.07003	NA	NA	NA	NA	NA	9.2155	NA	NA	NA	NA	NA	1	0.784963	6	0.284582
FBgn0000046	6.41767	NA	NA	NA	NA	NA	7.31176	0.834797	-0.587477	2.04158	0.13961	21.6576	6.41767	NA	NA	NA	NA	NA	6.41767	NA	NA	NA	NA	NA	3	0.544371	3	0.584326
FBgn0267564	1.76068	NA	NA	NA	NA	NA	3.30812	NA	NA	NA	NA	NA	2.48494	NA	NA	NA	NA	NA	2.48494	NA	NA	NA	NA	NA	1	0.319031	9	0.575742
FBgn0028837	6.93419	NA	NA	NA	NA	NA	6.93419	NA	NA	NA	NA	NA	6.93419	NA	NA	NA	NA	NA	6.93419	NA	NA	NA	NA	NA	1	0.715184	1	0.423855
FBgn0039480	3.97824	0.419808	0.470389	1.26096	0.158482	3.2168	5.18156	0.419808	0.470389	1.26096	0.121678	3.2168	4.81268	NA	NA	NA	NA	NA	4.81268	NA	NA	NA	NA	NA	6	0.437637	9	0.589281
FBgn0265042	5.61821	NA	NA	NA	NA	NA	6.97398	-0.2882	0.662726	1.44536	0.103625	7.56685	6.52129	-0.454219	-0.230767	1.01896	0.0781254	13.7955	6.52129	-0.454219	-0.230767	1.01896	0.0781254	13.7955	34	0.788301	9	0.877643
FBgn0260440	7.28503	NA	NA	NA	NA	NA	7.49498	NA	NA	NA	NA	NA	7.49498	NA	NA	NA	NA	NA	7.28503	NA	NA	NA	NA	NA	1	0.70698	7	0.317883
FBgn0038586	5.82375	NA	NA	NA	NA	NA	5.82375	NA	NA	NA	NA	NA	5.82375	NA	NA	NA	NA	NA	5.82375	NA	NA	NA	NA	NA	1	0.608018	1	0.27625
FBgn0037676	8.1573	NA	NA	NA	NA	NA	8.96326	NA	NA	NA	NA	NA	8.68862	NA	NA	NA	NA	NA	8.68862	NA	NA	NA	NA	NA	1	0.466631	9	0.840889
FBgn0037432	5.10553	0.779749	0.0789042	1.56746	0.153506	0.385213	4.07801	0.779749	0.0789042	1.56746	0.192185	0.385213	4.07801	NA	NA	NA	NA	NA	4.07801	NA	NA	NA	NA	NA	6	0.826727	2	0.638685
FBgn0037442	10.8532	0.0957566	-0.119095	0.305634	0.0140803	20.5867	10.6629	NA	NA	NA	NA	NA	10.7163	NA	NA	NA	NA	NA	10.7163	NA	NA	NA	NA	NA	2	0.559816	9	0.374305
FBgn0287601	2.13923	1.12672	0.0985672	2.26204	0.528705	0.333307	3.11397	NA	NA	NA	NA	NA	2.13923	NA	NA	NA	NA	NA	2.13923	NA	NA	NA	NA	NA	2	0.305745	3	0.488614
FBgn0027508	10.5473	-0.0271096	-0.209402	0.4223	0.0200194	17.5082	10.0077	-0.0271096	-0.209402	0.4223	0.0210988	17.5082	10.1309	-0.0271096	-0.209402	0.4223	0.0208422	17.5082	10.1309	-0.0271096	-0.209402	0.4223	0.0208422	17.5082	38	0.362974	9	0.433096
FBgn0039690	7.67822	-0.736486	0.162231	1.50828	0.0982183	11.1718	7.25894	-0.477651	-0.273628	1.10095	0.0758341	13.9871	7.25894	NA	NA	NA	NA	NA	7.25894	NA	NA	NA	NA	NA	7	0.360656	2	0.711068
FBgn0039812	3.4683	-1.83744	0.320975	3.73054	0.537805	11.3394	5.18599	NA	NA	NA	NA	NA	4.2469	NA	NA	NA	NA	NA	4.2469	NA	NA	NA	NA	NA	2	0.745673	9	0.233722
FBgn0039462	6.50563	-0.0751927	-0.189011	0.406836	0.031268	16.5537	6.31438	-0.0751927	-0.189011	0.406836	0.0322151	16.5537	6.50563	NA	NA	NA	NA	NA	6.31438	NA	NA	NA	NA	NA	6	0.308645	6	0.425569
FBgn0004049	10.4183	-0.104484	0.0722594	0.254073	0.0121936	9.68886	9.98529	-0.104484	0.0722594	0.254073	0.0127224	9.68886	10.208	NA	NA	NA	NA	NA	10.0868	-0.104484	0.0722594	0.254073	0.0125943	9.68886	23	0.503542	15	0.598177
FBgn0083985	5.59203	NA	NA	NA	NA	NA	5.08968	NA	NA	NA	NA	NA	5.08968	NA	NA	NA	NA	NA	5.08968	NA	NA	NA	NA	NA	1	0.576479	2	0.433911
FBgn0051184	6.21947	-0.149051	-0.20925	0.513816	0.0413071	15.6358	5.55251	-0.149051	-0.20925	0.513816	0.0462688	15.6358	5.84356	NA	NA	NA	NA	NA	5.55251	NA	NA	NA	NA	NA	6	0.355597	10	0.700915
FBgn0038964	6.11249	NA	NA	NA	NA	NA	6.11249	NA	NA	NA	NA	NA	6.11249	NA	NA	NA	NA	NA	6.11249	NA	NA	NA	NA	NA	1	0.572243	1	0.422814
FBgn0015575	8.77898	0.0785813	0.319622	0.658281	0.0374919	5.07916	9.30691	0.0785813	0.319622	0.658281	0.0353652	5.07916	9.30691	NA	NA	NA	NA	NA	9.30691	0.0785813	0.319622	0.658281	0.0353652	5.07916	23	0.601197	2	0.38627
FBgn0020379	10.164	-0.11794	-0.237472	0.530295	0.0260869	16.2392	10.164	-0.11794	-0.237472	0.530295	0.0260869	16.2392	10.2582	NA	NA	NA	NA	NA	10.0256	NA	NA	NA	NA	NA	6	0.43657	14	0.629901
FBgn0266751	5.30351	NA	NA	NA	NA	NA	6.35657	NA	NA	NA	NA	NA	5.83387	NA	NA	NA	NA	NA	5.83387	NA	NA	NA	NA	NA	1	0.224632	9	0.763213
FBgn0003165	13.7689	0.219823	-0.239395	0.650022	0.0236047	20.8373	13.8655	0.219823	-0.239395	0.650022	0.0234403	20.8373	13.7689	NA	NA	NA	NA	NA	13.8655	NA	NA	NA	NA	NA	6	0.820368	6	0.612923
FBgn0051109	7.76456	NA	NA	NA	NA	NA	7.31545	NA	NA	NA	NA	NA	7.31545	NA	NA	NA	NA	NA	7.31545	NA	NA	NA	NA	NA	1	0.248339	2	0.704982
FBgn0267938	2.07802	-0.214078	-0.44214	0.982481	0.236399	16.2776	3.7412	NA	NA	NA	NA	NA	3.19383	-0.214078	-0.44214	0.982481	0.153809	16.2776	3.19383	-0.214078	-0.44214	0.982481	0.153809	16.2776	28	0.141315	9	0.580011
FBgn0027539	8.17472	NA	NA	NA	NA	NA	8.17472	-0.334299	0.091111	0.692986	0.0423859	10.9836	8.17472	NA	NA	NA	NA	NA	8.17472	NA	NA	NA	NA	NA	3	0.269741	1	0.290928
FBgn0038142	1.77473	-0.411843	1.82467	3.74114	1.054	6.84793	3.55146	NA	NA	NA	NA	NA	2.82734	NA	NA	NA	NA	NA	2.82734	NA	NA	NA	NA	NA	2	0.626181	9	0.566663
FBgn0051365	7.21418	NA	NA	NA	NA	NA	7.21418	NA	NA	NA	NA	NA	7.21418	NA	NA	NA	NA	NA	7.21418	NA	NA	NA	NA	NA	1	0.394747	1	0.502808
FBgn0037371	8.45565	NA	NA	NA	NA	NA	8.34018	0.0713939	-0.198397	0.421704	0.0252815	19.3194	8.34018	NA	NA	NA	NA	NA	8.34018	NA	NA	NA	NA	NA	3	0.445453	2	0.36389
FBgn0037526	7.97981	NA	NA	NA	NA	NA	7.97981	NA	NA	NA	NA	NA	7.97981	NA	NA	NA	NA	NA	7.97981	NA	NA	NA	NA	NA	1	0.691965	1	0.429433
FBgn0037874	10.2191	-0.129721	0.199842	0.476505	0.0233145	8.19922	10.4941	-0.129721	0.199842	0.476505	0.0227034	8.19922	10.2191	-0.396685	-0.103254	0.819805	0.0401115	12.9727	10.4941	NA	NA	NA	NA	NA	21	0.51362	6	0.730431
FBgn0011281	2.0686	NA	NA	NA	NA	NA	3.73054	NA	NA	NA	NA	NA	3.1125	NA	NA	NA	NA	NA	3.1125	NA	NA	NA	NA	NA	1	0.430019	9	0.30053
FBgn0039955	11.2679	NA	NA	NA	NA	NA	10.8171	0.0430296	-0.20417	0.417311	0.0192895	18.7934	10.9721	NA	NA	NA	NA	NA	10.9721	NA	NA	NA	NA	NA	3	0.264594	9	0.707766
FBgn0039697	7.72276	0.128724	0.08023	0.303359	0.0196406	2.12895	8.1572	0.128724	0.08023	0.303359	0.0185945	2.12895	7.92761	-0.27619	-0.146225	0.62502	0.0394205	13.8599	8.1572	0.128724	0.08023	0.303359	0.0185945	2.12895	43	0.508715	10	0.694879
FBgn0037569	4.40245	-0.717564	-0.576185	1.84053	0.209035	14.5842	4.40245	-0.717564	-0.576185	1.84053	0.209035	14.5842	3.99325	NA	NA	NA	NA	NA	3.99325	NA	NA	NA	NA	NA	6	0.432611	5	0.285931
FBgn0040670	5.40954	NA	NA	NA	NA	NA	5.40954	NA	NA	NA	NA	NA	5.40954	NA	NA	NA	NA	NA	5.40954	NA	NA	NA	NA	NA	1	0.396783	1	0.362408
FBgn0039730	7.58299	NA	NA	NA	NA	NA	7.58299	NA	NA	NA	NA	NA	7.58299	NA	NA	NA	NA	NA	7.58299	NA	NA	NA	NA	NA	1	0.600344	1	0.301556
FBgn0013981	7.50287	NA	NA	NA	NA	NA	8.02969	NA	NA	NA	NA	NA	7.84939	NA	NA	NA	NA	NA	7.84939	NA	NA	NA	NA	NA	1	0.427998	9	0.523697
FBgn0051475	6.78652	NA	NA	NA	NA	NA	7.55691	0.216703	-0.130238	0.505657	0.0334566	21.9329	7.29558	NA	NA	NA	NA	NA	7.29558	NA	NA	NA	NA	NA	3	0.286465	9	0.487355
FBgn0267807	6.74202	0.0977003	-0.507089	1.03283	0.0765966	18.727	7.185	0.0977003	-0.507089	1.03283	0.071874	18.727	7.185	NA	NA	NA	NA	NA	6.74202	NA	NA	NA	NA	NA	6	0.678844	7	0.707625
FBgn0267790	10.2452	-0.0403057	-0.148692	0.308116	0.0150371	16.9889	10.3473	-0.0403057	-0.148692	0.308116	0.0148887	16.9889	10.3473	NA	NA	NA	NA	NA	10.2452	NA	NA	NA	NA	NA	6	0.445804	7	0.499639
FBgn0037734	10.353	NA	NA	NA	NA	NA	10.2372	NA	NA	NA	NA	NA	10.2372	NA	NA	NA	NA	NA	10.2372	NA	NA	NA	NA	NA	1	0.49486	2	0.34825
FBgn0267800	6.29529	0.68965	-0.338718	1.53668	0.12205	22.2562	6.58378	NA	NA	NA	NA	NA	6.58378	NA	NA	NA	NA	NA	6.29529	NA	NA	NA	NA	NA	2	0.743226	7	0.615813
FBgn0266227	10.1254	0.190712	-0.457584	0.991472	0.0489598	19.5084	10.8048	0.218698	-0.104217	0.484519	0.0224214	22.3014	10.5725	0.218698	-0.104217	0.484519	0.0229142	22.3014	10.5725	0.218698	-0.104217	0.484519	0.0229142	22.3014	39	0.293476	9	0.714109
FBgn0243514	5.26729	NA	NA	NA	NA	NA	6.03674	NA	NA	NA	NA	NA	5.67768	NA	NA	NA	NA	NA	5.67768	NA	NA	NA	NA	NA	1	0.529615	9	0.309592
FBgn0038741	4.77882	NA	NA	NA	NA	NA	4.77882	NA	NA	NA	NA	NA	4.77882	NA	NA	NA	NA	NA	4.77882	NA	NA	NA	NA	NA	1	0.757686	1	0.396893
FBgn0038583	7.15485	0.133541	-0.147241	0.397558	0.0277824	20.8138	6.82962	0.133541	-0.147241	0.397558	0.0291055	20.8138	6.82962	0.133541	-0.147241	0.397558	0.0291055	20.8138	6.82962	0.133541	-0.147241	0.397558	0.0291055	20.8138	38	0.307267	2	0.64367
FBgn0051008	4.59663	NA	NA	NA	NA	NA	5.79793	NA	NA	NA	NA	NA	5.28486	NA	NA	NA	NA	NA	5.28486	NA	NA	NA	NA	NA	1	0.352565	9	0.671698
FBgn0026077	5.98721	NA	NA	NA	NA	NA	5.98721	0.145531	0.829533	1.6844	0.140667	5.33663	5.98721	NA	NA	NA	NA	NA	5.98721	NA	NA	NA	NA	NA	3	0.253135	1	0.278984
FBgn0038412	5.63758	-0.371693	1.19336	2.49982	0.22171	7.15334	6.58352	-0.371693	1.19336	2.49982	0.189854	7.15334	6.28054	NA	NA	NA	NA	NA	6.58352	NA	NA	NA	NA	NA	6	0.673475	10	0.388139
FBgn0011278	4.86734	-0.0938442	0.501613	1.02063	0.104845	6.70644	5.4729	-0.0938442	0.501613	1.02063	0.0932442	6.70644	4.86734	NA	NA	NA	NA	NA	4.86734	NA	NA	NA	NA	NA	6	0.508847	3	0.371797
FBgn0016693	9.38018	-0.278823	0.294492	0.811093	0.0432344	8.89563	9.52875	-0.278823	0.294492	0.811093	0.0425603	8.89563	9.38018	NA	NA	NA	NA	NA	9.52875	NA	NA	NA	NA	NA	6	0.935174	6	0.438188
FBgn0267958	2.91273	NA	NA	NA	NA	NA	2.91273	NA	NA	NA	NA	NA	2.91273	NA	NA	NA	NA	NA	2.91273	NA	NA	NA	NA	NA	1	0.590584	1	0.359676
FBgn0039538	6.361	NA	NA	NA	NA	NA	5.97349	NA	NA	NA	NA	NA	5.97349	NA	NA	NA	NA	NA	5.97349	NA	NA	NA	NA	NA	1	0.553772	2	0.394232
FBgn0037275	4.01966	-0.759053	-0.0445263	1.52072	0.18916	12.2238	4.01966	-0.759053	-0.0445263	1.52072	0.18916	12.2238	4.01966	NA	NA	NA	NA	NA	4.01966	NA	NA	NA	NA	NA	6	0.298704	1	0.281343
FBgn0051201	5.51687	-0.144381	-0.190427	0.477947	0.0433168	15.522	5.14428	-0.144381	-0.190427	0.477947	0.0464543	15.522	5.14428	-0.144381	-0.190427	0.477947	0.0464543	15.522	5.14428	-0.144381	-0.190427	0.477947	0.0464543	15.522	38	0.164818	2	0.457642
FBgn0051482	6.70137	0.489261	-1.40195	2.96974	0.221577	19.2826	6.70137	-0.229458	-0.818661	1.70042	0.126871	16.9562	6.70137	0.829893	-0.530718	1.97016	0.146997	21.8267	6.24415	NA	NA	NA	NA	NA	22	0.659138	8	0.411353
FBgn0037307	8.29536	-0.0136166	-0.355114	0.71075	0.0428402	17.8536	7.69266	NA	NA	NA	NA	NA	7.85927	NA	NA	NA	NA	NA	7.85927	NA	NA	NA	NA	NA	2	0.56136	9	0.658235
FBgn0039151	8.945	-0.216157	0.0822747	0.462571	0.0258564	10.6108	9.57217	-0.216157	0.0822747	0.462571	0.0241623	10.6108	9.30965	-0.216157	0.0822747	0.462571	0.0248436	10.6108	9.57217	-0.216157	0.0822747	0.462571	0.0241623	10.6108	38	0.55738	10	0.63408
FBgn0039114	8.97441	-0.00984227	0.579466	1.1591	0.0645781	6.06487	10.0423	-0.00984227	0.579466	1.1591	0.0577111	6.06487	9.70539	-0.288467	0.413317	1.00806	0.0519328	8.3275	10.0423	-0.00984227	0.579466	1.1591	0.0577111	6.06487	43	0.674785	10	0.562651
FBgn0038714	2.39572	1.444	1.39169	4.01096	0.83711	2.92954	4.06915	NA	NA	NA	NA	NA	3.14943	NA	NA	NA	NA	NA	3.14943	NA	NA	NA	NA	NA	2	0.772205	9	0.566048
FBgn0038721	9.23763	-0.309876	0.193869	0.73105	0.0395691	9.86457	9.38715	-0.309876	0.193869	0.73105	0.0389388	9.86457	9.38715	NA	NA	NA	NA	NA	9.23763	NA	NA	NA	NA	NA	6	0.916554	7	0.452065
FBgn0039747	6.87019	-0.936737	0.940223	2.65443	0.193184	8.99291	6.17464	-0.454004	0.368461	1.16942	0.0946949	9.39586	6.17464	-0.454004	0.368461	1.16942	0.0946949	9.39586	6.17464	-0.454004	0.368461	1.16942	0.0946949	9.39586	39	0.559206	2	0.474242
FBgn0262127	11.4437	0.0592698	-0.310897	0.632992	0.0276568	18.7196	10.9723	0.0592698	-0.310897	0.632992	0.028845	18.7196	11.144	NA	NA	NA	NA	NA	10.9723	NA	NA	NA	NA	NA	6	0.855997	10	0.850787
FBgn0037810	7.83803	NA	NA	NA	NA	NA	7.83803	NA	NA	NA	NA	NA	7.83803	NA	NA	NA	NA	NA	7.83803	NA	NA	NA	NA	NA	1	0.316721	1	0.236284
FBgn0038202	7.84616	0.236543	-0.565045	1.22512	0.0780712	19.5144	8.24111	0.236543	-0.565045	1.22512	0.0743297	19.5144	8.04172	NA	NA	NA	NA	NA	8.04172	NA	NA	NA	NA	NA	6	0.814748	9	0.45157
FBgn0037669	5.37736	0.381988	-0.303705	0.976016	0.0907522	21.4342	4.86064	0.381988	-0.303705	0.976016	0.1004	21.4342	4.86064	NA	NA	NA	NA	NA	4.86064	NA	NA	NA	NA	NA	6	0.239705	2	0.46601
FBgn0039644	9.06785	-0.100325	-0.329048	0.688005	0.0379365	16.8696	9.20227	-0.100325	-0.329048	0.688005	0.0373823	16.8696	9.06785	-0.222075	0.0676476	0.4643	0.0256015	10.8706	9.20227	-0.222075	0.0676476	0.4643	0.0252275	10.8706	41	0.634664	6	0.415929
FBgn0260944	9.91749	0.22148	0.054264	0.456061	0.0229928	0.917776	9.91749	0.22148	0.054264	0.456061	0.0229928	0.917776	10.1107	0.22148	0.054264	0.456061	0.0225535	0.917776	9.91749	NA	NA	NA	NA	NA	18	0.457924	4	0.301902
FBgn0001311	5.07459	-0.182228	0.529307	1.11959	0.110314	7.26649	4.66703	-0.182228	0.529307	1.11959	0.119947	7.26649	4.66703	-0.182228	0.529307	1.11959	0.119947	7.26649	5.07459	-0.182228	0.529307	1.11959	0.110314	7.26649	38	0.419216	7	0.237123
FBgn0267762	5.32257	NA	NA	NA	NA	NA	5.32257	NA	NA	NA	NA	NA	5.32257	NA	NA	NA	NA	NA	5.32257	NA	NA	NA	NA	NA	1	0.410538	1	0.361398
FBgn0000039	7.89079	NA	NA	NA	NA	NA	8.40863	0.10575	0.274245	0.587856	0.0349555	4.59421	8.40863	NA	NA	NA	NA	NA	8.20216	NA	NA	NA	NA	NA	3	0.560062	11	0.684946
FBgn0053107	5.70093	NA	NA	NA	NA	NA	5.70093	-0.618287	-0.045239	1.23988	0.108744	12.279	5.70093	NA	NA	NA	NA	NA	5.70093	NA	NA	NA	NA	NA	3	0.457628	1	0.261476
FBgn0261599	8.84816	NA	NA	NA	NA	NA	9.06668	NA	NA	NA	NA	NA	9.06668	-0.35047	-0.0666647	0.713507	0.0393478	12.718	9.06668	NA	NA	NA	NA	NA	4	0.510121	2	0.387788
FBgn0037757	8.71953	NA	NA	NA	NA	NA	8.71953	NA	NA	NA	NA	NA	8.71953	NA	NA	NA	NA	NA	8.71953	NA	NA	NA	NA	NA	1	0.399153	1	0.506696
FBgn0039749	3.68929	NA	NA	NA	NA	NA	3.68929	NA	NA	NA	NA	NA	3.68929	NA	NA	NA	NA	NA	3.68929	NA	NA	NA	NA	NA	1	0.582504	1	0.340921
FBgn0039664	6.67336	NA	NA	NA	NA	NA	6.28756	NA	NA	NA	NA	NA	6.28756	NA	NA	NA	NA	NA	6.28756	NA	NA	NA	NA	NA	1	0.540263	2	0.526304
FBgn0026190	4.07996	0.559832	0.490104	1.4881	0.182367	2.7467	4.41962	0.559832	0.490104	1.4881	0.168352	2.7467	4.07996	NA	NA	NA	NA	NA	4.41962	NA	NA	NA	NA	NA	6	0.585242	6	0.293008
FBgn0004863	3.64974	NA	NA	NA	NA	NA	3.64974	NA	NA	NA	NA	NA	3.64974	NA	NA	NA	NA	NA	3.64974	NA	NA	NA	NA	NA	1	0.543195	1	0.292253
FBgn0038471	6.10168	NA	NA	NA	NA	NA	6.10168	NA	NA	NA	NA	NA	6.10168	NA	NA	NA	NA	NA	6.10168	NA	NA	NA	NA	NA	1	0.202401	1	0.449366
FBgn0024432	7.17365	NA	NA	NA	NA	NA	7.17365	NA	NA	NA	NA	NA	7.17365	NA	NA	NA	NA	NA	7.17365	NA	NA	NA	NA	NA	1	0.571337	1	0.419083
FBgn0039381	9.18342	-0.0692659	-0.118852	0.275126	0.0149795	15.9844	9.1064	-0.0692659	-0.118852	0.275126	0.0151062	15.9844	9.18342	NA	NA	NA	NA	NA	9.1064	NA	NA	NA	NA	NA	6	0.550994	6	0.429724
FBgn0039881	5.40306	-0.351217	-0.0623959	0.713433	0.0660213	12.6716	5.04839	-0.351217	-0.0623959	0.713433	0.0706594	12.6716	5.04839	NA	NA	NA	NA	NA	5.04839	NA	NA	NA	NA	NA	6	0.244879	2	0.352398
FBgn0037788	7.49048	NA	NA	NA	NA	NA	7.7552	-0.087943	0.233942	0.499851	0.0322268	7.37348	7.7552	-0.087943	0.233942	0.499851	0.0322268	7.37348	7.7552	-0.087943	0.233942	0.499851	0.0322268	7.37348	33	0.630411	2	0.635775
FBgn0038058	8.21761	-0.166327	-0.0137994	0.333797	0.0203098	12.3162	7.78318	NA	NA	NA	NA	NA	7.92934	NA	NA	NA	NA	NA	7.92934	NA	NA	NA	NA	NA	2	0.18248	9	0.680743
FBgn0039406	7.15576	-0.294025	-0.00386329	0.588101	0.0410929	12.0502	7.15576	NA	NA	NA	NA	NA	7.15576	-0.294025	-0.00386329	0.588101	0.0410929	12.0502	7.15576	NA	NA	NA	NA	NA	8	0.541767	1	0.466048
FBgn0264427	6.28722	NA	NA	NA	NA	NA	6.9957	NA	NA	NA	NA	NA	6.7217	NA	NA	NA	NA	NA	6.7217	NA	NA	NA	NA	NA	1	0.456408	9	0.376503
FBgn0037234	10.6764	NA	NA	NA	NA	NA	10.4886	NA	NA	NA	NA	NA	10.6764	NA	NA	NA	NA	NA	10.4886	NA	NA	NA	NA	NA	1	0.318589	6	0.710609
FBgn0265040	7.38736	NA	NA	NA	NA	NA	7.22328	-0.163459	0.265488	0.623547	0.0431623	8.10803	7.22328	NA	NA	NA	NA	NA	7.22328	NA	NA	NA	NA	NA	3	0.47219	2	0.214801
FBgn0038047	5.1065	-0.25689	-0.639205	1.37779	0.134905	16.5404	4.35367	-0.25689	-0.639205	1.37779	0.158233	16.5404	4.35367	NA	NA	NA	NA	NA	4.35367	NA	NA	NA	NA	NA	6	0.716549	2	0.601552
FBgn0267810	5.71776	NA	NA	NA	NA	NA	5.71776	NA	NA	NA	NA	NA	5.71776	NA	NA	NA	NA	NA	5.71776	NA	NA	NA	NA	NA	1	0.446058	1	0.247101
FBgn0038959	4.47186	-0.713239	0.602448	1.86725	0.208777	9.32089	4.47186	-0.163266	1.64098	3.29817	0.368769	6.37879	4.47186	-0.713239	0.602448	1.86725	0.208777	9.32089	4.47186	-0.713239	0.602448	1.86725	0.208777	9.32089	40	0.910777	1	0.356342
FBgn0038934	7.48133	NA	NA	NA	NA	NA	8.37372	0.140463	0.28999	0.644434	0.0384795	4.27705	8.11938	0.140463	0.28999	0.644434	0.0396849	4.27705	8.11938	NA	NA	NA	NA	NA	10	0.473869	9	0.859316
FBgn0002522	5.67468	0.937475	1.15556	2.97602	0.262219	3.39656	7.12628	1.67388	3.07445	7.00118	0.491223	4.0956	6.44251	NA	NA	NA	NA	NA	6.44251	NA	NA	NA	NA	NA	7	0.943685	9	0.350691
FBgn0039686	2.26855	NA	NA	NA	NA	NA	2.91539	1.37345	0.262008	2.79644	0.479599	0.720022	2.26855	NA	NA	NA	NA	NA	2.91539	NA	NA	NA	NA	NA	3	0.407927	6	0.344993
FBgn0038211	6.56022	0.290863	0.452589	1.07599	0.0820086	3.81817	6.87051	0.290863	0.452589	1.07599	0.0783049	3.81817	6.56022	NA	NA	NA	NA	NA	6.87051	0.290863	0.452589	1.07599	0.0783049	3.81817	23	0.303929	6	0.365417
FBgn0039223	8.497	0.0585674	-0.226561	0.468017	0.0275401	18.9663	8.497	NA	NA	NA	NA	NA	8.497	NA	NA	NA	NA	NA	8.497	NA	NA	NA	NA	NA	2	0.542104	1	0.448139
FBgn0085322	5.38613	NA	NA	NA	NA	NA	4.89883	NA	NA	NA	NA	NA	4.89883	NA	NA	NA	NA	NA	4.89883	NA	NA	NA	NA	NA	1	0.76608	2	0.542809
FBgn0038405	3.58272	0.885803	-0.325853	1.88767	0.263441	22.6536	3.58272	0.885803	-0.325853	1.88767	0.263441	22.6536	3.58272	NA	NA	NA	NA	NA	3.58272	NA	NA	NA	NA	NA	6	0.485553	1	0.314219
FBgn0039631	8.37577	0.0329662	-0.305646	0.614837	0.0367033	18.4104	8.12141	0.0329662	-0.305646	0.614837	0.0378528	18.4104	8.12141	NA	NA	NA	NA	NA	8.12141	NA	NA	NA	NA	NA	6	0.579094	2	0.690726
FBgn0039741	9.02089	0.338501	-0.102216	0.707194	0.0391976	22.8798	8.93295	0.338501	-0.102216	0.707194	0.0395835	22.8798	8.93295	NA	NA	NA	NA	NA	9.02089	NA	NA	NA	NA	NA	6	0.91615	7	0.248543
FBgn0003719	5.72702	NA	NA	NA	NA	NA	6.53576	0.62866	-0.140454	1.28832	0.0985591	23.1604	6.09558	NA	NA	NA	NA	NA	6.09558	NA	NA	NA	NA	NA	3	0.423366	9	0.476735
FBgn0037382	8.41686	NA	NA	NA	NA	NA	8.41686	NA	NA	NA	NA	NA	8.41686	NA	NA	NA	NA	NA	8.41686	NA	NA	NA	NA	NA	1	0.694518	1	0.324009
FBgn0039558	4.93257	NA	NA	NA	NA	NA	4.93257	NA	NA	NA	NA	NA	4.93257	NA	NA	NA	NA	NA	4.93257	NA	NA	NA	NA	NA	1	0.77574	1	0.428336
FBgn0038678	6.38944	-0.661886	-0.0544827	1.32825	0.103941	12.3137	6.38944	NA	NA	NA	NA	NA	6.38944	NA	NA	NA	NA	NA	6.38944	NA	NA	NA	NA	NA	2	0.833324	1	0.390191
FBgn0023179	11.5056	0.0755344	0.1503	0.336426	0.0146201	4.22119	11.5056	NA	NA	NA	NA	NA	11.5056	NA	NA	NA	NA	NA	11.5056	NA	NA	NA	NA	NA	2	0.663054	1	0.47225
FBgn0037229	7.96687	0.801511	-0.215899	1.66016	0.104191	22.995	8.19241	0.504601	-0.0407031	1.01248	0.0617938	23.6926	8.19241	0.0722292	-0.168675	0.366978	0.0223974	19.5454	7.96687	0.0722292	-0.168675	0.366978	0.0230315	19.5454	42	0.348595	7	0.774157
FBgn0029512	6.15994	NA	NA	NA	NA	NA	6.44283	NA	NA	NA	NA	NA	6.15994	NA	NA	NA	NA	NA	6.15994	NA	NA	NA	NA	NA	1	0.722154	3	0.293334
FBgn0037338	8.17313	0.0311637	0.205945	0.416578	0.0254846	5.42635	8.31821	-0.265955	0.340373	0.863912	0.051929	8.53351	8.31821	0.0311637	0.205945	0.416578	0.0250401	5.42635	8.31821	0.0311637	0.205945	0.416578	0.0250401	5.42635	40	0.186584	2	0.432089
FBgn0053096	5.7636	-0.16394	-0.402585	0.86937	0.0754189	16.5229	5.1781	NA	NA	NA	NA	NA	5.1781	0.394267	0.0568321	0.796684	0.0769282	0.546831	5.1781	NA	NA	NA	NA	NA	9	0.247393	2	0.496629
FBgn0038925	7.88425	-0.00128497	-0.208565	0.417139	0.026454	17.9765	7.88425	-0.00128497	-0.208565	0.417139	0.026454	17.9765	7.88425	-0.00128497	-0.208565	0.417139	0.026454	17.9765	7.88425	-0.00128497	-0.208565	0.417139	0.026454	17.9765	38	0.633802	1	0.462987
FBgn0259705	4.43221	NA	NA	NA	NA	NA	3.93049	NA	NA	NA	NA	NA	3.93049	NA	NA	NA	NA	NA	3.93049	NA	NA	NA	NA	NA	1	0.438469	2	0.331806
FBgn0085386	9.98648	0.111035	0.197959	0.453945	0.022728	4.04747	10.746	0.111035	0.197959	0.453945	0.0211217	4.04747	10.5889	0.111035	0.197959	0.453945	0.0214349	4.04747	10.4297	NA	NA	NA	NA	NA	18	0.360632	15	0.35214
FBgn0002306	7.6312	NA	NA	NA	NA	NA	8.34066	0.322273	0.640439	1.43391	0.0859588	4.21921	8.1308	NA	NA	NA	NA	NA	8.1308	NA	NA	NA	NA	NA	3	0.508319	9	0.614366
FBgn0015396	8.19677	0.761552	-0.747932	2.13482	0.130223	21.0345	8.41184	0.761552	-0.747932	2.13482	0.126894	21.0345	8.19677	NA	NA	NA	NA	NA	8.19677	NA	NA	NA	NA	NA	6	0.390473	3	0.587895
FBgn0051457	6.90957	NA	NA	NA	NA	NA	6.09246	NA	NA	NA	NA	NA	6.33973	NA	NA	NA	NA	NA	6.33973	NA	NA	NA	NA	NA	1	0.373837	9	0.695333
FBgn0051159	7.5489	NA	NA	NA	NA	NA	7.80972	0.0240239	0.336556	0.674825	0.0432042	5.7278	7.80972	NA	NA	NA	NA	NA	7.5489	NA	NA	NA	NA	NA	3	0.425424	7	0.585314
FBgn0086346	9.59533	-0.0992238	0.268225	0.57198	0.0298051	7.35339	9.59533	-0.0992238	0.268225	0.57198	0.0298051	7.35339	9.59533	NA	NA	NA	NA	NA	9.74622	NA	NA	NA	NA	NA	6	0.315906	8	0.35531
FBgn0038541	5.87709	-0.545934	-0.107898	1.11299	0.0946887	12.7453	5.87709	NA	NA	NA	NA	NA	5.87709	NA	NA	NA	NA	NA	5.87709	NA	NA	NA	NA	NA	2	0.338636	1	0.387711
FBgn0037475	5.78853	NA	NA	NA	NA	NA	6.27141	NA	NA	NA	NA	NA	5.78853	NA	NA	NA	NA	NA	5.78853	NA	NA	NA	NA	NA	1	0.77225	3	0.388417
FBgn0015282	7.8145	-0.142596	0.134455	0.391979	0.0250802	9.1122	7.8145	NA	NA	NA	NA	NA	7.8145	-0.142596	0.134455	0.391979	0.0250802	9.1122	7.8145	NA	NA	NA	NA	NA	8	0.464271	1	0.319626
FBgn0038909	5.92991	0.458555	-0.274259	1.06863	0.0901048	21.9411	5.52439	0.458555	-0.274259	1.06863	0.096719	21.9411	5.52439	NA	NA	NA	NA	NA	5.52439	NA	NA	NA	NA	NA	6	0.741532	2	0.687901
FBgn0037684	8.86957	0.207556	0.12197	0.481482	0.0271423	2.02937	8.86957	0.207556	0.12197	0.481482	0.0271423	2.02937	8.86957	0.207556	0.12197	0.481482	0.0271423	2.02937	8.86957	0.207556	0.12197	0.481482	0.0271423	2.02937	38	0.432082	1	0.51046
FBgn0039212	6.519	NA	NA	NA	NA	NA	6.519	NA	NA	NA	NA	NA	6.519	NA	NA	NA	NA	NA	6.519	NA	NA	NA	NA	NA	1	0.703608	1	0.430607
FBgn0029088	9.61721	-0.074887	-0.116858	0.277588	0.0144318	15.8231	9.49797	0.0259132	-0.234296	0.471449	0.0248184	18.4208	9.49797	NA	NA	NA	NA	NA	9.49797	-0.074887	-0.116858	0.277588	0.014613	15.8231	25	0.602941	2	0.451069
FBgn0038702	5.96622	-0.592843	-0.00262393	1.1857	0.0993675	12.0169	5.96622	-0.592843	-0.00262393	1.1857	0.0993675	12.0169	7.20212	-0.592843	-0.00262393	1.1857	0.0823159	12.0169	5.96622	NA	NA	NA	NA	NA	18	0.275458	4	0.672258
FBgn0038290	9.58049	0.434432	-0.382251	1.15732	0.0603998	21.2437	9.31941	0.434432	-0.382251	1.15732	0.0620919	21.2437	9.58049	NA	NA	NA	NA	NA	9.31941	NA	NA	NA	NA	NA	6	0.771383	6	0.57144
FBgn0051174	3.99782	NA	NA	NA	NA	NA	3.99782	-0.872133	-0.614283	2.1335	0.266833	14.3439	3.99782	NA	NA	NA	NA	NA	3.99782	NA	NA	NA	NA	NA	3	0.795472	1	0.391335
FBgn0039559	9.15606	-0.274769	0.0556826	0.560709	0.0306196	11.2363	8.99107	-0.274769	0.0556826	0.560709	0.0311815	11.2363	8.99107	NA	NA	NA	NA	NA	8.99107	NA	NA	NA	NA	NA	6	0.521362	2	0.312493
FBgn0266413	4.31762	NA	NA	NA	NA	NA	3.63233	NA	NA	NA	NA	NA	3.63233	NA	NA	NA	NA	NA	3.63233	NA	NA	NA	NA	NA	1	0.693699	2	0.59951
FBgn0037235	7.04117	-0.185548	-0.0135243	0.37208	0.0264218	12.2779	6.67338	-0.185548	-0.0135243	0.37208	0.027878	12.2779	6.67338	NA	NA	NA	NA	NA	6.67338	-0.185548	-0.0135243	0.37208	0.027878	12.2779	23	0.332566	2	0.451582
FBgn0008651	5.04471	NA	NA	NA	NA	NA	5.43303	0.473078	0.80064	1.85992	0.171168	3.96148	5.04471	NA	NA	NA	NA	NA	5.04471	NA	NA	NA	NA	NA	3	0.62748	3	0.290964
FBgn0024273	10.2292	NA	NA	NA	NA	NA	9.93329	NA	NA	NA	NA	NA	9.93329	NA	NA	NA	NA	NA	10.0228	NA	NA	NA	NA	NA	1	0.243164	11	0.332991
FBgn0038840	5.96308	NA	NA	NA	NA	NA	6.23086	NA	NA	NA	NA	NA	6.23086	NA	NA	NA	NA	NA	5.96308	NA	NA	NA	NA	NA	1	0.756746	7	0.274873
FBgn0037881	8.4579	NA	NA	NA	NA	NA	8.11042	NA	NA	NA	NA	NA	8.11042	NA	NA	NA	NA	NA	8.11042	NA	NA	NA	NA	NA	1	0.666977	2	0.575357
FBgn0039776	8.71786	0.319278	0.108486	0.674411	0.0386798	1.25114	9.01398	NA	NA	NA	NA	NA	9.01398	NA	NA	NA	NA	NA	8.91992	NA	NA	NA	NA	NA	2	0.380679	11	0.309706
FBgn0039773	8.2779	NA	NA	NA	NA	NA	7.82551	NA	NA	NA	NA	NA	7.96776	NA	NA	NA	NA	NA	7.96776	NA	NA	NA	NA	NA	1	0.288392	9	0.631097
FBgn0039202	4.94728	0.647624	0.0476247	1.29875	0.131258	0.280388	4.94728	NA	NA	NA	NA	NA	4.94728	NA	NA	NA	NA	NA	4.94728	NA	NA	NA	NA	NA	2	0.428343	1	0.483743
FBgn0037926	8.40784	NA	NA	NA	NA	NA	8.58395	-0.238199	-0.248279	0.688131	0.0400825	15.0791	8.58395	NA	NA	NA	NA	NA	8.58395	NA	NA	NA	NA	NA	3	0.709032	2	0.338192
FBgn0025457	6.25683	NA	NA	NA	NA	NA	6.25683	NA	NA	NA	NA	NA	6.25683	NA	NA	NA	NA	NA	6.25683	NA	NA	NA	NA	NA	1	0.712536	1	0.224143
FBgn0051286	8.40047	-0.665892	1.60112	3.46814	0.206425	7.50547	9.43901	-0.665892	1.60112	3.46814	0.183713	7.50547	9.43901	-0.665892	1.60112	3.46814	0.183713	7.50547	9.43901	-0.665892	1.60112	3.46814	0.183713	7.50547	38	0.519633	2	0.43779
FBgn0260745	9.36963	0.0995109	0.252326	0.542479	0.0289488	4.56513	10.411	0.0995109	0.252326	0.542479	0.0260531	4.56513	10.1122	NA	NA	NA	NA	NA	10.1122	NA	NA	NA	NA	NA	6	0.674648	9	0.822593
FBgn0013953	4.19854	NA	NA	NA	NA	NA	5.21352	NA	NA	NA	NA	NA	4.19854	NA	NA	NA	NA	NA	4.19854	NA	NA	NA	NA	NA	1	0.7582	3	0.532241
FBgn0250823	14.4759	-0.418966	-0.114671	0.86875	0.0300067	13.0205	14.0716	-0.418966	-0.114671	0.86875	0.030869	13.0205	14.2296	NA	NA	NA	NA	NA	14.0716	NA	NA	NA	NA	NA	6	0.833528	10	0.490876
FBgn0262972	6.12474	NA	NA	NA	NA	NA	6.12474	NA	NA	NA	NA	NA	6.12474	1.03393	-0.324959	2.16758	0.176953	22.8368	4.98598	NA	NA	NA	NA	NA	4	0.585795	8	0.385432
FBgn0037975	4.5427	NA	NA	NA	NA	NA	4.99836	NA	NA	NA	NA	NA	4.5427	NA	NA	NA	NA	NA	4.5427	NA	NA	NA	NA	NA	1	0.591811	3	0.28487
FBgn0053191	8.39883	0.13134	0.0654938	0.293528	0.0174744	1.7669	7.98299	NA	NA	NA	NA	NA	7.98299	0.13134	0.0654938	0.293528	0.0183846	1.7669	8.12731	0.13134	0.0654938	0.293528	0.0180582	1.7669	28	0.506527	11	0.448502
FBgn0039687	4.2894	0.473047	0.379449	1.21286	0.141378	2.58229	4.2894	NA	NA	NA	NA	NA	4.2894	NA	NA	NA	NA	NA	4.2894	NA	NA	NA	NA	NA	2	0.227838	1	0.367116
FBgn0037749	5.93458	NA	NA	NA	NA	NA	5.93458	NA	NA	NA	NA	NA	5.93458	NA	NA	NA	NA	NA	5.93458	NA	NA	NA	NA	NA	1	0.455626	1	0.319695
FBgn0038223	10.5599	NA	NA	NA	NA	NA	10.6556	NA	NA	NA	NA	NA	10.6556	NA	NA	NA	NA	NA	10.6556	NA	NA	NA	NA	NA	1	0.269199	2	0.464564
FBgn0026056	10.1913	0.0129983	-0.179389	0.359719	0.0176484	18.2763	10.043	0.0129983	-0.179389	0.359719	0.017909	18.2763	10.1913	NA	NA	NA	NA	NA	10.043	0.0129983	-0.179389	0.359719	0.017909	18.2763	23	0.403422	6	0.278059
FBgn0037842	7.18895	NA	NA	NA	NA	NA	6.6894	NA	NA	NA	NA	NA	6.6894	NA	NA	NA	NA	NA	6.6894	NA	NA	NA	NA	NA	1	0.4856	2	0.464608
FBgn0004903	10.9091	0.0481931	0.0961233	0.215056	0.00985669	4.22482	10.6349	0.0481931	0.0961233	0.215056	0.0101109	4.22482	10.7448	0.0481931	0.0961233	0.215056	0.0100074	4.22482	10.7448	NA	NA	NA	NA	NA	18	0.609124	9	0.746663
FBgn0000003	9.7536	0.315887	0.688809	1.51557	0.0776931	4.35759	13.003	NA	NA	NA	NA	NA	11.6765	-1.14216	-0.0258343	2.28491	0.0978421	12.0864	12.3188	0.315887	0.688809	1.51557	0.0615147	4.35759	30	0.903271	15	0.881276
FBgn0039647	11.7565	-0.236992	-0.708221	1.49364	0.0635241	16.7665	11.7565	-0.236992	-0.708221	1.49364	0.0635241	16.7665	11.7565	0.023426	-0.150127	0.303888	0.0129242	18.5913	11.7565	0.023426	-0.150127	0.303888	0.0129242	18.5913	41	0.490533	1	0.243298
FBgn0022349	9.03711	-0.0592136	-0.122618	0.272335	0.0150676	16.2816	9.15669	-0.0592136	-0.122618	0.272335	0.0148708	16.2816	9.15669	NA	NA	NA	NA	NA	9.03711	NA	NA	NA	NA	NA	6	0.230894	7	0.397765
FBgn0039273	7.76706	0.0503676	-0.30436	0.616998	0.0397189	18.6264	7.16782	0.0503676	-0.30436	0.616998	0.0430395	18.6264	7.16782	NA	NA	NA	NA	NA	7.16782	NA	NA	NA	NA	NA	6	0.509936	2	0.558825
FBgn0039709	7.35023	0.23884	0.36407	0.870842	0.0592391	3.78227	8.07629	0.23884	0.36407	0.870842	0.0539135	3.78227	7.86595	NA	NA	NA	NA	NA	7.86595	NA	NA	NA	NA	NA	6	0.393768	9	0.615467
FBgn0013276	9.6618	1.2366	-0.330957	2.56023	0.132493	23.0011	7.81345	NA	NA	NA	NA	NA	7.81345	NA	NA	NA	NA	NA	7.81345	NA	NA	NA	NA	NA	2	0.344105	2	0.660324
FBgn0039756	5.94146	0.147779	0.344921	0.750491	0.0631571	4.45385	6.39281	0.147779	0.344921	0.750491	0.0586981	4.45385	5.94146	NA	NA	NA	NA	NA	5.94146	0.147779	0.344921	0.750491	0.0631571	4.45385	23	0.261629	3	0.212836
FBgn0261004	5.56812	NA	NA	NA	NA	NA	5.20597	NA	NA	NA	NA	NA	5.20597	NA	NA	NA	NA	NA	5.20597	NA	NA	NA	NA	NA	1	0.628264	2	0.277714
FBgn0038128	5.70892	NA	NA	NA	NA	NA	5.70892	NA	NA	NA	NA	NA	5.70892	NA	NA	NA	NA	NA	5.70892	NA	NA	NA	NA	NA	1	0.704722	1	0.413853
FBgn0038311	6.00077	NA	NA	NA	NA	NA	5.6405	NA	NA	NA	NA	NA	5.6405	NA	NA	NA	NA	NA	5.6405	NA	NA	NA	NA	NA	1	0.415688	2	0.391831
FBgn0053920	0.131248	-0.938492	1.62673	3.75606	14.309	7.99877	2.76384	-0.938492	1.62673	3.75606	0.679502	7.99877	2.76384	NA	NA	NA	NA	NA	1.89703	NA	NA	NA	NA	NA	6	0.489524	11	0.357809
FBgn0037918	10.9674	0.0665033	-0.0914395	0.226132	0.0103093	20.4019	10.4472	0.0665033	-0.0914395	0.226132	0.0108226	20.4019	10.6107	NA	NA	NA	NA	NA	10.6107	-0.130259	-0.152318	0.40084	0.0188886	15.2976	26	0.264909	9	0.882641
FBgn0038874	6.82501	-0.110308	-0.565529	1.15237	0.0844228	17.2642	6.82501	-0.110308	-0.565529	1.15237	0.0844228	17.2642	6.82501	-0.0979844	0.25167	0.540143	0.0395708	7.41819	6.82501	-0.0979844	0.25167	0.540143	0.0395708	7.41819	41	0.410598	1	0.376034
FBgn0267127	1.24111	NA	NA	NA	NA	NA	3.77368	NA	NA	NA	NA	NA	2.42729	NA	NA	NA	NA	NA	2.42729	NA	NA	NA	NA	NA	1	0.752788	9	0.748317
FBgn0263413	13.8519	0.35665	-0.212731	0.830551	0.0299797	21.9457	13.9976	0.177242	0.0134796	0.355508	0.0126989	0.289939	13.8519	0.177242	0.0134796	0.355508	0.0128325	0.289939	14.1429	0.177242	0.0134796	0.355508	0.0125684	0.289939	39	0.341768	13	0.340926
FBgn0265190	7.87361	0.0142027	0.341137	0.682864	0.0433641	5.84106	8.04182	0.0142027	0.341137	0.682864	0.0424571	5.84106	8.04182	NA	NA	NA	NA	NA	8.04182	NA	NA	NA	NA	NA	6	0.921916	2	0.475862
FBgn0250754	10.7624	NA	NA	NA	NA	NA	10.8684	NA	NA	NA	NA	NA	10.8684	NA	NA	NA	NA	NA	10.7624	NA	NA	NA	NA	NA	1	0.762183	7	0.352545
FBgn0053109	1.8869	NA	NA	NA	NA	NA	1.8869	NA	NA	NA	NA	NA	0.349674	NA	NA	NA	NA	NA	2.90617	NA	NA	NA	NA	NA	1	0.601028	14	0.819035
FBgn0013973	12.5093	0.163274	0.112445	0.396497	0.0158481	2.30365	12.9283	0.163274	0.112445	0.396497	0.0153345	2.30365	12.9283	NA	NA	NA	NA	NA	12.7021	NA	NA	NA	NA	NA	6	0.307313	11	0.870362
FBgn0037848	7.63488	NA	NA	NA	NA	NA	7.40561	NA	NA	NA	NA	NA	7.40561	NA	NA	NA	NA	NA	7.63488	NA	NA	NA	NA	NA	1	0.434767	7	0.355924
FBgn0261638	3.85106	NA	NA	NA	NA	NA	3.85106	NA	NA	NA	NA	NA	3.21039	NA	NA	NA	NA	NA	3.21039	NA	NA	NA	NA	NA	1	0.68313	5	0.448209
FBgn0054027	5.64581	0.356831	0.14309	0.768902	0.0680949	1.45672	4.88812	0.356831	0.14309	0.768902	0.0786501	1.45672	4.88812	NA	NA	NA	NA	NA	4.88812	0.356831	0.14309	0.768902	0.0786501	1.45672	23	0.404071	2	0.6629
FBgn0023495	2.01686	NA	NA	NA	NA	NA	4.08899	NA	NA	NA	NA	NA	3.06432	NA	NA	NA	NA	NA	3.06432	NA	NA	NA	NA	NA	1	0.432363	9	0.819987
FBgn0037654	6.48293	0.240702	-0.128963	0.546145	0.0421218	22.1212	6.00373	0.240702	-0.128963	0.546145	0.0454838	22.1212	6.00373	0.240702	-0.128963	0.546145	0.0454838	22.1212	6.00373	NA	NA	NA	NA	NA	18	0.254357	2	0.639123
FBgn0039868	5.46645	-0.717153	-0.0510521	1.43794	0.131524	12.2715	5.08974	-0.717153	-0.0510521	1.43794	0.141258	12.2715	5.08974	NA	NA	NA	NA	NA	5.08974	NA	NA	NA	NA	NA	6	0.804051	2	0.372926
FBgn0039044	6.80021	0.259837	-0.443499	1.02802	0.0755875	20.0243	6.80021	NA	NA	NA	NA	NA	6.80021	NA	NA	NA	NA	NA	6.80021	NA	NA	NA	NA	NA	2	0.501207	1	0.352271
FBgn0037215	9.27522	NA	NA	NA	NA	NA	9.27522	NA	NA	NA	NA	NA	9.27522	NA	NA	NA	NA	NA	9.27522	NA	NA	NA	NA	NA	1	0.36545	1	0.422229
FBgn0260444	7.96056	NA	NA	NA	NA	NA	7.84797	NA	NA	NA	NA	NA	7.84797	NA	NA	NA	NA	NA	7.96056	NA	NA	NA	NA	NA	1	0.517325	7	0.257781
FBgn0038775	6.10352	NA	NA	NA	NA	NA	7.06556	-0.21793	0.397958	0.907445	0.0642161	7.91374	6.69925	NA	NA	NA	NA	NA	6.69925	NA	NA	NA	NA	NA	3	0.273083	9	0.773322
FBgn0267801	6.51541	0.537716	-0.328154	1.25988	0.0966845	21.907	6.8737	0.537716	-0.328154	1.25988	0.0916448	21.907	6.51541	NA	NA	NA	NA	NA	6.51541	NA	NA	NA	NA	NA	6	0.519964	3	0.243691
FBgn0045761	6.72783	NA	NA	NA	NA	NA	7.46319	NA	NA	NA	NA	NA	7.17763	NA	NA	NA	NA	NA	7.17763	NA	NA	NA	NA	NA	1	0.311604	9	0.650055
FBgn0003867	7.60209	0.191078	0.240233	0.613915	0.0403781	3.43345	8.44115	0.191078	0.240233	0.613915	0.0363644	3.43345	8.10726	NA	NA	NA	NA	NA	8.10726	NA	NA	NA	NA	NA	6	0.399671	9	0.689007
FBgn0039257	8.36543	NA	NA	NA	NA	NA	9.08993	0.318576	0.284539	0.85429	0.046991	2.78467	8.86547	NA	NA	NA	NA	NA	8.86547	NA	NA	NA	NA	NA	3	0.465778	9	0.431405
FBgn0051028	2.95121	NA	NA	NA	NA	NA	3.6582	NA	NA	NA	NA	NA	2.95121	NA	NA	NA	NA	NA	3.6582	NA	NA	NA	NA	NA	1	0.218834	6	0.664826
FBgn0037950	9.80181	-0.0588438	-0.343282	0.696578	0.0355331	17.3515	8.70136	-0.0588438	-0.343282	0.696578	0.0400269	17.3515	9.0006	NA	NA	NA	NA	NA	9.0006	NA	NA	NA	NA	NA	6	0.612674	9	0.522555
FBgn0037296	6.72302	0.702477	0.193426	1.45724	0.108377	1.02632	4.62943	0.35163	0.0744883	0.718865	0.0776407	0.797371	4.91036	0.35163	0.0744883	0.718865	0.0731988	0.797371	5.48697	0.702477	0.193426	1.45724	0.132791	1.02632	46	0.28567	15	0.57999
FBgn0013269	5.92577	NA	NA	NA	NA	NA	5.92577	-0.381853	0.271225	0.936749	0.0790403	9.64095	5.92577	NA	NA	NA	NA	NA	5.92577	NA	NA	NA	NA	NA	3	0.319177	1	0.409238
FBgn0038789	2.95526	NA	NA	NA	NA	NA	2.95526	-0.735513	0.885213	2.30181	0.389443	8.64819	0.46771	NA	NA	NA	NA	NA	4.08098	-0.735513	0.885213	2.30181	0.282017	8.64819	12	0.398758	14	0.675766
FBgn0051189	2.94124	0.681407	0.406303	1.58669	0.269732	2.05376	3.51821	0.681407	0.406303	1.58669	0.225497	2.05376	2.94124	NA	NA	NA	NA	NA	2.94124	0.681407	0.406303	1.58669	0.269732	2.05376	23	0.306026	3	0.261092
FBgn0037942	6.61418	NA	NA	NA	NA	NA	6.61418	0.151953	-0.282842	0.642151	0.0485435	19.8831	6.61418	NA	NA	NA	NA	NA	6.61418	NA	NA	NA	NA	NA	3	0.274353	1	0.481981
FBgn0270928	10.9186	0.089734	0.00801739	0.180183	0.00825121	0.340374	11.7881	0.0525461	0.288948	0.587374	0.0249138	5.31288	11.5364	0.089734	0.00801739	0.180183	0.00780932	0.340374	11.5364	0.089734	0.00801739	0.180183	0.00780932	0.340374	40	0.277853	9	0.642271
FBgn0038478	7.94596	NA	NA	NA	NA	NA	7.7529	NA	NA	NA	NA	NA	7.7529	NA	NA	NA	NA	NA	7.7529	NA	NA	NA	NA	NA	1	0.370654	2	0.287341
FBgn0037852	7.95932	0.398116	-0.349998	1.06018	0.0665998	21.2453	7.72101	-0.0608585	-0.465824	0.939565	0.0608447	17.5038	7.72101	NA	NA	NA	NA	NA	7.72101	NA	NA	NA	NA	NA	7	0.910573	2	0.67024
FBgn0037292	4.96953	0.35195	0.364248	1.01301	0.101922	3.06558	6.67607	0.35195	0.364248	1.01301	0.0758684	3.06558	5.96628	-0.12659	-0.400708	0.840457	0.0704339	16.8312	6.25694	NA	NA	NA	NA	NA	21	0.410529	15	0.496978
FBgn0038588	7.94427	0.113817	-0.227528	0.508815	0.032024	19.7717	7.60195	0.113817	-0.227528	0.508815	0.0334661	19.7717	7.60195	NA	NA	NA	NA	NA	7.60195	NA	NA	NA	NA	NA	6	0.671343	2	0.637761
FBgn0039078	5.50532	0.411541	-0.240494	0.953317	0.0865814	21.9799	6.2096	0.0429961	0.464802	0.933574	0.0751718	5.64766	6.2096	NA	NA	NA	NA	NA	5.88292	NA	NA	NA	NA	NA	7	0.228937	11	0.395514
FBgn0038316	7.05789	NA	NA	NA	NA	NA	7.05789	0.474628	-0.0852736	0.964455	0.0683246	23.321	6.86574	NA	NA	NA	NA	NA	6.86574	NA	NA	NA	NA	NA	3	0.774603	5	0.317041
FBgn0039419	7.84994	0.126435	0.219173	0.506053	0.0322329	4.00137	8.59328	0.126435	0.219173	0.506053	0.0294447	4.00137	8.37496	NA	NA	NA	NA	NA	8.37496	NA	NA	NA	NA	NA	6	0.391459	9	0.682673
FBgn0043457	7.45403	NA	NA	NA	NA	NA	7.45403	NA	NA	NA	NA	NA	7.45403	NA	NA	NA	NA	NA	7.45403	NA	NA	NA	NA	NA	1	0.800587	1	0.404122
FBgn0000447	6.6874	NA	NA	NA	NA	NA	6.36427	NA	NA	NA	NA	NA	6.36427	NA	NA	NA	NA	NA	6.36427	NA	NA	NA	NA	NA	1	0.579165	2	0.599737
FBgn0262146	3.77523	-0.207506	0.567333	1.20818	0.160014	7.33936	3.77523	-0.207506	0.567333	1.20818	0.160014	7.33936	3.77523	NA	NA	NA	NA	NA	3.77523	NA	NA	NA	NA	NA	6	0.268459	1	0.426775
FBgn0051195	9.52983	-0.080699	0.120363	0.289825	0.0152062	8.25602	9.52983	NA	NA	NA	NA	NA	9.52983	-0.080699	0.120363	0.289825	0.0152062	8.25602	9.52983	-0.080699	0.120363	0.289825	0.0152062	8.25602	28	0.225987	1	0.414708
FBgn0020238	12.046	-0.0625406	0.237587	0.491361	0.0203952	6.98317	12.223	-0.0625406	0.237587	0.491361	0.0200999	6.98317	12.223	NA	NA	NA	NA	NA	12.223	NA	NA	NA	NA	NA	6	0.431014	2	0.677716
FBgn0039764	7.46034	0.25084	-0.306631	0.792321	0.0531022	20.619	7.46034	0.25084	-0.306631	0.792321	0.0531022	20.619	7.46034	NA	NA	NA	NA	NA	7.23621	NA	NA	NA	NA	NA	6	0.715131	8	0.490922
FBgn0039698	6.19282	NA	NA	NA	NA	NA	6.19282	NA	NA	NA	NA	NA	6.19282	NA	NA	NA	NA	NA	6.19282	NA	NA	NA	NA	NA	1	0.779664	1	0.406934
FBgn0039272	6.27378	0.177981	-0.233487	0.587174	0.0467959	20.4878	5.41922	0.177981	-0.233487	0.587174	0.0541751	20.4878	5.41922	0.177981	-0.233487	0.587174	0.0541751	20.4878	5.41922	NA	NA	NA	NA	NA	18	0.382229	2	0.429647
FBgn0037329	7.49793	NA	NA	NA	NA	NA	7.49793	NA	NA	NA	NA	NA	7.49793	NA	NA	NA	NA	NA	7.49793	NA	NA	NA	NA	NA	1	0.603606	1	0.482815
FBgn0260004	10.0136	-0.211611	-0.147625	0.516032	0.0257666	14.3267	9.63556	-0.211611	-0.147625	0.516032	0.0267775	14.3267	9.74435	NA	NA	NA	NA	NA	9.74435	NA	NA	NA	NA	NA	6	0.813761	9	0.396859
FBgn0039635	9.47671	-0.0525963	-0.132137	0.28444	0.0150073	16.553	9.66611	-0.0525963	-0.132137	0.28444	0.0147132	16.553	9.47671	-0.0525963	-0.132137	0.28444	0.0150073	16.553	9.66611	NA	NA	NA	NA	NA	18	0.680972	6	0.728376
FBgn0038865	9.75709	-0.204385	-0.119074	0.473082	0.024243	14.015	9.41793	-0.204385	-0.119074	0.473082	0.025116	14.015	9.41793	NA	NA	NA	NA	NA	9.53742	NA	NA	NA	NA	NA	6	0.541767	11	0.390471
FBgn0028662	8.90239	NA	NA	NA	NA	NA	9.06442	NA	NA	NA	NA	NA	8.90239	NA	NA	NA	NA	NA	9.06442	NA	NA	NA	NA	NA	1	0.330166	6	0.496145
FBgn0039270	6.46669	NA	NA	NA	NA	NA	5.93135	NA	NA	NA	NA	NA	5.93135	NA	NA	NA	NA	NA	5.93135	NA	NA	NA	NA	NA	1	0.505239	2	0.697031
FBgn0085376	9.36877	NA	NA	NA	NA	NA	10.4077	NA	NA	NA	NA	NA	9.96019	NA	NA	NA	NA	NA	9.96019	NA	NA	NA	NA	NA	1	0.499753	9	0.695555
FBgn0266736	6.80749	NA	NA	NA	NA	NA	5.35098	NA	NA	NA	NA	NA	5.35098	0.4472	0.159718	0.949732	0.0887438	1.31028	6.20941	0.4472	0.159718	0.949732	0.0764752	1.31028	16	0.781927	11	0.892568
FBgn0040208	9.29428	NA	NA	NA	NA	NA	9.14613	NA	NA	NA	NA	NA	9.14613	NA	NA	NA	NA	NA	9.14613	NA	NA	NA	NA	NA	1	0.709758	2	0.293494
FBgn0023023	11.6726	-0.60813	0.514866	1.59362	0.0682634	9.3165	11.4512	-0.60813	0.514866	1.59362	0.0695835	9.3165	11.4512	NA	NA	NA	NA	NA	11.6726	NA	NA	NA	NA	NA	6	0.428435	7	0.423948
FBgn0002780	8.5044	-0.201702	0.363436	0.83131	0.0488753	7.93531	8.5044	-0.201702	0.363436	0.83131	0.0488753	7.93531	8.62034	NA	NA	NA	NA	NA	8.5044	NA	NA	NA	NA	NA	6	0.886488	4	0.236886
FBgn0038719	4.10101	0.037973	0.749754	1.50143	0.183056	5.80671	3.51315	0.037973	0.749754	1.50143	0.213687	5.80671	4.10101	-1.17437	-0.163043	2.37126	0.289107	12.5269	3.51315	NA	NA	NA	NA	NA	21	0.402258	6	0.341331
FBgn0037756	8.05103	NA	NA	NA	NA	NA	7.84101	NA	NA	NA	NA	NA	7.84101	NA	NA	NA	NA	NA	7.84101	NA	NA	NA	NA	NA	1	0.571218	2	0.467718
FBgn0039609	11.6776	0.237201	-0.236055	0.669288	0.0286569	21.0092	10.7402	0.237201	-0.236055	0.669288	0.0311581	21.0092	10.7402	0.237201	-0.236055	0.669288	0.0311581	21.0092	11.1654	0.237201	-0.236055	0.669288	0.0299714	21.0092	38	0.569473	11	0.864243
FBgn0037773	5.34996	-0.93906	0.119871	1.89336	0.176951	11.515	4.67765	NA	NA	NA	NA	NA	4.67765	NA	NA	NA	NA	NA	4.67765	NA	NA	NA	NA	NA	2	0.520825	2	0.60166
FBgn0015222	9.85333	0.381736	-0.191883	0.854498	0.0433609	22.2209	10.2323	0.0769143	-0.221552	0.469046	0.0229198	19.2763	10.0889	NA	NA	NA	NA	NA	10.0889	NA	NA	NA	NA	NA	7	0.365116	9	0.432524
FBgn0000552	0.389784	0.169958	1.98888	3.99226	5.12112	5.67438	0.389784	2.58918	4.74321	10.8078	13.8638	4.09141	0.389784	NA	NA	NA	NA	NA	0.389784	NA	NA	NA	NA	NA	7	0.696297	1	0.367726
FBgn0040253	2.86505	1.01955	0.111442	2.05125	0.357978	0.415864	2.86505	1.01955	0.111442	2.05125	0.357978	0.415864	2.86505	1.01955	0.111442	2.05125	0.357978	0.415864	2.86505	1.01955	0.111442	2.05125	0.357978	0.415864	38	0.45477	1	0.37695
FBgn0037889	4.25397	NA	NA	NA	NA	NA	3.63322	NA	NA	NA	NA	NA	4.25397	NA	NA	NA	NA	NA	3.63322	NA	NA	NA	NA	NA	1	0.215684	6	0.507498
FBgn0038834	8.86911	0.143107	0.343725	0.744652	0.0419801	4.49307	9.23113	NA	NA	NA	NA	NA	9.06381	-0.310487	-0.107368	0.657054	0.036246	13.2717	9.23113	NA	NA	NA	NA	NA	9	0.55444	10	0.346348
FBgn0037644	7.40296	NA	NA	NA	NA	NA	7.40296	NA	NA	NA	NA	NA	7.40296	NA	NA	NA	NA	NA	7.40296	NA	NA	NA	NA	NA	1	0.651788	1	0.294195
FBgn0039396	4.81854	NA	NA	NA	NA	NA	5.57729	NA	NA	NA	NA	NA	5.17709	NA	NA	NA	NA	NA	5.17709	NA	NA	NA	NA	NA	1	0.295079	9	0.378455
FBgn0265204	-0.518617	NA	NA	NA	NA	NA	3.28515	NA	NA	NA	NA	NA	1.89432	NA	NA	NA	NA	NA	1.89432	NA	NA	NA	NA	NA	1	0.706368	9	0.860197
FBgn0264493	11.4426	-0.125774	0.0892428	0.308437	0.0134776	9.64283	11.4426	-0.125774	0.0892428	0.308437	0.0134776	9.64283	11.5502	NA	NA	NA	NA	NA	11.4426	NA	NA	NA	NA	NA	6	0.507196	4	0.387797
FBgn0037248	7.86628	-0.616839	0.461391	1.54061	0.0979252	9.54692	7.64237	-0.616839	0.461391	1.54061	0.100794	9.54692	7.86628	NA	NA	NA	NA	NA	7.64237	NA	NA	NA	NA	NA	6	0.743636	6	0.739769
FBgn0037548	4.598	NA	NA	NA	NA	NA	5.67038	NA	NA	NA	NA	NA	5.28149	NA	NA	NA	NA	NA	5.28149	NA	NA	NA	NA	NA	1	0.508222	9	0.772338
FBgn0000533	4.03073	NA	NA	NA	NA	NA	4.91296	NA	NA	NA	NA	NA	4.03073	NA	NA	NA	NA	NA	4.03073	NA	NA	NA	NA	NA	1	0.566959	3	0.304661
FBgn0037700	6.42167	NA	NA	NA	NA	NA	6.42167	NA	NA	NA	NA	NA	6.42167	NA	NA	NA	NA	NA	6.42167	NA	NA	NA	NA	NA	1	0.757026	1	0.386814
FBgn0037902	7.64356	-0.447398	0.0307557	0.896907	0.0586708	11.7378	7.17544	NA	NA	NA	NA	NA	7.17544	NA	NA	NA	NA	NA	7.17544	NA	NA	NA	NA	NA	2	0.676633	2	0.644934
FBgn0038924	7.20186	NA	NA	NA	NA	NA	6.91535	NA	NA	NA	NA	NA	6.91535	NA	NA	NA	NA	NA	6.91535	NA	NA	NA	NA	NA	1	0.54689	2	0.264995
FBgn0039165	8.24197	0.206744	-0.310897	0.746727	0.0453003	20.2416	8.00243	0.206744	-0.310897	0.746727	0.0466562	20.2416	8.00243	NA	NA	NA	NA	NA	8.00243	NA	NA	NA	NA	NA	6	0.89628	2	0.681354
FBgn0038861	5.57104	NA	NA	NA	NA	NA	5.23848	NA	NA	NA	NA	NA	5.23848	NA	NA	NA	NA	NA	5.23848	NA	NA	NA	NA	NA	1	0.787095	2	0.380317
FBgn0264325	7.44788	NA	NA	NA	NA	NA	7.08828	NA	NA	NA	NA	NA	7.08828	NA	NA	NA	NA	NA	7.08828	NA	NA	NA	NA	NA	1	0.59081	2	0.625697
FBgn0037324	3.33705	0.371357	0.722006	1.62382	0.243302	4.18543	3.33705	NA	NA	NA	NA	NA	3.33705	NA	NA	NA	NA	NA	3.33705	NA	NA	NA	NA	NA	2	0.283645	1	0.284731
FBgn0039870	5.67269	0.115907	0.26141	0.571909	0.050409	4.40586	5.45721	0.115907	0.26141	0.571909	0.0523994	4.40586	5.45721	NA	NA	NA	NA	NA	5.67269	NA	NA	NA	NA	NA	6	0.260979	7	0.273718
FBgn0002940	16.5594	0.0176012	0.290011	0.581088	0.0175456	5.76846	16.5594	NA	NA	NA	NA	NA	16.3995	-0.447652	-0.0396799	0.898815	0.0274037	12.3377	16.7312	NA	NA	NA	NA	NA	9	0.781588	14	0.569621
FBgn0051301	6.88395	0.198639	-0.0857821	0.432741	0.0314312	22.4429	6.67528	0.198639	-0.0857821	0.432741	0.0324137	22.4429	6.88395	NA	NA	NA	NA	NA	6.67528	NA	NA	NA	NA	NA	6	0.514908	6	0.530963
FBgn0039360	7.57076	-0.109054	-0.316237	0.669025	0.0441849	16.7316	7.57076	-0.109054	-0.316237	0.669025	0.0441849	16.7316	7.57076	NA	NA	NA	NA	NA	7.57076	NA	NA	NA	NA	NA	6	0.880994	1	0.460408
FBgn0039150	8.20934	NA	NA	NA	NA	NA	8.11775	NA	NA	NA	NA	NA	8.11775	NA	NA	NA	NA	NA	8.11775	NA	NA	NA	NA	NA	1	0.715307	2	0.245532
FBgn0037973	5.43395	0.10551	0.278456	0.595551	0.0547991	4.61651	5.85717	0.10551	0.278456	0.595551	0.0508394	4.61651	5.85717	NA	NA	NA	NA	NA	5.85717	0.10551	0.278456	0.595551	0.0508394	4.61651	23	0.331816	2	0.429041
FBgn0039324	5.3348	0.758041	-0.301423	1.63154	0.152915	22.5544	6.11907	0.758041	-0.301423	1.63154	0.133316	22.5544	5.67709	0.243804	-0.700819	1.48403	0.130704	19.2788	5.67709	0.243804	-0.700819	1.48403	0.130704	19.2788	41	0.605446	9	0.32206
FBgn0037580	8.53046	-0.117424	0.295144	0.635291	0.0372366	7.44635	9.35521	-0.117424	0.295144	0.635291	0.0339538	7.44635	9.11699	NA	NA	NA	NA	NA	9.11699	NA	NA	NA	NA	NA	6	0.660027	9	0.390807
FBgn0051278	6.63438	-0.386658	-0.0420761	0.777881	0.058625	12.414	6.08679	-0.386658	-0.0420761	0.777881	0.0638991	12.414	6.08679	NA	NA	NA	NA	NA	6.08679	NA	NA	NA	NA	NA	6	0.614105	2	0.533906
FBgn0038295	7.72655	NA	NA	NA	NA	NA	8.47675	0.0149759	0.154449	0.310347	0.0183058	5.63078	8.24048	0.0149759	0.154449	0.310347	0.0188307	5.63078	8.24048	0.0149759	0.154449	0.310347	0.0188307	5.63078	33	0.289556	9	0.384669
FBgn0020407	7.19434	NA	NA	NA	NA	NA	7.19434	NA	NA	NA	NA	NA	7.19434	NA	NA	NA	NA	NA	7.19434	NA	NA	NA	NA	NA	1	0.778629	1	0.482235
FBgn0003495	6.90946	0.0124744	0.203164	0.407094	0.0294592	5.76576	7.68646	0.0124744	0.203164	0.407094	0.0264812	5.76576	7.43907	NA	NA	NA	NA	NA	7.43907	0.0124744	0.203164	0.407094	0.0273619	5.76576	23	0.258293	9	0.773437
FBgn0264785	12.0427	-0.0352917	-0.285912	0.576164	0.0239218	17.5309	11.3642	-0.0352917	-0.285912	0.576164	0.0253499	17.5309	11.6225	NA	NA	NA	NA	NA	11.4836	-0.0352917	-0.285912	0.576164	0.0250864	17.5309	23	0.618803	15	0.630904
FBgn0019624	8.54363	NA	NA	NA	NA	NA	8.86647	-0.0172067	-0.17859	0.358834	0.0202354	17.6331	8.54363	-0.0172067	-0.17859	0.358834	0.0210001	17.6331	8.86647	NA	NA	NA	NA	NA	10	0.179888	6	0.692488
FBgn0040493	7.82578	NA	NA	NA	NA	NA	7.82578	-0.0976501	-0.40909	0.841166	0.0537433	17.105	7.82578	-0.125626	0.171711	0.425519	0.027187	8.41265	7.82578	-0.125626	0.171711	0.425519	0.027187	8.41265	34	0.397381	1	0.356729
FBgn0038947	9.97729	-0.262388	0.030938	0.528412	0.0264807	11.5517	9.84302	-0.262388	0.030938	0.528412	0.0268419	11.5517	9.84302	NA	NA	NA	NA	NA	9.84302	NA	NA	NA	NA	NA	6	0.789417	2	0.487012
FBgn0039507	10.0504	0.134541	-0.197621	0.478143	0.0237872	20.2832	9.744	0.134541	-0.197621	0.478143	0.0245353	20.2832	9.744	NA	NA	NA	NA	NA	9.90747	NA	NA	NA	NA	NA	6	0.813673	11	0.843617
FBgn0039415	5.78015	-1.32484	0.530971	2.85456	0.246928	10.544	5.78015	-1.32484	0.530971	2.85456	0.246928	10.544	5.78015	NA	NA	NA	NA	NA	5.78015	NA	NA	NA	NA	NA	6	0.607405	1	0.343354
FBgn0040554	4.54676	NA	NA	NA	NA	NA	5.38615	NA	NA	NA	NA	NA	4.90618	NA	NA	NA	NA	NA	4.90618	NA	NA	NA	NA	NA	1	0.53519	9	0.372583
FBgn0085302	5.79182	0.692322	-0.151909	1.41758	0.122378	23.175	6.19342	NA	NA	NA	NA	NA	6.19342	NA	NA	NA	NA	NA	5.79182	NA	NA	NA	NA	NA	2	0.783223	7	0.735223
FBgn0037376	6.77795	NA	NA	NA	NA	NA	6.77795	NA	NA	NA	NA	NA	6.77795	NA	NA	NA	NA	NA	6.77795	NA	NA	NA	NA	NA	1	0.313107	1	0.489647
FBgn0037941	7.63996	0.175871	0.0861628	0.391686	0.025634	1.74008	8.41629	0.175871	0.0861628	0.391686	0.0232695	1.74008	8.16486	0.175871	0.0861628	0.391686	0.0239861	1.74008	8.16486	NA	NA	NA	NA	NA	18	0.416449	9	0.694123
FBgn0038279	6.57453	0.168523	0.228618	0.568035	0.0431997	3.57365	7.94073	0.168523	0.228618	0.568035	0.0357672	3.57365	7.3341	NA	NA	NA	NA	NA	7.58915	NA	NA	NA	NA	NA	6	0.290148	15	0.55226
FBgn0039004	7.22251	-0.375791	0.0619756	0.761734	0.0527333	11.3757	7.22251	-0.375791	0.0619756	0.761734	0.0527333	11.3757	7.22251	NA	NA	NA	NA	NA	7.22251	NA	NA	NA	NA	NA	6	0.542089	1	0.36533
FBgn0038752	6.08078	0.735068	-0.241006	1.54714	0.127216	22.7898	6.29507	NA	NA	NA	NA	NA	6.08078	NA	NA	NA	NA	NA	6.29507	NA	NA	NA	NA	NA	2	0.750718	6	0.282316
FBgn0267709	5.15488	NA	NA	NA	NA	NA	4.77798	NA	NA	NA	NA	NA	4.77798	NA	NA	NA	NA	NA	4.77798	NA	NA	NA	NA	NA	1	0.294233	2	0.311122
FBgn0037809	5.45293	NA	NA	NA	NA	NA	5.85363	NA	NA	NA	NA	NA	5.45293	NA	NA	NA	NA	NA	5.45293	NA	NA	NA	NA	NA	1	0.622097	3	0.349245
FBgn0051522	10.5935	-0.816399	0.772923	2.24848	0.106125	9.10446	10.5935	-0.677027	1.04884	2.49674	0.117843	8.18948	10.7091	-0.137091	0.172362	0.440467	0.0205651	8.5665	10.7091	-0.137091	0.172362	0.440467	0.0205651	8.5665	42	0.709103	5	0.565024
FBgn0264902	4.83312	0.0152279	-0.367377	0.735384	0.0760776	18.1582	4.23921	0.0152279	-0.367377	0.735384	0.0867361	18.1582	4.23921	NA	NA	NA	NA	NA	4.23921	0.0152279	-0.367377	0.735384	0.0867361	18.1582	23	0.307214	2	0.613539
FBgn0039218	4.31479	NA	NA	NA	NA	NA	4.31479	-0.422158	0.604502	1.47464	0.170882	8.32859	4.31479	NA	NA	NA	NA	NA	4.31479	NA	NA	NA	NA	NA	3	0.647471	1	0.507027
FBgn0011596	9.28816	-0.0159434	-0.182492	0.366375	0.0197227	17.6671	9.43536	-0.0159434	-0.182492	0.366375	0.019415	17.6671	9.43536	NA	NA	NA	NA	NA	9.28816	NA	NA	NA	NA	NA	6	0.487898	7	0.570387
FBgn0039217	2.6071	-0.487562	0.865421	1.98662	0.381003	7.95974	2.6071	-0.487562	0.865421	1.98662	0.381003	7.95974	2.6071	NA	NA	NA	NA	NA	2.6071	-0.487562	0.865421	1.98662	0.381003	7.95974	23	0.375954	1	0.432901
FBgn0053203	12.6834	0.186974	-0.205694	0.555948	0.0219163	20.818	11.9413	0.186974	-0.205694	0.555948	0.0232784	20.818	11.9413	0.186974	-0.205694	0.555948	0.0232784	20.818	12.3104	0.186974	-0.205694	0.555948	0.0225804	20.818	38	0.641639	11	0.892896
FBgn0038472	6.74913	NA	NA	NA	NA	NA	6.74913	NA	NA	NA	NA	NA	6.74913	NA	NA	NA	NA	NA	6.74913	NA	NA	NA	NA	NA	1	0.643552	1	0.39551
FBgn0261504	11.4432	NA	NA	NA	NA	NA	12.2625	NA	NA	NA	NA	NA	11.4432	NA	NA	NA	NA	NA	12.2625	NA	NA	NA	NA	NA	1	0.269464	6	0.439398
FBgn0267672	5.85704	NA	NA	NA	NA	NA	6.58135	NA	NA	NA	NA	NA	6.58135	NA	NA	NA	NA	NA	6.21104	NA	NA	NA	NA	NA	1	0.401723	11	0.577506
FBgn0260659	10.3425	-0.087677	-0.0340654	0.188124	0.00909477	13.4155	9.9292	-0.087677	-0.0340654	0.188124	0.0094733	13.4155	10.0549	0.100829	-0.0984094	0.281786	0.0140123	21.0464	10.0549	0.100829	-0.0984094	0.281786	0.0140123	21.0464	41	0.476716	9	0.841947
FBgn0037890	8.10677	0.124986	-0.159489	0.405256	0.0249949	20.539	8.10677	NA	NA	NA	NA	NA	8.10677	0.124986	-0.159489	0.405256	0.0249949	20.539	8.10677	0.124986	-0.159489	0.405256	0.0249949	20.539	28	0.523428	1	0.400881
FBgn0038769	5.93	NA	NA	NA	NA	NA	5.93	NA	NA	NA	NA	NA	5.93	NA	NA	NA	NA	NA	5.93	NA	NA	NA	NA	NA	1	0.511556	1	0.297028
FBgn0037242	5.79545	NA	NA	NA	NA	NA	5.56056	NA	NA	NA	NA	NA	5.56056	NA	NA	NA	NA	NA	5.56056	NA	NA	NA	NA	NA	1	0.695913	2	0.271441
FBgn0037487	2.90286	NA	NA	NA	NA	NA	2.90286	NA	NA	NA	NA	NA	2.90286	NA	NA	NA	NA	NA	2.90286	NA	NA	NA	NA	NA	1	0.22761	1	0.339233
FBgn0024222	6.37849	NA	NA	NA	NA	NA	6.65416	NA	NA	NA	NA	NA	6.65416	NA	NA	NA	NA	NA	6.65416	NA	NA	NA	NA	NA	1	0.535354	2	0.199596
FBgn0261928	14.2356	0.185885	-0.395762	0.874485	0.0307146	19.6773	14.6548	0.185885	-0.395762	0.874485	0.0298362	19.6773	14.6548	0.185885	-0.395762	0.874485	0.0298362	19.6773	14.2356	0.185885	-0.395762	0.874485	0.0307146	19.6773	38	0.507837	7	0.621822
FBgn0039293	7.97718	0.0376686	0.131969	0.27448	0.017204	4.93796	7.97718	0.0376686	0.131969	0.27448	0.017204	4.93796	7.97718	NA	NA	NA	NA	NA	8.10716	NA	NA	NA	NA	NA	6	0.381355	8	0.364075
FBgn0015625	4.49319	-0.71077	0.211372	1.48307	0.165035	10.8959	3.82351	NA	NA	NA	NA	NA	3.82351	NA	NA	NA	NA	NA	3.82351	NA	NA	NA	NA	NA	2	0.395157	2	0.582203
FBgn0038088	6.99588	-1.00502	-0.00773219	2.01009	0.143662	12.0294	7.30461	-1.00502	-0.00773219	2.01009	0.13759	12.0294	7.30461	NA	NA	NA	NA	NA	7.30461	NA	NA	NA	NA	NA	6	0.356147	2	0.448273
FBgn0040238	10.2957	NA	NA	NA	NA	NA	9.61299	0.0280344	-0.284313	0.571385	0.0297194	18.3754	9.82652	NA	NA	NA	NA	NA	9.82652	NA	NA	NA	NA	NA	3	0.304481	9	0.863552
FBgn0039160	6.95913	-0.367767	0.193061	0.830723	0.0596859	10.1535	6.82741	-0.367767	0.193061	0.830723	0.0608373	10.1535	6.82741	NA	NA	NA	NA	NA	6.95913	NA	NA	NA	NA	NA	6	0.812072	7	0.269055
FBgn0037650	3.64365	-0.352752	-0.651858	1.48237	0.203418	16.1053	5.52428	-0.352752	-0.651858	1.48237	0.134168	16.1053	4.4943	-0.352752	-0.651858	1.48237	0.164916	16.1053	4.94264	-0.352752	-0.651858	1.48237	0.149957	16.1053	38	0.470014	15	0.516724
FBgn0037891	9.41162	-0.0770191	-0.177623	0.387205	0.0205706	16.4372	9.41162	0.128813	-0.163399	0.416134	0.0221075	20.55	9.41162	-0.0770191	-0.177623	0.387205	0.0205706	16.4372	9.41162	0.128813	-0.163399	0.416134	0.0221075	20.55	44	0.353079	1	0.289058
FBgn0040609	5.73726	-0.53658	0.0406718	1.07624	0.0937938	11.711	5.45911	-0.53658	0.0406718	1.07624	0.0985728	11.711	5.45911	NA	NA	NA	NA	NA	5.45911	NA	NA	NA	NA	NA	6	0.917583	2	0.336518
FBgn0037541	11.9537	0.0889739	0.204923	0.44681	0.0186892	4.43536	12.1879	0.0889739	0.204923	0.44681	0.01833	4.43536	12.1879	-0.124898	0.036254	0.260106	0.0106706	10.9209	12.1879	-0.124898	0.036254	0.260106	0.0106706	10.9209	41	0.791444	2	0.524145
FBgn0046258	4.26704	NA	NA	NA	NA	NA	3.24207	NA	NA	NA	NA	NA	3.24207	NA	NA	NA	NA	NA	3.24207	NA	NA	NA	NA	NA	1	0.27854	2	0.609236
FBgn0039110	7.35981	NA	NA	NA	NA	NA	7.35981	NA	NA	NA	NA	NA	7.35981	NA	NA	NA	NA	NA	7.35981	NA	NA	NA	NA	NA	1	0.653093	1	0.311419
FBgn0039593	3.52465	NA	NA	NA	NA	NA	3.52465	NA	NA	NA	NA	NA	3.52465	NA	NA	NA	NA	NA	3.52465	NA	NA	NA	NA	NA	1	0.318203	1	0.255633
FBgn0039784	3.52673	NA	NA	NA	NA	NA	4.3427	NA	NA	NA	NA	NA	3.52673	NA	NA	NA	NA	NA	3.52673	NA	NA	NA	NA	NA	1	0.722768	3	0.607545
FBgn0265041	5.12492	-0.695031	-0.17053	1.43129	0.13964	12.919	5.12492	NA	NA	NA	NA	NA	5.12492	NA	NA	NA	NA	NA	5.12492	NA	NA	NA	NA	NA	2	0.432171	1	0.443137
FBgn0011581	7.74022	NA	NA	NA	NA	NA	8.15113	NA	NA	NA	NA	NA	8.15113	NA	NA	NA	NA	NA	7.74022	NA	NA	NA	NA	NA	1	0.538814	7	0.71326
FBgn0260746	7.63498	-0.569582	0.132556	1.16961	0.0765953	11.1266	8.08856	NA	NA	NA	NA	NA	7.63498	NA	NA	NA	NA	NA	8.08856	NA	NA	NA	NA	NA	2	0.282619	6	0.561659
FBgn0266446	6.05391	NA	NA	NA	NA	NA	6.8592	NA	NA	NA	NA	NA	6.05391	NA	NA	NA	NA	NA	6.05391	NA	NA	NA	NA	NA	1	0.525427	3	0.389496
FBgn0038753	6.23905	0.160532	-0.281908	0.648823	0.0519969	19.9773	6.00513	0.160532	-0.281908	0.648823	0.0540225	19.9773	6.00513	NA	NA	NA	NA	NA	6.00513	NA	NA	NA	NA	NA	6	0.723495	2	0.375609
FBgn0038224	7.71804	-0.311637	-0.134221	0.678624	0.0439635	13.5534	7.71804	NA	NA	NA	NA	NA	7.71804	NA	NA	NA	NA	NA	7.71804	NA	NA	NA	NA	NA	2	0.51833	1	0.288828
FBgn0038783	4.14235	-0.0673125	0.443848	0.897846	0.108374	6.5749	4.14235	-0.509354	1.01687	2.27461	0.274556	7.77377	4.14235	NA	NA	NA	NA	NA	4.14235	-0.0673125	0.443848	0.897846	0.108374	6.5749	25	0.281449	1	0.480924
FBgn0039525	7.32379	-0.349006	-0.319079	0.945762	0.0645678	14.829	7.32379	-0.349006	-0.319079	0.945762	0.0645678	14.829	7.32379	-0.349006	-0.319079	0.945762	0.0645678	14.829	7.32379	NA	NA	NA	NA	NA	18	0.260361	1	0.461124
FBgn0039536	12.4754	0.234481	0.411674	0.947538	0.0379763	4.02234	13.8451	0.234481	0.411674	0.947538	0.0342191	4.02234	13.4534	NA	NA	NA	NA	NA	13.4534	NA	NA	NA	NA	NA	6	0.466428	9	0.892666
FBgn0003169	9.92319	0.0839297	-0.129347	0.308382	0.0155385	20.1986	9.92319	0.0839297	-0.129347	0.308382	0.0155385	20.1986	9.92319	NA	NA	NA	NA	NA	9.92319	NA	NA	NA	NA	NA	6	0.757556	1	0.289536
FBgn0019960	10.8125	0.0600753	-0.102176	0.237057	0.0109622	20.0302	10.5737	0.0600753	-0.102176	0.237057	0.0112098	20.0302	10.5737	0.0600753	-0.102176	0.237057	0.0112098	20.0302	10.6765	0.0600753	-0.102176	0.237057	0.0111019	20.0302	38	0.435043	11	0.384879
FBgn0267988	5.81001	NA	NA	NA	NA	NA	5.81001	NA	NA	NA	NA	NA	5.81001	NA	NA	NA	NA	NA	5.81001	NA	NA	NA	NA	NA	1	0.666937	1	0.385184
FBgn0267138	2.42164	-0.696877	0.80314	2.12666	0.439095	8.72986	2.42164	NA	NA	NA	NA	NA	2.42164	-0.696877	0.80314	2.12666	0.439095	8.72986	2.42164	NA	NA	NA	NA	NA	8	0.504538	1	0.454576
FBgn0037917	9.37372	0.0365145	-0.108474	0.228909	0.0122102	19.2403	9.37372	0.0365145	-0.108474	0.228909	0.0122102	19.2403	9.37372	NA	NA	NA	NA	NA	9.37372	0.0365145	-0.108474	0.228909	0.0122102	19.2403	23	0.160406	1	0.382906
FBgn0051526	6.31913	0.200075	0.153348	0.504164	0.0398919	2.4979	7.17202	0.200075	0.153348	0.504164	0.035148	2.4979	6.79784	0.200075	0.153348	0.504164	0.0370827	2.4979	6.79784	NA	NA	NA	NA	NA	18	0.2313	9	0.403027
FBgn0039116	6.38921	-0.259222	-0.27119	0.750307	0.0587167	15.0862	6.38921	NA	NA	NA	NA	NA	6.38921	NA	NA	NA	NA	NA	6.38921	NA	NA	NA	NA	NA	2	0.644084	1	0.469871
FBgn0286042	6.07105	-0.649022	0.0804105	1.30797	0.107722	11.5292	6.07105	-0.649022	0.0804105	1.30797	0.107722	11.5292	6.07105	NA	NA	NA	NA	NA	6.07105	NA	NA	NA	NA	NA	6	0.856529	1	0.289657
FBgn0037697	8.03618	0.167897	0.271255	0.638024	0.039697	3.88294	8.55674	-0.0419561	0.686362	1.37529	0.0803627	6.2332	8.55674	0.167897	0.271255	0.638024	0.0372819	3.88294	8.55674	0.167897	0.271255	0.638024	0.0372819	3.88294	40	0.430443	2	0.497544
FBgn0001235	11.3977	NA	NA	NA	NA	NA	12.5476	0.0539835	0.42183	0.850541	0.0338925	5.51382	12.3143	NA	NA	NA	NA	NA	12.1201	NA	NA	NA	NA	NA	3	0.741533	15	0.739616
FBgn0038765	6.01198	NA	NA	NA	NA	NA	6.01198	NA	NA	NA	NA	NA	6.01198	NA	NA	NA	NA	NA	6.01198	NA	NA	NA	NA	NA	1	0.733831	1	0.304266
FBgn0054008	5.75332	NA	NA	NA	NA	NA	4.53323	NA	NA	NA	NA	NA	4.90784	NA	NA	NA	NA	NA	4.90784	NA	NA	NA	NA	NA	1	0.667086	9	0.481765
FBgn0039417	6.89933	-0.18027	0.435807	0.943239	0.0683573	7.49815	6.68863	-0.18027	0.435807	0.943239	0.0705106	7.49815	6.89933	NA	NA	NA	NA	NA	6.68863	NA	NA	NA	NA	NA	6	0.923514	6	0.52814
FBgn0039385	6.91064	-0.000368647	0.243891	0.487783	0.0352921	6.00577	6.7573	-0.000368647	0.243891	0.487783	0.036093	6.00577	6.7573	NA	NA	NA	NA	NA	6.7573	NA	NA	NA	NA	NA	6	0.761336	2	0.272372
FBgn0027574	7.74959	0.16157	-0.0848313	0.364972	0.0235478	22.1532	7.63265	0.16157	-0.0848313	0.364972	0.0239086	22.1532	7.74959	NA	NA	NA	NA	NA	7.63265	NA	NA	NA	NA	NA	6	0.33528	6	0.280535
FBgn0039137	10.798	NA	NA	NA	NA	NA	9.99278	NA	NA	NA	NA	NA	10.245	NA	NA	NA	NA	NA	10.245	NA	NA	NA	NA	NA	1	0.509415	9	0.815415
FBgn0038488	9.3587	NA	NA	NA	NA	NA	9.21704	NA	NA	NA	NA	NA	9.21704	NA	NA	NA	NA	NA	9.21704	NA	NA	NA	NA	NA	1	0.326242	2	0.553507
FBgn0038017	2.1523	NA	NA	NA	NA	NA	2.77225	-1.69861	1.03458	3.97775	0.717423	9.91036	2.1523	NA	NA	NA	NA	NA	2.77225	NA	NA	NA	NA	NA	3	0.853796	6	0.250045
FBgn0039265	8.25285	0.4514	-0.161557	0.95888	0.0580939	22.6872	7.92108	0.4514	-0.161557	0.95888	0.0605271	22.6872	7.92108	NA	NA	NA	NA	NA	8.10283	NA	NA	NA	NA	NA	6	0.815232	11	0.75711
FBgn0038916	3.06789	NA	NA	NA	NA	NA	3.06789	-1.03429	-1.02537	2.91281	0.474726	14.9835	3.06789	NA	NA	NA	NA	NA	3.06789	NA	NA	NA	NA	NA	3	0.632807	1	0.240089
FBgn0037680	8.18654	NA	NA	NA	NA	NA	7.95581	NA	NA	NA	NA	NA	7.95581	NA	NA	NA	NA	NA	7.95581	NA	NA	NA	NA	NA	1	0.535967	2	0.394887
FBgn0010051	11.822	0.0507461	0.272596	0.554557	0.0234546	5.29697	11.822	NA	NA	NA	NA	NA	11.822	-0.175199	0.053704	0.36649	0.0155004	10.8639	11.822	-0.175199	0.053704	0.36649	0.0155004	10.8639	29	0.885285	1	0.389871
FBgn0039065	7.88834	0.0624459	-0.118987	0.268756	0.017035	19.8461	7.61875	0.0624459	-0.118987	0.268756	0.0176378	19.8461	7.61875	NA	NA	NA	NA	NA	7.7465	NA	NA	NA	NA	NA	6	0.241763	11	0.407096
FBgn0027784	6.48842	NA	NA	NA	NA	NA	6.34436	NA	NA	NA	NA	NA	6.34436	NA	NA	NA	NA	NA	6.48842	NA	NA	NA	NA	NA	1	0.695132	7	0.335715
FBgn0003507	9.45166	NA	NA	NA	NA	NA	9.98666	0.1596	0.398184	0.857957	0.0429551	4.54388	9.98666	NA	NA	NA	NA	NA	9.74035	NA	NA	NA	NA	NA	3	0.311663	11	0.843621
FBgn0263986	5.25661	0.470413	0.495554	1.36655	0.129984	3.0994	5.80724	0.470413	0.495554	1.36655	0.117659	3.0994	5.25661	NA	NA	NA	NA	NA	5.80724	NA	NA	NA	NA	NA	6	0.453167	6	0.386785
FBgn0285955	9.93386	0.211612	0.229485	0.624318	0.0314237	3.15469	10.9875	0.211612	0.229485	0.624318	0.0284104	3.15469	10.6599	NA	NA	NA	NA	NA	10.6599	NA	NA	NA	NA	NA	6	0.777851	9	0.885774
FBgn0027579	9.30944	-0.82532	-0.166546	1.68391	0.0904411	12.7606	9.53916	-0.616224	0.217074	1.30668	0.0684903	10.7063	9.53916	-0.178975	0.148674	0.465342	0.0243911	9.35225	9.53916	-0.178975	0.148674	0.465342	0.0243911	9.35225	42	0.341717	2	0.441966
FBgn0038385	5.1902	0.0642986	0.468496	0.945775	0.0911117	5.47902	5.1902	0.0642986	0.468496	0.945775	0.0911117	5.47902	5.1902	NA	NA	NA	NA	NA	5.1902	0.0642986	0.468496	0.945775	0.0911117	5.47902	23	0.208958	1	0.344294
FBgn0015351	6.03409	-0.361235	-0.108757	0.754503	0.06252	13.117	5.68427	-0.361235	-0.108757	0.754503	0.0663676	13.117	5.68427	NA	NA	NA	NA	NA	5.68427	NA	NA	NA	NA	NA	6	0.817388	2	0.507849
FBgn0038324	6.68061	0.0752725	-0.264047	0.549132	0.0410989	19.0608	6.53001	0.0752725	-0.264047	0.549132	0.0420469	19.0608	6.53001	NA	NA	NA	NA	NA	6.68061	NA	NA	NA	NA	NA	6	0.553202	7	0.367321
FBgn0259146	9.10859	NA	NA	NA	NA	NA	9.35377	0.220074	0.197227	0.591037	0.0315935	2.79108	9.35377	NA	NA	NA	NA	NA	9.35377	NA	NA	NA	NA	NA	3	0.389742	2	0.458306
FBgn0004606	9.08631	NA	NA	NA	NA	NA	9.60811	0.0794893	0.224769	0.476821	0.0248135	4.70159	9.60811	NA	NA	NA	NA	NA	9.44275	NA	NA	NA	NA	NA	3	0.265572	11	0.396318
FBgn0037553	5.3361	NA	NA	NA	NA	NA	6.06087	NA	NA	NA	NA	NA	5.74854	NA	NA	NA	NA	NA	5.74854	NA	NA	NA	NA	NA	1	0.431746	9	0.424576
FBgn0038467	7.40516	0.143572	0.473576	0.989721	0.0668264	4.87563	7.40516	0.143572	0.473576	0.989721	0.0668264	4.87563	7.40516	NA	NA	NA	NA	NA	7.6267	0.143572	0.473576	0.989721	0.0648853	4.87563	23	0.537158	8	0.386945
FBgn0037939	3.85262	NA	NA	NA	NA	NA	3.85262	NA	NA	NA	NA	NA	3.2734	NA	NA	NA	NA	NA	3.2734	NA	NA	NA	NA	NA	1	0.728596	5	0.236094
FBgn0003279	10.7585	NA	NA	NA	NA	NA	10.7585	NA	NA	NA	NA	NA	10.7585	-0.374597	-0.224943	0.873893	0.0406142	14.0656	10.7585	NA	NA	NA	NA	NA	4	0.542382	1	0.209734
FBgn0004597	6.23665	NA	NA	NA	NA	NA	5.91584	NA	NA	NA	NA	NA	5.91584	NA	NA	NA	NA	NA	5.91584	NA	NA	NA	NA	NA	1	0.796506	2	0.5488
FBgn0011715	7.05878	0.0426653	0.254344	0.515795	0.0365357	5.36517	7.05878	NA	NA	NA	NA	NA	7.05878	NA	NA	NA	NA	NA	7.05878	NA	NA	NA	NA	NA	2	0.52617	1	0.327415
FBgn0039290	8.36979	0.194525	0.32735	0.761571	0.0454952	3.95196	8.93037	0.194525	0.32735	0.761571	0.0426394	3.95196	8.78312	NA	NA	NA	NA	NA	8.78312	NA	NA	NA	NA	NA	6	0.394548	9	0.495894
FBgn0003862	12.6641	NA	NA	NA	NA	NA	12.9046	NA	NA	NA	NA	NA	12.9046	NA	NA	NA	NA	NA	12.8269	NA	NA	NA	NA	NA	1	0.384574	11	0.371986
FBgn0267687	6.41409	NA	NA	NA	NA	NA	6.63642	NA	NA	NA	NA	NA	6.63642	NA	NA	NA	NA	NA	6.41409	NA	NA	NA	NA	NA	1	0.343601	7	0.467888
FBgn0051551	4.41139	-0.0648881	-0.74783	1.50128	0.17016	17.6694	2.13711	-0.0648881	-0.74783	1.50128	0.351241	17.6694	2.13711	-0.0648881	-0.74783	1.50128	0.351241	17.6694	2.13711	NA	NA	NA	NA	NA	18	0.283343	2	0.472735
FBgn0037614	8.25314	-0.143814	-0.380883	0.814258	0.0493302	16.621	8.0883	-0.143814	-0.380883	0.814258	0.0503356	16.621	8.0883	NA	NA	NA	NA	NA	8.0883	NA	NA	NA	NA	NA	6	0.905362	2	0.227765
FBgn0026616	11.6029	0.473934	-0.328457	1.15325	0.0496965	21.6851	11.1901	0.473934	-0.328457	1.15325	0.0515302	21.6851	11.1901	0.295994	-0.112108	0.633027	0.0282852	22.6171	11.3274	0.295994	-0.112108	0.633027	0.0279424	22.6171	41	0.900913	11	0.638678
FBgn0051155	6.18832	NA	NA	NA	NA	NA	5.40975	NA	NA	NA	NA	NA	5.63558	NA	NA	NA	NA	NA	5.63558	NA	NA	NA	NA	NA	1	0.524127	9	0.431227
FBgn0003134	9.93019	0.145322	-0.14353	0.408507	0.020569	21.0237	10.0222	0.110343	0.132052	0.34417	0.0171705	3.34119	10.0222	NA	NA	NA	NA	NA	9.93019	0.110343	0.132052	0.34417	0.0173295	3.34119	24	0.397081	7	0.410031
FBgn0038805	6.99317	NA	NA	NA	NA	NA	6.99317	NA	NA	NA	NA	NA	6.99317	NA	NA	NA	NA	NA	6.99317	NA	NA	NA	NA	NA	1	0.445425	1	0.282729
FBgn0039055	8.99896	NA	NA	NA	NA	NA	9.14816	NA	NA	NA	NA	NA	9.14816	NA	NA	NA	NA	NA	9.14816	NA	NA	NA	NA	NA	1	0.46625	2	0.416662
FBgn0039620	7.05555	0.271937	0.476713	1.09764	0.0777857	4.01985	8.65621	0.271937	0.476713	1.09764	0.063402	4.01985	8.12376	NA	NA	NA	NA	NA	8.12376	NA	NA	NA	NA	NA	6	0.758269	9	0.512934
FBgn0021776	7.55301	NA	NA	NA	NA	NA	7.55301	NA	NA	NA	NA	NA	7.55301	NA	NA	NA	NA	NA	7.55301	NA	NA	NA	NA	NA	1	0.335164	1	0.37995
FBgn0039616	7.27157	-0.345251	0.331508	0.957279	0.0658234	9.07756	7.27157	-0.345251	0.331508	0.957279	0.0658234	9.07756	7.27157	-0.345251	0.331508	0.957279	0.0658234	9.07756	7.27157	-0.345251	0.331508	0.957279	0.0658234	9.07756	38	0.659009	1	0.411382
FBgn0267383	5.31908	0.724004	-0.999768	2.46878	0.232068	20.3941	5.7026	0.724004	-0.999768	2.46878	0.216461	20.3941	5.31908	NA	NA	NA	NA	NA	5.31908	NA	NA	NA	NA	NA	6	0.800016	3	0.382255
FBgn0266248	1.74751	NA	NA	NA	NA	NA	2.41152	1.54979	-0.817934	3.50478	0.726675	22.1451	1.74751	NA	NA	NA	NA	NA	2.41152	NA	NA	NA	NA	NA	3	0.781753	6	0.281662
FBgn0286034	7.28159	NA	NA	NA	NA	NA	8.16093	0.158235	0.25397	0.598462	0.0366663	3.87169	7.84114	0.158235	0.25397	0.598462	0.0381617	3.87169	7.84114	NA	NA	NA	NA	NA	10	0.675521	9	0.869511
FBgn0037566	6.63941	-0.39448	-0.155639	0.848147	0.0638722	13.4354	6.63941	NA	NA	NA	NA	NA	6.63941	NA	NA	NA	NA	NA	6.63941	NA	NA	NA	NA	NA	2	0.53178	1	0.409384
FBgn0038811	6.46789	NA	NA	NA	NA	NA	6.46789	NA	NA	NA	NA	NA	6.46789	NA	NA	NA	NA	NA	6.46789	NA	NA	NA	NA	NA	1	0.800082	1	0.401665
FBgn0038321	7.26025	NA	NA	NA	NA	NA	7.26025	0.356297	-0.0628532	0.723597	0.0498328	23.333	7.26025	0.356297	-0.0628532	0.723597	0.0498328	23.333	7.26025	0.356297	-0.0628532	0.723597	0.0498328	23.333	33	0.432227	1	0.507644
FBgn0262974	4.65472	NA	NA	NA	NA	NA	4.65472	NA	NA	NA	NA	NA	4.65472	NA	NA	NA	NA	NA	4.65472	NA	NA	NA	NA	NA	1	0.262427	1	0.337237
FBgn0037220	8.49741	0.194856	0.587633	1.23819	0.0728571	4.77698	8.00787	NA	NA	NA	NA	NA	8.21607	NA	NA	NA	NA	NA	8.21607	NA	NA	NA	NA	NA	2	0.621776	9	0.583008
FBgn0266407	6.24241	NA	NA	NA	NA	NA	5.94468	NA	NA	NA	NA	NA	5.94468	NA	NA	NA	NA	NA	5.94468	NA	NA	NA	NA	NA	1	0.674703	2	0.520855
FBgn0266738	7.59597	0.683078	-0.652677	1.88953	0.124377	21.0869	6.94108	0.683078	-0.652677	1.88953	0.136112	21.0869	6.94108	0.595356	-0.186482	1.24776	0.089882	22.8405	6.94108	0.595356	-0.186482	1.24776	0.089882	22.8405	41	0.533733	2	0.616958
FBgn0037705	13.5143	0.0641769	-0.386176	0.782945	0.0289673	18.629	13.3609	0.0641769	-0.386176	0.782945	0.0292999	18.629	13.3609	0.0497519	-0.111615	0.244403	0.00914619	19.6016	13.3609	0.0497519	-0.111615	0.244403	0.00914619	19.6016	41	0.590789	2	0.422482
FBgn0039798	7.36727	NA	NA	NA	NA	NA	7.79826	NA	NA	NA	NA	NA	7.79826	NA	NA	NA	NA	NA	7.79826	NA	NA	NA	NA	NA	1	0.395793	2	0.409209
FBgn0039531	6.08832	-0.130848	-0.270542	0.601047	0.0493607	16.2793	6.08832	-0.130848	-0.270542	0.601047	0.0493607	16.2793	6.08832	-0.130848	-0.270542	0.601047	0.0493607	16.2793	6.08832	NA	NA	NA	NA	NA	18	0.627036	1	0.270066
FBgn0037279	8.80746	NA	NA	NA	NA	NA	8.68004	NA	NA	NA	NA	NA	8.80746	NA	NA	NA	NA	NA	8.68004	NA	NA	NA	NA	NA	1	0.485856	6	0.437221
FBgn0037621	7.32442	NA	NA	NA	NA	NA	7.32442	NA	NA	NA	NA	NA	7.32442	NA	NA	NA	NA	NA	7.32442	NA	NA	NA	NA	NA	1	0.780604	1	0.471811
FBgn0000024	12.9491	NA	NA	NA	NA	NA	13.0945	0.0704065	0.0224685	0.147809	0.00564397	1.17995	13.0945	0.0704065	0.0224685	0.147809	0.00564397	1.17995	13.0945	0.0704065	0.0224685	0.147809	0.00564397	1.17995	33	0.384939	2	0.601188
FBgn0264712	8.45208	NA	NA	NA	NA	NA	8.10076	NA	NA	NA	NA	NA	8.25813	NA	NA	NA	NA	NA	8.10076	NA	NA	NA	NA	NA	1	0.709887	10	0.696096
FBgn0011785	10.7138	NA	NA	NA	NA	NA	10.8396	NA	NA	NA	NA	NA	10.8396	NA	NA	NA	NA	NA	10.7138	NA	NA	NA	NA	NA	1	0.571964	7	0.539563
FBgn0038956	4.96514	0.264472	-0.821453	1.72596	0.173807	19.1898	4.96514	0.264472	-0.821453	1.72596	0.173807	19.1898	4.96514	NA	NA	NA	NA	NA	4.49711	NA	NA	NA	NA	NA	6	0.531632	8	0.544569
FBgn0037921	7.79261	-0.358338	-0.365652	1.02393	0.0656986	15.0386	6.93518	-0.358338	-0.365652	1.02393	0.0738213	15.0386	6.93518	-0.216454	-0.0363722	0.438978	0.0316487	12.6359	7.23708	-0.216454	-0.0363722	0.438978	0.0303284	12.6359	41	0.468944	11	0.801308
FBgn0263663	10.3291	NA	NA	NA	NA	NA	9.98443	0.0755944	0.131761	0.303812	0.0152143	4.01041	10.1257	0.0755944	0.131761	0.303812	0.015002	4.01041	10.1257	0.0755944	0.131761	0.303812	0.015002	4.01041	33	0.268917	9	0.459667
FBgn0266566	4.5871	NA	NA	NA	NA	NA	4.5871	NA	NA	NA	NA	NA	3.99816	NA	NA	NA	NA	NA	3.99816	NA	NA	NA	NA	NA	1	0.730291	5	0.376607
FBgn0053189	8.79966	0.151604	-0.060407	0.32639	0.0185456	22.5517	8.44418	NA	NA	NA	NA	NA	8.44418	0.268968	0.215375	0.689145	0.0408059	2.57906	8.57716	0.151604	-0.060407	0.32639	0.0190267	22.5517	30	0.454246	11	0.537115
FBgn0039491	4.06907	NA	NA	NA	NA	NA	4.06907	0.38213	1.12163	2.36988	0.291207	4.74577	4.06907	NA	NA	NA	NA	NA	4.06907	NA	NA	NA	NA	NA	3	0.497975	1	0.323107
FBgn0014006	10.4076	-0.0643013	0.0815636	0.207724	0.0099794	8.55005	10.297	-0.0643013	0.0815636	0.207724	0.0100866	8.55005	10.297	-0.0643013	0.0815636	0.207724	0.0100866	8.55005	10.4076	-0.0643013	0.0815636	0.207724	0.0099794	8.55005	38	0.537774	7	0.269402
FBgn0037708	6.47912	NA	NA	NA	NA	NA	6.05269	NA	NA	NA	NA	NA	6.05269	NA	NA	NA	NA	NA	6.05269	NA	NA	NA	NA	NA	1	0.603909	2	0.714207
FBgn0000412	7.64995	0.0379982	-0.0959563	0.206412	0.0134911	19.4402	7.81782	0.0379982	-0.0959563	0.206412	0.0132014	19.4402	7.81782	0.0379982	-0.0959563	0.206412	0.0132014	19.4402	7.64995	0.0379982	-0.0959563	0.206412	0.0134911	19.4402	38	0.211807	7	0.679245
FBgn0267448	4.12702	NA	NA	NA	NA	NA	3.0669	NA	NA	NA	NA	NA	3.0669	NA	NA	NA	NA	NA	3.0669	NA	NA	NA	NA	NA	1	0.291002	2	0.65518
FBgn0038156	8.57265	0.168406	0.165026	0.471568	0.0275042	2.96128	9.49915	0.168406	0.165026	0.471568	0.0248216	2.96128	9.29073	0.168406	0.165026	0.471568	0.0253784	2.96128	9.07703	NA	NA	NA	NA	NA	18	0.21547	15	0.42017
FBgn0038330	8.59038	-0.0882852	0.138812	0.329017	0.0191503	8.16377	8.18251	-0.0882852	0.138812	0.329017	0.0201049	8.16377	8.31803	NA	NA	NA	NA	NA	8.31803	NA	NA	NA	NA	NA	6	0.350116	9	0.700214
FBgn0262993	6.55651	0.102319	-0.611751	1.2405	0.0946005	18.633	6.0313	0.102319	-0.611751	1.2405	0.102838	18.633	6.0313	NA	NA	NA	NA	NA	6.0313	NA	NA	NA	NA	NA	6	0.53269	2	0.654118
FBgn0039054	13.5962	0.316732	-0.204726	0.754273	0.0277384	21.8082	13.4808	0.316732	-0.204726	0.754273	0.0279758	21.8082	13.4808	0.176036	-0.0230901	0.355088	0.0131701	23.5018	13.4808	NA	NA	NA	NA	NA	21	0.624297	2	0.642518
FBgn0039650	5.50786	NA	NA	NA	NA	NA	4.64837	NA	NA	NA	NA	NA	4.64837	NA	NA	NA	NA	NA	4.64837	NA	NA	NA	NA	NA	1	0.581034	2	0.6675
FBgn0041224	4.52411	-1.18635	0.217626	2.41229	0.266604	11.307	4.21918	-1.18635	0.217626	2.41229	0.285872	11.307	4.21918	NA	NA	NA	NA	NA	4.21918	NA	NA	NA	NA	NA	6	0.894238	2	0.229155
FBgn0038660	6.0151	NA	NA	NA	NA	NA	6.50811	NA	NA	NA	NA	NA	6.31512	NA	NA	NA	NA	NA	6.50811	NA	NA	NA	NA	NA	1	0.690452	10	0.35964
FBgn0037687	4.23073	NA	NA	NA	NA	NA	4.23073	NA	NA	NA	NA	NA	4.23073	NA	NA	NA	NA	NA	4.23073	NA	NA	NA	NA	NA	1	0.507186	1	0.317776
FBgn0043012	7.47426	-0.252295	-0.063971	0.520557	0.0348233	12.9485	7.23596	NA	NA	NA	NA	NA	7.23596	NA	NA	NA	NA	NA	7.23596	NA	NA	NA	NA	NA	2	0.5207	2	0.585373
FBgn0037786	1.14927	NA	NA	NA	NA	NA	2.37406	NA	NA	NA	NA	NA	2.37406	NA	NA	NA	NA	NA	1.14927	NA	NA	NA	NA	NA	1	0.342242	7	0.242365
FBgn0278604	6.11625	NA	NA	NA	NA	NA	6.46821	NA	NA	NA	NA	NA	6.11625	NA	NA	NA	NA	NA	6.11625	NA	NA	NA	NA	NA	1	0.739532	3	0.367454
FBgn0038303	10.0688	NA	NA	NA	NA	NA	9.56964	-0.0213019	-0.0855029	0.176233	0.00920792	17.0674	9.73007	NA	NA	NA	NA	NA	9.73007	-0.0213019	-0.0855029	0.176233	0.0090561	17.0674	12	0.399994	9	0.707342
FBgn0267131	3.69693	NA	NA	NA	NA	NA	3.69693	NA	NA	NA	NA	NA	3.69693	-0.796064	-0.641759	2.04507	0.27659	14.5916	3.69693	NA	NA	NA	NA	NA	4	0.421543	1	0.320532
FBgn0023083	10.6227	0.0959436	0.0781797	0.247526	0.0116508	2.61166	10.4826	0.0959436	0.0781797	0.247526	0.0118065	2.61166	10.4826	0.0959436	0.0781797	0.247526	0.0118065	2.61166	10.6227	0.0959436	0.0781797	0.247526	0.0116508	2.61166	38	0.411034	7	0.522899
FBgn0051200	10.0536	-0.266583	-0.863528	1.80748	0.0898924	16.8563	9.58932	-0.266583	-0.863528	1.80748	0.0942446	16.8563	9.58932	-0.0309076	-0.258623	0.520927	0.0271618	17.5457	9.58932	-0.0309076	-0.258623	0.520927	0.0271618	17.5457	41	0.585262	2	0.470669
FBgn0038214	2.45709	NA	NA	NA	NA	NA	3.078	NA	NA	NA	NA	NA	2.45709	NA	NA	NA	NA	NA	2.45709	NA	NA	NA	NA	NA	1	0.604078	3	0.276111
FBgn0267779	7.71101	-0.528214	-0.0180971	1.05705	0.0685415	12.1308	7.54285	-0.528214	-0.0180971	1.05705	0.0700695	12.1308	7.54285	NA	NA	NA	NA	NA	7.54285	NA	NA	NA	NA	NA	6	0.64012	2	0.300372
FBgn0265606	8.37665	-0.330872	-1.03557	2.17428	0.129782	16.8187	7.57278	-0.330872	-1.03557	2.17428	0.143559	16.8187	7.71198	-0.075316	-0.376002	0.766942	0.0497241	17.2449	7.57278	-0.075316	-0.376002	0.766942	0.050638	17.2449	41	0.585263	10	0.376306
FBgn0041605	15.8308	0.227048	-0.150445	0.544736	0.0172049	21.7647	15.7086	0.227048	-0.150445	0.544736	0.0173388	21.7647	15.7086	0.227048	-0.150445	0.544736	0.0173388	21.7647	15.7086	0.227048	-0.150445	0.544736	0.0173388	21.7647	38	0.511358	2	0.323046
FBgn0027095	7.08754	-0.346926	0.206988	0.807965	0.0569989	9.94522	7.08754	-0.346926	0.206988	0.807965	0.0569989	9.94522	7.08754	NA	NA	NA	NA	NA	7.08754	NA	NA	NA	NA	NA	6	0.879891	1	0.267568
FBgn0086679	9.51842	NA	NA	NA	NA	NA	9.51842	NA	NA	NA	NA	NA	9.51842	NA	NA	NA	NA	NA	9.51842	NA	NA	NA	NA	NA	1	0.569722	1	0.385345
FBgn0037325	6.70246	0.0648669	0.257982	0.532024	0.0396887	5.05908	7.34044	0.0648669	0.257982	0.532024	0.0362392	5.05908	7.34044	NA	NA	NA	NA	NA	7.10086	NA	NA	NA	NA	NA	6	0.419131	11	0.560554
FBgn0267724	4.43072	NA	NA	NA	NA	NA	3.16748	NA	NA	NA	NA	NA	3.16748	NA	NA	NA	NA	NA	3.16748	NA	NA	NA	NA	NA	1	0.345949	2	0.645649
FBgn0015032	4.05508	0.400321	-0.352513	1.06681	0.13154	21.2422	5.14242	0.400321	-0.352513	1.06681	0.103727	21.2422	4.57092	0.400321	-0.352513	1.06681	0.116696	21.2422	4.57092	NA	NA	NA	NA	NA	18	0.403879	9	0.457201
FBgn0263768	7.14049	0.446015	-0.146868	0.939147	0.0657621	22.7849	6.93445	0.234175	0.211932	0.631674	0.0455461	2.8097	7.14049	NA	NA	NA	NA	NA	6.93445	NA	NA	NA	NA	NA	7	0.404183	6	0.55258
FBgn0267775	5.6247	NA	NA	NA	NA	NA	6.1676	NA	NA	NA	NA	NA	6.1676	NA	NA	NA	NA	NA	5.91879	NA	NA	NA	NA	NA	1	0.346213	11	0.267067
FBgn0037260	6.10254	NA	NA	NA	NA	NA	5.39819	NA	NA	NA	NA	NA	5.39819	NA	NA	NA	NA	NA	5.39819	NA	NA	NA	NA	NA	1	0.502403	2	0.355586
FBgn0266409	10.2052	0.000691852	-0.379525	0.759051	0.0371894	18.007	10.2052	0.000691852	-0.379525	0.759051	0.0371894	18.007	10.2052	NA	NA	NA	NA	NA	10.2052	NA	NA	NA	NA	NA	6	0.584852	1	0.404023
FBgn0039780	3.34694	0.647851	1.01346	2.40567	0.359383	3.82743	3.34694	NA	NA	NA	NA	NA	3.34694	NA	NA	NA	NA	NA	3.34694	NA	NA	NA	NA	NA	2	0.303434	1	0.347054
FBgn0051360	4.48598	NA	NA	NA	NA	NA	4.48598	-0.500811	-0.529663	1.45788	0.162493	15.1069	4.48598	NA	NA	NA	NA	NA	4.48598	NA	NA	NA	NA	NA	3	0.258725	1	0.251312
FBgn0041710	5.83644	0.629173	0.0484341	1.26207	0.10812	0.293465	5.83644	0.629173	0.0484341	1.26207	0.10812	0.293465	5.83644	NA	NA	NA	NA	NA	5.83644	NA	NA	NA	NA	NA	6	0.86753	1	0.240146
FBgn0051125	5.36049	NA	NA	NA	NA	NA	5.36049	NA	NA	NA	NA	NA	5.36049	NA	NA	NA	NA	NA	5.36049	NA	NA	NA	NA	NA	1	0.481187	1	0.383615
FBgn0038130	4.79027	NA	NA	NA	NA	NA	5.31097	NA	NA	NA	NA	NA	4.79027	-0.440908	0.0541925	0.888452	0.0927351	11.5329	5.31097	-0.440908	0.0541925	0.888452	0.083643	11.5329	16	0.329052	6	0.440987
FBgn0039025	10.4439	0.0616858	0.137333	0.301101	0.0144151	4.38746	10.0415	0.0616858	0.137333	0.301101	0.0149929	4.38746	10.1896	0.0616858	0.137333	0.301101	0.014775	4.38746	10.1896	0.0616858	0.137333	0.301101	0.014775	4.38746	38	0.286247	9	0.770186
FBgn0039339	4.23404	-0.957803	-0.527474	2.18688	0.25825	13.9228	3.24448	-0.957803	-0.527474	2.18688	0.337016	13.9228	3.24448	NA	NA	NA	NA	NA	3.24448	NA	NA	NA	NA	NA	6	0.731849	2	0.616333
FBgn0038446	4.95313	-0.619907	-0.152116	1.27659	0.128867	12.9191	4.95313	NA	NA	NA	NA	NA	4.95313	NA	NA	NA	NA	NA	4.95313	NA	NA	NA	NA	NA	2	0.33073	1	0.381023
FBgn0263619	6.31613	-0.310706	-0.133996	0.676736	0.0535721	13.5552	5.76679	-0.310706	-0.133996	0.676736	0.0586753	13.5552	5.76679	NA	NA	NA	NA	NA	5.76679	NA	NA	NA	NA	NA	6	0.345655	2	0.461179
FBgn0038337	6.82307	0.013574	0.357616	0.715748	0.0524506	5.85509	7.10696	0.013574	0.357616	0.715748	0.0503554	5.85509	7.10696	NA	NA	NA	NA	NA	7.10696	NA	NA	NA	NA	NA	6	0.726691	2	0.314992
FBgn0005632	13.6387	0.0967582	0.0789464	0.249757	0.00915618	2.6141	13.8797	0.0967582	0.0789464	0.249757	0.0089972	2.6141	13.7534	-0.0823819	0.0744397	0.222063	0.00807305	9.19328	13.8797	-0.0823819	0.0744397	0.222063	0.00799956	9.19328	41	0.429627	10	0.605453
FBgn0037933	7.09259	0.384989	-0.18074	0.850609	0.0599646	22.3234	7.09259	0.384989	-0.18074	0.850609	0.0599646	22.3234	7.09259	NA	NA	NA	NA	NA	7.09259	NA	NA	NA	NA	NA	6	0.648958	1	0.408268
FBgn0037747	8.38646	NA	NA	NA	NA	NA	7.98447	NA	NA	NA	NA	NA	7.98447	NA	NA	NA	NA	NA	7.98447	NA	NA	NA	NA	NA	1	0.179986	2	0.540381
FBgn0011701	8.24885	0.235563	0.243023	0.676906	0.0410303	3.05953	8.90696	0.235563	0.243023	0.676906	0.0379987	3.05953	8.71023	NA	NA	NA	NA	NA	8.71023	NA	NA	NA	NA	NA	6	0.539186	9	0.810236
FBgn0039869	5.53095	-0.228696	0.81244	1.68803	0.152599	7.0481	5.53095	-0.228696	0.81244	1.68803	0.152599	7.0481	5.53095	NA	NA	NA	NA	NA	5.53095	NA	NA	NA	NA	NA	6	0.741853	1	0.504098
FBgn0038829	7.97359	0.252636	0.338237	0.844344	0.0529463	3.54955	8.2169	0.252636	0.338237	0.844344	0.0513785	3.54955	8.2169	NA	NA	NA	NA	NA	8.2169	NA	NA	NA	NA	NA	6	0.903033	2	0.412811
FBgn0264787	9.5409	-0.0286133	-0.259342	0.521831	0.0273471	17.5803	9.0431	-0.0286133	-0.259342	0.521831	0.0288524	17.5803	9.23808	0.344017	-0.124708	0.731846	0.0396103	22.6716	9.0431	-0.0286133	-0.259342	0.521831	0.0288524	17.5803	43	0.305127	10	0.385693
FBgn0038938	8.07059	-0.144675	0.315865	0.694842	0.0430478	7.64061	8.6758	-0.144675	0.315865	0.694842	0.0400449	7.64061	8.5154	NA	NA	NA	NA	NA	8.5154	NA	NA	NA	NA	NA	6	0.219681	9	0.426365
FBgn0039084	6.29425	-0.00848395	-0.442886	0.885934	0.0703765	17.9268	7.8646	NA	NA	NA	NA	NA	7.19197	-0.00848395	-0.442886	0.885934	0.0615919	17.9268	7.19197	-0.00848395	-0.442886	0.885934	0.0615919	17.9268	28	0.649163	9	0.868447
FBgn0014029	7.40208	-0.483372	0.278222	1.11545	0.075347	10.0051	7.40208	NA	NA	NA	NA	NA	7.40208	NA	NA	NA	NA	NA	7.40208	NA	NA	NA	NA	NA	2	0.781735	1	0.493905
FBgn0027503	9.27428	0.00404127	-0.149095	0.2983	0.0160821	18.1035	9.27428	NA	NA	NA	NA	NA	9.27428	NA	NA	NA	NA	NA	9.27428	NA	NA	NA	NA	NA	2	0.403025	1	0.334359
FBgn0039879	7.3257	-0.0800752	-0.613652	1.23771	0.0844772	17.5044	6.70983	-0.0800752	-0.613652	1.23771	0.0922311	17.5044	6.90809	NA	NA	NA	NA	NA	6.70983	NA	NA	NA	NA	NA	6	0.399111	10	0.461794
FBgn0038771	7.1329	NA	NA	NA	NA	NA	6.77394	NA	NA	NA	NA	NA	6.77394	NA	NA	NA	NA	NA	7.1329	NA	NA	NA	NA	NA	1	0.697331	7	0.52494
FBgn0259113	4.13688	0.507257	0.44074	1.34397	0.162437	2.73242	4.13688	0.507257	0.44074	1.34397	0.162437	2.73242	4.13688	NA	NA	NA	NA	NA	4.13688	NA	NA	NA	NA	NA	6	0.263722	1	0.391841
FBgn0000557	11.9708	-0.273795	0.560451	1.24751	0.0521064	7.73578	11.9708	-0.273795	0.560451	1.24751	0.0521064	7.73578	11.9708	NA	NA	NA	NA	NA	12.1902	NA	NA	NA	NA	NA	6	0.597377	8	0.430549
FBgn0037227	3.7784	0.990975	-0.176898	2.01328	0.26642	23.3253	2.51339	0.990975	-0.176898	2.01328	0.400511	23.3253	2.51339	NA	NA	NA	NA	NA	2.51339	NA	NA	NA	NA	NA	6	0.505555	2	0.596438
FBgn0267742	6.74727	-0.359562	0.149513	0.778817	0.0577135	10.4948	6.54062	NA	NA	NA	NA	NA	6.74727	NA	NA	NA	NA	NA	6.54062	NA	NA	NA	NA	NA	2	0.236664	6	0.539043
FBgn0039636	7.51192	-0.0395876	-0.177538	0.363796	0.0242146	17.162	7.51192	-0.0395876	-0.177538	0.363796	0.0242146	17.162	7.51192	-0.0395876	-0.177538	0.363796	0.0242146	17.162	7.51192	NA	NA	NA	NA	NA	18	0.397541	1	0.501699
FBgn0037490	4.75544	NA	NA	NA	NA	NA	4.22214	NA	NA	NA	NA	NA	4.22214	NA	NA	NA	NA	NA	4.22214	NA	NA	NA	NA	NA	1	0.779883	2	0.605528
FBgn0002773	8.10089	0.0652039	0.728074	1.46198	0.0902355	5.65883	9.08927	NA	NA	NA	NA	NA	8.59468	NA	NA	NA	NA	NA	9.08927	NA	NA	NA	NA	NA	2	0.538279	10	0.53991
FBgn0039316	8.09141	-0.467375	0.423452	1.26135	0.0779438	9.18818	7.38749	-0.467375	0.423452	1.26135	0.0853707	9.18818	7.38749	NA	NA	NA	NA	NA	7.76767	NA	NA	NA	NA	NA	6	0.907713	11	0.775903
FBgn0039560	9.37152	NA	NA	NA	NA	NA	9.26291	NA	NA	NA	NA	NA	9.37152	NA	NA	NA	NA	NA	9.26291	NA	NA	NA	NA	NA	1	0.47548	6	0.356938
FBgn0037398	3.70104	NA	NA	NA	NA	NA	3.70104	NA	NA	NA	NA	NA	3.70104	NA	NA	NA	NA	NA	3.70104	NA	NA	NA	NA	NA	1	0.634076	1	0.262842
FBgn0039101	4.83206	-0.251513	1.04657	2.15273	0.222755	6.90088	4.07786	-0.251513	1.04657	2.15273	0.263954	6.90088	4.07786	NA	NA	NA	NA	NA	4.07786	NA	NA	NA	NA	NA	6	0.364844	2	0.651609
FBgn0038974	4.15446	NA	NA	NA	NA	NA	4.81507	-0.425024	-0.82594	1.85776	0.192912	16.1847	4.15446	NA	NA	NA	NA	NA	4.15446	NA	NA	NA	NA	NA	3	0.518086	3	0.583203
FBgn0038257	9.45455	0.202527	-0.21564	0.591668	0.0312901	20.8803	9.45455	NA	NA	NA	NA	NA	9.45455	0.100225	0.240796	0.521643	0.0275869	4.49345	9.45455	0.100225	0.240796	0.521643	0.0275869	4.49345	29	0.408927	1	0.434142
FBgn0267366	4.22939	NA	NA	NA	NA	NA	2.93497	NA	NA	NA	NA	NA	4.22939	NA	NA	NA	NA	NA	2.93497	NA	NA	NA	NA	NA	1	0.466781	6	0.77359
FBgn0263513	5.18114	-0.507981	0.0936571	1.03308	0.0996966	11.3036	4.09385	NA	NA	NA	NA	NA	4.45868	NA	NA	NA	NA	NA	4.45868	NA	NA	NA	NA	NA	2	0.591339	9	0.526326
FBgn0024321	12.2128	0.121697	0.0667399	0.277592	0.0113648	1.91606	11.511	0.0469778	0.525631	1.05545	0.0458454	5.65952	11.7611	0.121697	0.0667399	0.277592	0.0118012	1.91606	11.7611	0.121697	0.0667399	0.277592	0.0118012	1.91606	40	0.452799	9	0.887498
FBgn0042693	12.6308	-0.00366036	0.157941	0.315966	0.0125077	6.08851	12.6913	-0.00366036	0.157941	0.315966	0.0124481	6.08851	12.6913	-0.0389801	0.0452042	0.119379	0.00470321	8.71811	12.6913	-0.0389801	0.0452042	0.119379	0.00470321	8.71811	41	0.245723	2	0.311856
FBgn0027951	11.1797	-0.134306	0.11897	0.358843	0.0160488	9.23101	11.1797	-0.134306	0.11897	0.358843	0.0160488	9.23101	11.2519	NA	NA	NA	NA	NA	11.1797	NA	NA	NA	NA	NA	6	0.859279	4	0.42834
FBgn0017550	9.82112	NA	NA	NA	NA	NA	9.95546	NA	NA	NA	NA	NA	9.95546	NA	NA	NA	NA	NA	9.82112	NA	NA	NA	NA	NA	1	0.428004	7	0.43415
FBgn0286516	13.4129	0.143675	0.301535	0.66803	0.0249025	4.30154	13.6375	0.143675	0.301535	0.66803	0.0244924	4.30154	13.6375	NA	NA	NA	NA	NA	13.6375	NA	NA	NA	NA	NA	6	0.591279	2	0.332885
FBgn0266053	9.26352	-0.0473545	0.084924	0.194469	0.0104965	7.94296	9.18442	-0.0473545	0.084924	0.194469	0.0105869	7.94296	9.18442	NA	NA	NA	NA	NA	9.26352	-0.0473545	0.084924	0.194469	0.0104965	7.94296	23	0.457299	7	0.381114
FBgn0261279	10.7042	0.0427373	0.0250835	0.0991091	0.00462946	2.02731	10.6326	0.0427373	0.0250835	0.0991091	0.00466063	2.02731	10.6326	0.0427373	0.0250835	0.0991091	0.00466063	2.02731	10.6326	NA	NA	NA	NA	NA	18	0.26646	2	0.397632
FBgn0040251	2.73814	NA	NA	NA	NA	NA	2.73814	NA	NA	NA	NA	NA	2.73814	NA	NA	NA	NA	NA	2.73814	NA	NA	NA	NA	NA	1	0.262517	1	0.348192
FBgn0038681	7.67527	0.0474957	0.453488	0.911936	0.0594074	5.6014	8.19358	0.0474957	0.453488	0.911936	0.0556494	5.6014	8.19358	-0.153322	0.197256	0.499669	0.0304915	8.5238	8.19358	-0.153322	0.197256	0.499669	0.0304915	8.5238	41	0.573787	2	0.471301
FBgn0260005	10.1546	-0.139139	-0.0928756	0.334578	0.0164743	14.2482	10.6294	-0.139139	-0.0928756	0.334578	0.0157384	14.2482	10.4292	-0.139139	-0.0928756	0.334578	0.0160405	14.2482	10.6294	-0.139139	-0.0928756	0.334578	0.0157384	14.2482	38	0.609568	10	0.746994
FBgn0000659	7.67546	NA	NA	NA	NA	NA	8.27556	NA	NA	NA	NA	NA	8.07067	NA	NA	NA	NA	NA	8.07067	NA	NA	NA	NA	NA	1	0.448477	9	0.419461
FBgn0037620	6.27991	0.145945	-0.154484	0.425042	0.0338414	20.8915	5.89562	0.145945	-0.154484	0.425042	0.0360472	20.8915	5.89562	NA	NA	NA	NA	NA	5.89562	NA	NA	NA	NA	NA	6	0.403297	2	0.65445
FBgn0038966	6.18254	0.747235	-0.222172	1.55913	0.126091	22.8961	7.09712	NA	NA	NA	NA	NA	6.65595	0.747235	-0.222172	1.55913	0.117123	22.8961	6.65595	0.747235	-0.222172	1.55913	0.117123	22.8961	28	0.55749	9	0.693379
FBgn0024330	8.35052	0.0171145	-0.368878	0.73855	0.0442218	18.1771	8.18569	NA	NA	NA	NA	NA	8.35052	NA	NA	NA	NA	NA	8.18569	NA	NA	NA	NA	NA	2	0.762151	6	0.36332
FBgn0039098	4.79499	0.665923	-0.260374	1.43003	0.149118	22.5763	5.90148	0.665923	-0.260374	1.43003	0.121159	22.5763	5.42575	NA	NA	NA	NA	NA	5.42575	NA	NA	NA	NA	NA	6	0.364989	9	0.874553
FBgn0037369	5.80848	0.111589	-0.307788	0.654784	0.0563644	19.3285	5.80848	0.111589	-0.307788	0.654784	0.0563644	19.3285	5.80848	NA	NA	NA	NA	NA	5.80848	NA	NA	NA	NA	NA	6	0.458383	1	0.430953
FBgn0011224	12.2321	NA	NA	NA	NA	NA	13.4375	NA	NA	NA	NA	NA	13.0606	NA	NA	NA	NA	NA	13.0606	NA	NA	NA	NA	NA	1	0.279897	9	0.699593
FBgn0002354	7.39729	0.471476	-0.608721	1.53991	0.104086	20.5173	7.39729	-0.138751	-0.385728	0.819848	0.0554155	16.681	7.39729	0.212185	-0.195301	0.576765	0.0389849	21.1582	7.03705	0.212185	-0.195301	0.576765	0.0409806	21.1582	42	0.302923	8	0.517396
FBgn0041191	8.32613	0.217218	-0.173223	0.555661	0.0333685	21.4286	8.22957	NA	NA	NA	NA	NA	8.32613	NA	NA	NA	NA	NA	8.22957	NA	NA	NA	NA	NA	2	0.762682	6	0.320511
FBgn0261987	3.95694	0.898407	-0.893674	2.53439	0.320247	21.0101	2.49803	0.898407	-0.893674	2.53439	0.507278	21.0101	2.49803	NA	NA	NA	NA	NA	3.24647	NA	NA	NA	NA	NA	6	0.642463	11	0.716426
FBgn0037759	5.39129	NA	NA	NA	NA	NA	4.94126	NA	NA	NA	NA	NA	5.39129	NA	NA	NA	NA	NA	4.94126	NA	NA	NA	NA	NA	1	0.47932	6	0.267328
FBgn0038463	7.60551	0.1722	0.177189	0.494161	0.032487	3.05454	7.98346	-0.120563	0.195318	0.459062	0.0287508	8.11237	7.98346	-0.120563	0.195318	0.459062	0.0287508	8.11237	7.98346	0.1722	0.177189	0.494161	0.030949	3.05454	46	0.521019	2	0.397218
FBgn0014022	6.7029	NA	NA	NA	NA	NA	6.41699	NA	NA	NA	NA	NA	6.41699	NA	NA	NA	NA	NA	6.41699	NA	NA	NA	NA	NA	1	0.65729	2	0.493906
FBgn0040080	9.54418	NA	NA	NA	NA	NA	9.68296	0.260171	-0.388286	0.934784	0.0482695	20.2549	9.54418	NA	NA	NA	NA	NA	9.68296	NA	NA	NA	NA	NA	3	0.303866	6	0.620751
FBgn0038552	7.7444	0.0885157	-0.13702	0.326248	0.0210635	20.1908	7.56827	0.0885157	-0.13702	0.326248	0.0215537	20.1908	7.56827	NA	NA	NA	NA	NA	7.7444	NA	NA	NA	NA	NA	6	0.549464	7	0.591255
FBgn0039856	6.51747	0.306638	0.352225	0.934001	0.0716536	3.26387	6.51747	0.306638	0.352225	0.934001	0.0716536	3.26387	6.51747	NA	NA	NA	NA	NA	6.51747	NA	NA	NA	NA	NA	6	0.649472	1	0.487835
FBgn0005674	8.67095	-0.421718	-0.00943003	0.843647	0.0486479	12.0854	8.95461	-0.421718	-0.00943003	0.843647	0.0471069	12.0854	8.8372	NA	NA	NA	NA	NA	8.95461	NA	NA	NA	NA	NA	6	0.701369	10	0.333442
FBgn0037849	8.11324	0.172917	-0.127298	0.429442	0.0264655	21.576	8.00565	NA	NA	NA	NA	NA	8.00565	NA	NA	NA	NA	NA	8.11324	NA	NA	NA	NA	NA	2	0.452379	7	0.40227
FBgn0264694	7.0495	-0.200536	0.257713	0.653088	0.0463216	8.52586	7.0495	NA	NA	NA	NA	NA	7.0495	NA	NA	NA	NA	NA	7.0495	NA	NA	NA	NA	NA	2	0.419957	1	0.478923
FBgn0039024	9.59139	-0.0537461	0.166631	0.350168	0.0182543	7.19179	9.37196	-0.0537461	0.166631	0.350168	0.0186817	7.19179	9.37196	-0.0537461	0.166631	0.350168	0.0186817	7.19179	9.59139	-0.0537461	0.166631	0.350168	0.0182543	7.19179	38	0.397157	7	0.633523
FBgn0004087	5.66428	0.549826	0.0876088	1.11352	0.0982936	0.603557	4.61009	0.300625	0.837636	1.7799	0.193044	4.6838	4.61009	NA	NA	NA	NA	NA	4.61009	NA	NA	NA	NA	NA	7	0.333058	2	0.39326
FBgn0026239	8.68919	NA	NA	NA	NA	NA	9.17707	NA	NA	NA	NA	NA	9.03106	-0.144886	-0.00071756	0.289775	0.0160432	12.0189	9.03106	-0.144886	-0.00071756	0.289775	0.0160432	12.0189	16	0.719872	9	0.692591
FBgn0037491	6.13018	NA	NA	NA	NA	NA	5.82749	NA	NA	NA	NA	NA	5.82749	NA	NA	NA	NA	NA	5.82749	NA	NA	NA	NA	NA	1	0.727344	2	0.416562
FBgn0037710	7.97916	-0.26341	-0.168728	0.625633	0.0392041	14.1761	7.79263	-0.26341	-0.168728	0.625633	0.0401426	14.1761	7.79263	NA	NA	NA	NA	NA	7.79263	NA	NA	NA	NA	NA	6	0.890513	2	0.531478
FBgn0000477	6.94401	NA	NA	NA	NA	NA	7.30134	NA	NA	NA	NA	NA	6.94401	NA	NA	NA	NA	NA	7.30134	NA	NA	NA	NA	NA	1	0.728483	6	0.711191
FBgn0037781	5.14265	0.650041	-0.131566	1.32644	0.128965	23.2372	4.66037	0.650041	-0.131566	1.32644	0.142311	23.2372	4.66037	NA	NA	NA	NA	NA	4.66037	NA	NA	NA	NA	NA	6	0.702135	2	0.449028
FBgn0262858	4.05951	NA	NA	NA	NA	NA	4.05951	NA	NA	NA	NA	NA	4.05951	NA	NA	NA	NA	NA	4.05951	NA	NA	NA	NA	NA	1	0.579668	1	0.440012
FBgn0038697	4.53658	NA	NA	NA	NA	NA	4.53658	-0.944189	-0.065327	1.89289	0.208625	12.2639	4.53658	NA	NA	NA	NA	NA	4.53658	NA	NA	NA	NA	NA	3	0.333171	1	0.443282
FBgn0038539	4.2144	0.491513	-0.392249	1.25769	0.149213	21.4272	2.45552	0.604142	-1.58055	3.38415	0.689092	19.3946	2.45552	NA	NA	NA	NA	NA	2.45552	0.491513	-0.392249	1.25769	0.256094	21.4272	25	0.567183	2	0.537689
FBgn0267698	12.7841	-0.777715	-0.146141	1.58265	0.0618994	12.7095	12.2863	-0.777715	-0.146141	1.58265	0.0644071	12.7095	12.4643	-0.304462	-0.116959	0.652307	0.026167	13.4009	12.2863	-0.304462	-0.116959	0.652307	0.0265461	13.4009	41	0.918969	10	0.462385
FBgn0039066	9.46486	-0.0602765	-0.143916	0.312058	0.0164851	16.485	9.14012	-0.0602765	-0.143916	0.312058	0.0170708	16.485	9.24272	NA	NA	NA	NA	NA	9.14012	NA	NA	NA	NA	NA	6	0.750383	10	0.494672
FBgn0062412	4.11004	NA	NA	NA	NA	NA	4.11004	-1.14882	0.0893303	2.30457	0.280358	11.7036	4.11004	NA	NA	NA	NA	NA	4.11004	NA	NA	NA	NA	NA	3	0.721051	1	0.290431
FBgn0027090	7.36867	-0.175208	0.0467172	0.362659	0.0246081	11.0047	7.36867	-0.175208	0.0467172	0.362659	0.0246081	11.0047	7.36867	-0.175208	0.0467172	0.362659	0.0246081	11.0047	7.36867	NA	NA	NA	NA	NA	18	0.308435	1	0.396833
FBgn0028717	10.0616	0.12592	-0.246418	0.553454	0.0275033	19.8045	9.87905	0.12592	-0.246418	0.553454	0.0280115	19.8045	9.87905	NA	NA	NA	NA	NA	9.87905	NA	NA	NA	NA	NA	6	0.600637	2	0.48252
FBgn0003261	13.1664	-0.237823	0.249322	0.689119	0.0261695	8.90985	13.5143	-0.237823	0.249322	0.689119	0.0254959	8.90985	13.5143	-0.106291	-0.00659066	0.212991	0.00788019	12.2365	13.321	-0.106291	-0.00659066	0.212991	0.00799455	12.2365	41	0.714203	11	0.840706
FBgn0265421	3.0821	NA	NA	NA	NA	NA	3.6293	NA	NA	NA	NA	NA	3.0821	NA	NA	NA	NA	NA	3.0821	NA	NA	NA	NA	NA	1	0.450084	3	0.261961
FBgn0037843	7.75591	-0.271205	0.110873	0.585987	0.0377768	10.5176	7.75591	-0.271205	0.110873	0.585987	0.0377768	10.5176	7.75591	NA	NA	NA	NA	NA	7.75591	NA	NA	NA	NA	NA	6	0.396493	1	0.355875
FBgn0038730	3.54852	NA	NA	NA	NA	NA	4.7856	NA	NA	NA	NA	NA	4.13842	NA	NA	NA	NA	NA	4.13842	NA	NA	NA	NA	NA	1	0.447367	9	0.45918
FBgn0010282	7.52544	NA	NA	NA	NA	NA	7.52544	NA	NA	NA	NA	NA	7.52544	NA	NA	NA	NA	NA	7.52544	NA	NA	NA	NA	NA	1	0.761239	1	0.379004
FBgn0038738	8.26393	NA	NA	NA	NA	NA	8.26393	NA	NA	NA	NA	NA	8.26393	-0.250861	-0.0686407	0.520164	0.031472	13.0202	8.26393	NA	NA	NA	NA	NA	4	0.170211	1	0.45044
FBgn0003499	9.23036	-0.727924	1.22312	2.84669	0.154202	8.05056	8.87726	-0.727924	1.22312	2.84669	0.160336	8.05056	9.23036	-0.129058	0.326762	0.70265	0.0380619	7.4368	9.23036	-0.129058	0.326762	0.70265	0.0380619	7.4368	41	0.378126	3	0.224162
FBgn0039817	9.77136	NA	NA	NA	NA	NA	10.1914	0.165872	0.0365267	0.339693	0.0166657	0.827927	10.1914	0.165872	0.0365267	0.339693	0.0166657	0.827927	9.94314	0.000789461	0.227235	0.454473	0.0228536	5.98673	36	0.451951	11	0.699843
FBgn0039612	9.35034	0.179264	-0.267186	0.643503	0.0344106	20.2573	8.54428	0.179264	-0.267186	0.643503	0.0376569	20.2573	8.54428	0.179264	-0.267186	0.643503	0.0376569	20.2573	8.9352	0.179264	-0.267186	0.643503	0.0360094	20.2573	38	0.320415	11	0.893733
FBgn0260779	6.82849	-0.202956	-0.172885	0.533217	0.0390436	14.695	7.08316	-0.202956	-0.172885	0.533217	0.0376398	14.695	6.82849	-0.202956	-0.172885	0.533217	0.0390436	14.695	7.08316	NA	NA	NA	NA	NA	18	0.560761	6	0.323168
FBgn0029157	10.2199	0.170593	0.0242223	0.344608	0.0168597	0.538756	10.2199	NA	NA	NA	NA	NA	10.2199	NA	NA	NA	NA	NA	10.2199	NA	NA	NA	NA	NA	2	0.468792	1	0.304135
FBgn0020278	7.805	-0.297851	0.57137	1.28869	0.0825553	7.83551	8.60353	-0.297851	0.57137	1.28869	0.074893	7.83551	8.40909	NA	NA	NA	NA	NA	8.40909	NA	NA	NA	NA	NA	6	0.768903	9	0.425548
FBgn0024288	7.8017	-0.324163	0.1924	0.753922	0.0483177	9.95398	7.8017	NA	NA	NA	NA	NA	8.29968	-0.324163	0.1924	0.753922	0.0454187	9.95398	7.8017	-0.324163	0.1924	0.753922	0.0483177	9.95398	28	0.519367	4	0.294464
FBgn0038946	7.22005	NA	NA	NA	NA	NA	7.97759	NA	NA	NA	NA	NA	7.62456	NA	NA	NA	NA	NA	7.97759	NA	NA	NA	NA	NA	1	0.337108	10	0.456683
FBgn0051053	6.56694	-0.946686	-0.0984644	1.90359	0.144937	12.3959	6.76835	-0.946686	-0.0984644	1.90359	0.140624	12.3959	6.56694	-0.214195	0.175744	0.554133	0.0421911	9.37544	6.76835	-0.214195	0.175744	0.554133	0.0409356	9.37544	41	0.55783	6	0.368095
FBgn0027655	11.946	-0.100129	-0.12759	0.324375	0.0135768	15.4584	12.1667	0.0843702	-0.432844	0.881981	0.0362455	18.7353	12.0623	-0.100129	-0.12759	0.324375	0.0134458	15.4584	12.0623	-0.100129	-0.12759	0.324375	0.0134458	15.4584	40	0.262816	9	0.299936
FBgn0266706	8.428	0.210526	-0.418222	0.936441	0.0555554	19.7813	7.76032	0.210526	-0.418222	0.936441	0.0603352	19.7813	8.02007	NA	NA	NA	NA	NA	7.76032	NA	NA	NA	NA	NA	6	0.400596	10	0.638985
FBgn0261015	9.68113	NA	NA	NA	NA	NA	9.11698	NA	NA	NA	NA	NA	9.28353	0.286311	0.240742	0.748145	0.0402942	2.67057	9.28353	NA	NA	NA	NA	NA	4	0.486693	9	0.716191
FBgn0013995	14.5781	0.131169	0.155051	0.406182	0.0139313	3.31798	14.0952	-0.00914245	0.304182	0.608639	0.0215903	6.11477	14.2874	0.131169	0.155051	0.406182	0.0142147	3.31798	14.2874	NA	NA	NA	NA	NA	20	0.548906	9	0.77569
FBgn0286030	2.72715	0.0256343	-1.11796	2.23651	0.410045	18.0876	2.72715	0.0256343	-1.11796	2.23651	0.410045	18.0876	2.72715	NA	NA	NA	NA	NA	2.72715	NA	NA	NA	NA	NA	6	0.307339	1	0.192715
FBgn0002906	8.29867	0.0863779	-0.173336	0.387331	0.023337	19.7659	8.01495	0.0863779	-0.173336	0.387331	0.024163	19.7659	8.15312	NA	NA	NA	NA	NA	8.01495	NA	NA	NA	NA	NA	6	0.556446	10	0.606607
FBgn0038039	10.0275	-0.168825	-0.257377	0.615613	0.0306964	15.7825	8.8423	-0.168825	-0.257377	0.615613	0.0348107	15.7825	9.18868	NA	NA	NA	NA	NA	9.18868	-0.168825	-0.257377	0.615613	0.0334985	15.7825	23	0.491578	9	0.79782
FBgn0262962	4.09982	0.2507	-0.610806	1.32051	0.161044	19.4877	4.09982	0.2507	-0.610806	1.32051	0.161044	19.4877	3.67275	NA	NA	NA	NA	NA	3.67275	NA	NA	NA	NA	NA	6	0.568615	5	0.318267
FBgn0015221	10.16	0.255043	-0.360389	0.883011	0.0434553	20.3524	10.4633	-0.00531383	-0.237189	0.474498	0.0226744	17.9144	10.3263	-0.00531383	-0.237189	0.474498	0.0229752	17.9144	10.3263	NA	NA	NA	NA	NA	19	0.654673	9	0.425499
FBgn0038261	6.92202	0.222645	0.54108	1.17019	0.084527	4.50891	6.40983	0.222645	0.54108	1.17019	0.0912813	4.50891	6.40983	0.222645	0.54108	1.17019	0.0912813	4.50891	6.92202	0.222645	0.54108	1.17019	0.084527	4.50891	38	0.48925	7	0.765143
FBgn0038720	8.24572	-0.124496	0.487295	1.00589	0.0609949	6.95544	8.24572	-0.124496	0.487295	1.00589	0.0609949	6.95544	8.24572	NA	NA	NA	NA	NA	8.24572	NA	NA	NA	NA	NA	6	0.826538	1	0.301563
FBgn0042205	6.84493	-0.0798413	-0.623906	1.25799	0.091892	17.5138	6.68711	0.0465383	-0.200629	0.411912	0.030799	18.8706	6.68711	0.0465383	-0.200629	0.411912	0.030799	18.8706	6.68711	0.0465383	-0.200629	0.411912	0.030799	18.8706	39	0.497407	2	0.317558
FBgn0028436	7.06429	-0.0995727	-0.208714	0.462499	0.032735	16.2997	6.87047	-0.0995727	-0.208714	0.462499	0.0336585	16.2997	6.87047	-0.0995727	-0.208714	0.462499	0.0336585	16.2997	6.87047	NA	NA	NA	NA	NA	18	0.470997	2	0.314571
FBgn0264987	7.80003	NA	NA	NA	NA	NA	7.13172	-0.38025	-0.023153	0.761909	0.0534169	12.2323	7.13172	NA	NA	NA	NA	NA	7.35409	NA	NA	NA	NA	NA	3	0.247589	11	0.429213
FBgn0259821	10.5916	NA	NA	NA	NA	NA	11.4806	0.0800536	0.336637	0.69205	0.0301401	5.10822	11.2205	NA	NA	NA	NA	NA	11.2205	NA	NA	NA	NA	NA	3	0.176156	9	0.833958
FBgn0038872	11.0825	NA	NA	NA	NA	NA	11.0825	NA	NA	NA	NA	NA	11.0825	NA	NA	NA	NA	NA	11.0825	NA	NA	NA	NA	NA	1	0.625153	1	0.41932
FBgn0039131	4.33752	NA	NA	NA	NA	NA	5.06629	NA	NA	NA	NA	NA	5.06629	NA	NA	NA	NA	NA	5.06629	NA	NA	NA	NA	NA	1	0.521511	2	0.439717
FBgn0039831	12.4715	0.297386	-0.33725	0.899279	0.0360534	20.7604	12.0701	0.297386	-0.33725	0.899279	0.0372523	20.7604	12.0701	0.0845774	-0.0900071	0.247019	0.0102327	20.8812	12.2521	0.0845774	-0.0900071	0.247019	0.0100807	20.8812	41	0.865375	11	0.890672
FBgn0038950	7.61427	NA	NA	NA	NA	NA	7.61427	-0.294012	-0.0688224	0.60392	0.0396571	12.8783	7.61427	NA	NA	NA	NA	NA	7.61427	NA	NA	NA	NA	NA	3	0.366975	1	0.466847
FBgn0037579	3.15357	-0.450016	0.587993	1.48088	0.234794	8.49522	4.58057	-0.450016	0.587993	1.48088	0.161648	8.49522	4.21713	-0.450016	0.587993	1.48088	0.175579	8.49522	4.21713	NA	NA	NA	NA	NA	18	0.776303	9	0.345298
FBgn0001139	11.0028	-0.0738677	0.0429653	0.170909	0.00776661	9.9877	10.9293	NA	NA	NA	NA	NA	11.0028	NA	NA	NA	NA	NA	10.9293	-0.0738677	0.0429653	0.170909	0.00781881	9.9877	14	0.324824	6	0.617119
FBgn0046876	3.41742	NA	NA	NA	NA	NA	3.41742	NA	NA	NA	NA	NA	3.41742	NA	NA	NA	NA	NA	3.41742	NA	NA	NA	NA	NA	1	0.434742	1	0.427564
FBgn0037797	5.94981	NA	NA	NA	NA	NA	5.53888	NA	NA	NA	NA	NA	5.53888	NA	NA	NA	NA	NA	5.53888	NA	NA	NA	NA	NA	1	0.516916	2	0.635577
FBgn0003268	7.40919	NA	NA	NA	NA	NA	7.40919	NA	NA	NA	NA	NA	7.40919	NA	NA	NA	NA	NA	7.40919	NA	NA	NA	NA	NA	1	0.586093	1	0.309982
FBgn0039641	4.59717	NA	NA	NA	NA	NA	4.59717	-0.618172	-0.258223	1.33987	0.145728	13.5114	4.59717	NA	NA	NA	NA	NA	4.59717	NA	NA	NA	NA	NA	3	0.285523	1	0.359936
FBgn0037462	12.6973	0.246933	0.762715	1.60338	0.0631389	4.80402	11.9147	0.246933	0.762715	1.60338	0.0672861	4.80402	11.9147	0.420713	1.63073	3.36825	0.141349	5.03558	13.2657	0.420713	1.63073	3.36825	0.126953	5.03558	41	0.496314	11	0.422568
FBgn0014366	7.23769	-0.0885724	0.254299	0.538565	0.0372056	7.28022	7.36019	NA	NA	NA	NA	NA	7.36019	NA	NA	NA	NA	NA	7.36019	NA	NA	NA	NA	NA	2	0.351104	2	0.270285
FBgn0051075	6.92594	0.255749	1.08405	2.22762	0.160817	5.11503	7.63848	0.255749	1.08405	2.22762	0.145816	5.11503	7.34031	-0.311443	0.865736	1.8401	0.125342	7.31906	7.63848	0.255749	1.08405	2.22762	0.145816	5.11503	43	0.507709	10	0.349789
FBgn0085384	10.2383	0.316199	-0.0555772	0.642092	0.0313572	23.3354	11.1837	NA	NA	NA	NA	NA	10.8592	NA	NA	NA	NA	NA	10.8592	NA	NA	NA	NA	NA	2	0.296639	9	0.834942
FBgn0026317	9.17297	NA	NA	NA	NA	NA	9.2651	NA	NA	NA	NA	NA	9.2651	NA	NA	NA	NA	NA	9.17297	NA	NA	NA	NA	NA	1	0.67831	7	0.389237
FBgn0039590	10.9304	0.254086	-0.236391	0.694091	0.0317504	21.1377	10.9304	0.254086	-0.236391	0.694091	0.0317504	21.1377	10.9304	NA	NA	NA	NA	NA	10.9304	NA	NA	NA	NA	NA	6	0.661378	1	0.403947
FBgn0038461	6.83136	NA	NA	NA	NA	NA	6.83136	NA	NA	NA	NA	NA	6.83136	NA	NA	NA	NA	NA	6.83136	NA	NA	NA	NA	NA	1	0.653004	1	0.324366
FBgn0266730	6.6446	NA	NA	NA	NA	NA	7.48036	-0.351513	0.277971	0.896279	0.0599088	9.44424	7.22727	NA	NA	NA	NA	NA	7.22727	NA	NA	NA	NA	NA	3	0.629584	9	0.630781
FBgn0027053	6.59273	-0.167963	-0.103471	0.394551	0.0299232	14.109	6.59273	-0.167963	-0.103471	0.394551	0.0299232	14.109	6.59273	-0.167963	-0.103471	0.394551	0.0299232	14.109	6.59273	NA	NA	NA	NA	NA	18	0.342781	1	0.418043
FBgn0004889	11.7529	-0.693153	0.451495	1.65446	0.070385	9.79475	11.3892	-0.693153	0.451495	1.65446	0.0726328	9.79475	11.5469	-0.240144	0.187883	0.609817	0.026406	9.46409	11.5469	-0.240144	0.187883	0.609817	0.026406	9.46409	41	0.847213	9	0.672645
FBgn0038745	9.79641	0.233633	-0.0665547	0.485855	0.0247976	22.94	9.79641	NA	NA	NA	NA	NA	9.79641	NA	NA	NA	NA	NA	9.79641	NA	NA	NA	NA	NA	2	0.631449	1	0.511477
FBgn0037656	5.21076	-0.504783	0.167661	1.0638	0.102077	10.7751	4.47188	NA	NA	NA	NA	NA	4.47188	NA	NA	NA	NA	NA	4.47188	NA	NA	NA	NA	NA	2	0.244683	2	0.574207
FBgn0037305	5.41159	0.441273	0.0857	0.899036	0.0830658	0.732709	5.41159	NA	NA	NA	NA	NA	5.41159	NA	NA	NA	NA	NA	5.41159	NA	NA	NA	NA	NA	2	0.391326	1	0.474556
FBgn0250755	8.664	0.195523	-0.442557	0.967649	0.0558431	19.5891	8.24128	0.195523	-0.442557	0.967649	0.0587075	19.5891	8.38515	NA	NA	NA	NA	NA	8.24128	NA	NA	NA	NA	NA	6	0.695828	10	0.535457
FBgn0037535	5.16436	NA	NA	NA	NA	NA	5.16436	NA	NA	NA	NA	NA	5.16436	NA	NA	NA	NA	NA	5.16436	NA	NA	NA	NA	NA	1	0.353146	1	0.254753
FBgn0038118	5.85825	0.144707	0.270981	0.614397	0.0524387	4.12649	6.40897	0.144707	0.270981	0.614397	0.0479326	4.12649	6.40897	NA	NA	NA	NA	NA	6.16241	NA	NA	NA	NA	NA	6	0.329557	11	0.27813
FBgn0040466	6.05022	-0.203337	-0.236857	0.624332	0.0515958	15.2903	5.6494	-0.203337	-0.236857	0.624332	0.0552565	15.2903	5.6494	NA	NA	NA	NA	NA	5.6494	NA	NA	NA	NA	NA	6	0.238586	2	0.678627
FBgn0037712	9.04812	0.329353	0.745325	1.6297	0.0900576	4.41065	7.7512	0.329353	0.745325	1.6297	0.105126	4.41065	8.36331	NA	NA	NA	NA	NA	8.16714	NA	NA	NA	NA	NA	6	0.678282	15	0.501542
FBgn0266720	8.4938	-0.0702748	0.172493	0.372517	0.0219288	7.47776	8.40104	-0.0702748	0.172493	0.372517	0.0221709	7.47776	8.40104	NA	NA	NA	NA	NA	8.4938	NA	NA	NA	NA	NA	6	0.620582	7	0.286914
FBgn0011481	10.6316	NA	NA	NA	NA	NA	10.6316	NA	NA	NA	NA	NA	10.6316	NA	NA	NA	NA	NA	10.6316	NA	NA	NA	NA	NA	1	0.574505	1	0.469051
FBgn0287844	4.74865	NA	NA	NA	NA	NA	4.03235	1.09719	0.779026	2.69125	0.333707	2.35837	4.03235	NA	NA	NA	NA	NA	4.74865	NA	NA	NA	NA	NA	3	0.277151	7	0.45438
FBgn0038532	9.83881	0.201209	0.0485363	0.41396	0.0210371	0.904133	9.6818	NA	NA	NA	NA	NA	9.83881	0.201209	0.0485363	0.41396	0.0210371	0.904133	9.6818	NA	NA	NA	NA	NA	8	0.344321	6	0.636443
FBgn0039303	8.43639	NA	NA	NA	NA	NA	8.43639	NA	NA	NA	NA	NA	8.43639	NA	NA	NA	NA	NA	8.43639	NA	NA	NA	NA	NA	1	0.46809	1	0.386426
FBgn0025865	8.23715	-0.0777872	0.119561	0.285276	0.0173164	8.20322	8.15556	-0.0777872	0.119561	0.285276	0.0174897	8.20322	8.23715	NA	NA	NA	NA	NA	8.15556	NA	NA	NA	NA	NA	6	0.410243	6	0.18758
FBgn0028691	7.83758	NA	NA	NA	NA	NA	7.94917	NA	NA	NA	NA	NA	7.83758	NA	NA	NA	NA	NA	7.94917	NA	NA	NA	NA	NA	1	0.532703	6	0.245165
FBgn0259736	7.59622	-0.0425039	0.237212	0.48198	0.031725	6.67723	9.46369	-0.0425039	0.237212	0.48198	0.0254647	6.67723	8.87847	NA	NA	NA	NA	NA	8.87847	NA	NA	NA	NA	NA	6	0.371937	9	0.881743
FBgn0085462	1.07471	NA	NA	NA	NA	NA	2.13043	NA	NA	NA	NA	NA	2.13043	NA	NA	NA	NA	NA	2.13043	NA	NA	NA	NA	NA	1	0.596736	2	0.316949
FBgn0039767	7.74348	-0.0976703	-0.0698959	0.240208	0.0155103	14.3726	7.74348	-0.0976703	-0.0698959	0.240208	0.0155103	14.3726	7.74348	-0.0976703	-0.0698959	0.240208	0.0155103	14.3726	7.74348	-0.0976703	-0.0698959	0.240208	0.0155103	14.3726	38	0.141081	1	0.370734
FBgn0038576	7.41602	-0.35199	-0.109357	0.737172	0.0497013	13.1506	7.41602	NA	NA	NA	NA	NA	7.41602	NA	NA	NA	NA	NA	7.41602	NA	NA	NA	NA	NA	2	0.539408	1	0.40922
FBgn0037648	7.52878	NA	NA	NA	NA	NA	7.52878	NA	NA	NA	NA	NA	7.52878	NA	NA	NA	NA	NA	7.52878	NA	NA	NA	NA	NA	1	0.636388	1	0.337849
FBgn0262992	1.93999	0.706175	-1.29035	2.94189	0.758222	19.9127	1.93999	0.706175	-1.29035	2.94189	0.758222	19.9127	1.93999	NA	NA	NA	NA	NA	1.93999	NA	NA	NA	NA	NA	6	0.749687	1	0.308144
FBgn0261552	15.564	0.126708	-0.255025	0.569537	0.0182966	19.7614	15.564	0.126708	-0.255025	0.569537	0.0182966	19.7614	15.564	0.201265	-0.126212	0.47513	0.0152638	21.8606	15.564	0.201265	-0.126212	0.47513	0.0152638	21.8606	41	0.354917	1	0.462463
FBgn0013759	12.9116	0.0698799	0.231412	0.483465	0.0187221	4.87981	13.4294	0.0698799	0.231412	0.483465	0.0180002	4.87981	13.4294	-0.0484583	0.13693	0.290502	0.0108159	7.29923	13.24	-0.0484583	0.13693	0.290502	0.0109706	7.29923	41	0.476332	11	0.784494
FBgn0037730	5.93722	-0.0893823	0.447222	0.912134	0.0768149	6.75348	5.24263	0.788962	0.54731	1.92043	0.183155	2.31663	5.24263	-0.0893823	0.447222	0.912134	0.0869921	6.75348	5.24263	-0.0893823	0.447222	0.912134	0.0869921	6.75348	40	0.735958	2	0.503143
FBgn0037232	9.15026	NA	NA	NA	NA	NA	9.23141	NA	NA	NA	NA	NA	9.15026	NA	NA	NA	NA	NA	9.23141	NA	NA	NA	NA	NA	1	0.349328	6	0.267835
FBgn0037310	9.39716	0.137326	-0.415807	0.875795	0.0465989	19.2184	9.09931	0.137326	-0.415807	0.875795	0.0481242	19.2184	9.09931	0.297349	-0.0855933	0.618845	0.0340051	22.9294	9.09931	NA	NA	NA	NA	NA	21	0.599298	2	0.484505
FBgn0259227	10.5042	-0.517377	0.135007	1.0694	0.0509036	11.025	10.5042	-0.517377	0.135007	1.0694	0.0509036	11.025	10.5042	-0.138594	0.0418744	0.289564	0.0137833	10.8792	10.6354	-0.138594	0.0418744	0.289564	0.0136132	10.8792	41	0.545803	8	0.339116
FBgn0037709	6.43332	NA	NA	NA	NA	NA	6.43332	NA	NA	NA	NA	NA	6.43332	NA	NA	NA	NA	NA	6.43332	NA	NA	NA	NA	NA	1	0.371905	1	0.238017
FBgn0039705	9.52841	-0.152115	-0.00497951	0.304393	0.0159729	12.125	9.22718	-0.152115	-0.00497951	0.304393	0.0164944	12.125	9.32509	NA	NA	NA	NA	NA	9.32509	NA	NA	NA	NA	NA	6	0.516182	9	0.441906
FBgn0039509	6.66983	0.221688	-0.3133	0.767601	0.0575427	20.3522	6.66983	0.221688	-0.3133	0.767601	0.0575427	20.3522	6.66983	NA	NA	NA	NA	NA	6.66983	NA	NA	NA	NA	NA	6	0.809997	1	0.443921
FBgn0264491	8.56745	NA	NA	NA	NA	NA	9.724	-0.0262568	0.26348	0.52957	0.0272301	6.3794	9.37115	NA	NA	NA	NA	NA	9.37115	-0.0262568	0.26348	0.52957	0.0282553	6.3794	12	0.343102	9	0.887406
FBgn0037976	6.99872	NA	NA	NA	NA	NA	7.86985	NA	NA	NA	NA	NA	7.52319	NA	NA	NA	NA	NA	7.52319	NA	NA	NA	NA	NA	1	0.729403	9	0.595603
FBgn0037930	5.68526	NA	NA	NA	NA	NA	5.68526	NA	NA	NA	NA	NA	5.68526	NA	NA	NA	NA	NA	5.68526	NA	NA	NA	NA	NA	1	0.422473	1	0.344628
FBgn0083946	2.85439	NA	NA	NA	NA	NA	2.85439	NA	NA	NA	NA	NA	2.85439	NA	NA	NA	NA	NA	2.85439	NA	NA	NA	NA	NA	1	0.613933	1	0.396155
FBgn0003339	6.65445	-1.1422	0.139769	2.30145	0.172925	11.5349	7.26309	NA	NA	NA	NA	NA	6.65445	NA	NA	NA	NA	NA	6.65445	NA	NA	NA	NA	NA	2	0.831545	3	0.277551
FBgn0037231	6.78905	-0.0853583	0.322056	0.666352	0.0490755	6.98963	6.78905	-0.0853583	0.322056	0.666352	0.0490755	6.98963	6.78905	NA	NA	NA	NA	NA	6.78905	NA	NA	NA	NA	NA	6	0.214049	1	0.442993
FBgn0039787	3.6469	0.305263	0.673894	1.47962	0.20286	4.37535	3.6469	0.305263	0.673894	1.47962	0.20286	4.37535	4.3682	NA	NA	NA	NA	NA	3.6469	NA	NA	NA	NA	NA	6	0.327357	4	0.501282
FBgn0037241	7.91035	NA	NA	NA	NA	NA	7.54575	NA	NA	NA	NA	NA	7.54575	NA	NA	NA	NA	NA	7.54575	NA	NA	NA	NA	NA	1	0.631518	2	0.612832
FBgn0038426	5.45442	-0.107041	-0.351282	0.734457	0.0673267	16.8702	5.01651	-0.107041	-0.351282	0.734457	0.073204	16.8702	5.01651	-0.107041	-0.351282	0.734457	0.073204	16.8702	5.01651	NA	NA	NA	NA	NA	18	0.224519	2	0.443081
FBgn0004882	9.78596	NA	NA	NA	NA	NA	10.4631	0.156522	0.233576	0.562341	0.0268726	3.7449	10.4631	NA	NA	NA	NA	NA	10.2035	NA	NA	NA	NA	NA	3	0.412113	11	0.786165
FBgn0020626	9.06136	0.0811352	0.154743	0.349447	0.0192823	4.1554	9.06136	NA	NA	NA	NA	NA	9.06136	NA	NA	NA	NA	NA	9.06136	NA	NA	NA	NA	NA	2	0.390773	1	0.368027
FBgn0037439	6.00392	-0.0685483	0.298476	0.612492	0.0510076	6.86229	6.27449	-0.0685483	0.298476	0.612492	0.0488081	6.86229	6.27449	NA	NA	NA	NA	NA	6.27449	NA	NA	NA	NA	NA	6	0.284799	2	0.260982
FBgn0038165	10.0124	NA	NA	NA	NA	NA	10.8225	0.152292	0.317852	0.704906	0.0325666	4.29331	10.5604	NA	NA	NA	NA	NA	10.5604	NA	NA	NA	NA	NA	3	0.305021	9	0.384802
FBgn0037299	7.08437	0.366539	0.270505	0.911096	0.0643032	2.42849	6.5801	0.366539	0.270505	0.911096	0.0692312	2.42849	6.78743	NA	NA	NA	NA	NA	6.78743	NA	NA	NA	NA	NA	6	0.904515	9	0.735105
FBgn0037657	8.57764	NA	NA	NA	NA	NA	8.4148	NA	NA	NA	NA	NA	8.4148	NA	NA	NA	NA	NA	8.4148	NA	NA	NA	NA	NA	1	0.63612	2	0.538376
FBgn0038415	5.97805	0.621578	0.97239	2.30816	0.193053	3.82748	7.1185	0.621578	0.97239	2.30816	0.162124	3.82748	6.652	NA	NA	NA	NA	NA	6.652	NA	NA	NA	NA	NA	6	0.864844	9	0.637221
FBgn0039595	4.28752	NA	NA	NA	NA	NA	5.2406	-0.0697746	0.978183	1.96134	0.187129	6.272	4.95519	NA	NA	NA	NA	NA	4.95519	NA	NA	NA	NA	NA	3	0.314858	9	0.46603
FBgn0037370	6.2032	NA	NA	NA	NA	NA	6.2032	NA	NA	NA	NA	NA	6.2032	NA	NA	NA	NA	NA	6.2032	NA	NA	NA	NA	NA	1	0.735883	1	0.349871
FBgn0039702	5.58915	NA	NA	NA	NA	NA	5.58915	NA	NA	NA	NA	NA	5.58915	NA	NA	NA	NA	NA	5.58915	NA	NA	NA	NA	NA	1	0.736986	1	0.382552
FBgn0038842	7.65469	0.104047	0.132752	0.337335	0.0220346	3.46078	8.62111	0.104047	0.132752	0.337335	0.0195645	3.46078	8.30469	0.104047	0.132752	0.337335	0.0203099	3.46078	8.30469	NA	NA	NA	NA	NA	18	0.275008	9	0.775878
FBgn0038799	5.25648	NA	NA	NA	NA	NA	5.72325	NA	NA	NA	NA	NA	5.25648	NA	NA	NA	NA	NA	5.25648	NA	NA	NA	NA	NA	1	0.203396	3	0.450152
FBgn0038198	6.80107	-0.177837	0.321018	0.733971	0.05396	7.93236	7.7999	-0.177837	0.321018	0.733971	0.0470501	7.93236	7.47748	NA	NA	NA	NA	NA	7.47748	-0.177837	0.321018	0.733971	0.0490788	7.93236	23	0.247204	9	0.614422
FBgn0267817	1.42963	NA	NA	NA	NA	NA	3.02889	NA	NA	NA	NA	NA	2.35809	NA	NA	NA	NA	NA	2.35809	NA	NA	NA	NA	NA	1	0.635165	9	0.379485
FBgn0038596	4.69104	NA	NA	NA	NA	NA	4.69104	-0.695039	-0.0560058	1.39458	0.148643	12.3071	4.69104	NA	NA	NA	NA	NA	4.69104	NA	NA	NA	NA	NA	3	0.774712	1	0.27913
FBgn0014023	6.83295	-0.178064	-0.161305	0.480526	0.0351624	14.8115	6.83295	-0.178064	-0.161305	0.480526	0.0351624	14.8115	6.83295	NA	NA	NA	NA	NA	6.83295	NA	NA	NA	NA	NA	6	0.671324	1	0.515842
FBgn0038902	5.14421	0.45503	0.436425	1.26098	0.122563	2.92029	4.12007	NA	NA	NA	NA	NA	4.12007	NA	NA	NA	NA	NA	4.12007	NA	NA	NA	NA	NA	2	0.623519	2	0.536978
FBgn0002719	11.0897	NA	NA	NA	NA	NA	11.2997	NA	NA	NA	NA	NA	11.2997	-0.324125	-0.118761	0.690394	0.0305493	13.3415	11.2997	NA	NA	NA	NA	NA	4	0.439901	2	0.363083
FBgn0046225	7.98405	0.0885638	-0.154511	0.356186	0.0223061	19.9881	7.85598	0.0885638	-0.154511	0.356186	0.0226698	19.9881	7.98405	NA	NA	NA	NA	NA	7.85598	NA	NA	NA	NA	NA	6	0.307126	6	0.382083
FBgn0010258	5.38686	0.592702	-0.296086	1.32509	0.122993	22.2304	5.69442	0.592702	-0.296086	1.32509	0.11635	22.2304	5.38686	NA	NA	NA	NA	NA	5.38686	NA	NA	NA	NA	NA	6	0.853867	3	0.291911
FBgn0027584	8.04198	NA	NA	NA	NA	NA	8.59591	NA	NA	NA	NA	NA	8.04198	NA	NA	NA	NA	NA	8.59591	-0.12824	0.493264	1.01932	0.0592911	6.97155	5	0.349302	6	0.658313
FBgn0024509	7.65224	-0.209914	0.222706	0.612085	0.0399939	8.88709	7.78474	NA	NA	NA	NA	NA	7.65224	NA	NA	NA	NA	NA	7.78474	NA	NA	NA	NA	NA	2	0.400758	6	0.485551
FBgn0044826	10.3549	-0.115919	0.226808	0.509427	0.0245984	7.80474	10.5088	-0.115919	0.226808	0.509427	0.024238	7.80474	10.5088	NA	NA	NA	NA	NA	10.5088	NA	NA	NA	NA	NA	6	0.590837	2	0.696229
FBgn0037659	10.3735	-0.068467	0.174435	0.374781	0.0180643	7.42869	10.3735	-0.068467	0.174435	0.374781	0.0180643	7.42869	10.3735	-0.14173	0.0558185	0.304651	0.0146841	10.5669	10.3735	-0.14173	0.0558185	0.304651	0.0146841	10.5669	41	0.254096	1	0.355115
FBgn0263404	3.50363	1.26162	-0.735842	2.92106	0.416861	21.9831	3.50363	1.26162	-0.735842	2.92106	0.416861	21.9831	2.87995	0.820168	-0.0306798	1.64148	0.284985	23.8572	3.93753	0.820168	-0.0306798	1.64148	0.208441	23.8572	41	0.596188	14	0.432222
FBgn0038582	5.35275	NA	NA	NA	NA	NA	4.8613	NA	NA	NA	NA	NA	4.8613	NA	NA	NA	NA	NA	4.8613	NA	NA	NA	NA	NA	1	0.316843	2	0.681124
FBgn0039860	7.44371	NA	NA	NA	NA	NA	7.24445	-0.0890296	-0.197209	0.432748	0.0298676	16.3802	7.44371	NA	NA	NA	NA	NA	7.24445	NA	NA	NA	NA	NA	3	0.299814	6	0.415458
FBgn0037882	5.53001	NA	NA	NA	NA	NA	5.53001	-0.550995	-0.285838	1.24145	0.112246	13.8279	5.53001	NA	NA	NA	NA	NA	5.53001	NA	NA	NA	NA	NA	3	0.825897	1	0.354581
FBgn0037766	8.8908	NA	NA	NA	NA	NA	9.86401	0.0565685	0.291595	0.594064	0.0301127	5.26808	9.6852	NA	NA	NA	NA	NA	9.44582	NA	NA	NA	NA	NA	3	0.369871	15	0.511837
FBgn0038325	8.40298	0.0570294	-0.269897	0.551713	0.0328284	18.7954	8.40298	0.0570294	-0.269897	0.551713	0.0328284	18.7954	8.40298	NA	NA	NA	NA	NA	8.40298	NA	NA	NA	NA	NA	6	0.386275	1	0.429752
FBgn0000454	8.06715	-0.332643	0.391182	1.02698	0.0636523	8.69175	8.24532	NA	NA	NA	NA	NA	8.24532	0.277305	0.220633	0.708737	0.0429781	2.56713	8.24532	0.277305	0.220633	0.708737	0.0429781	2.56713	29	0.456656	2	0.255266
FBgn0039186	10.9361	-0.110763	-0.046503	0.240259	0.0109846	13.5183	10.9361	-0.110763	-0.046503	0.240259	0.0109846	13.5183	10.9361	NA	NA	NA	NA	NA	10.9361	NA	NA	NA	NA	NA	6	0.293621	1	0.237447
FBgn0038361	4.70892	NA	NA	NA	NA	NA	3.77806	NA	NA	NA	NA	NA	3.77806	NA	NA	NA	NA	NA	3.77806	NA	NA	NA	NA	NA	1	0.507493	2	0.481314
FBgn0051224	11.8655	NA	NA	NA	NA	NA	11.4831	NA	NA	NA	NA	NA	11.611	NA	NA	NA	NA	NA	11.611	NA	NA	NA	NA	NA	1	0.649802	9	0.846005
FBgn0262741	6.29245	NA	NA	NA	NA	NA	7.22837	NA	NA	NA	NA	NA	6.90135	NA	NA	NA	NA	NA	6.90135	NA	NA	NA	NA	NA	1	0.439011	9	0.845019
FBgn0027575	10.1668	0.105685	0.229371	0.505096	0.0248405	4.35078	10.8219	0.105685	0.229371	0.505096	0.0233367	4.35078	10.6332	NA	NA	NA	NA	NA	10.6332	NA	NA	NA	NA	NA	6	0.729913	9	0.685773
FBgn0037391	9.73766	-0.166317	-0.694369	1.42802	0.0733246	17.102	9.43554	-0.166317	-0.694369	1.42802	0.0756723	17.102	9.43554	-0.0647538	-0.138034	0.304936	0.0161589	16.3245	9.43554	-0.0647538	-0.138034	0.304936	0.0161589	16.3245	41	0.377329	2	0.716457
FBgn0037466	10.8457	NA	NA	NA	NA	NA	10.8457	NA	NA	NA	NA	NA	10.968	NA	NA	NA	NA	NA	10.8457	NA	NA	NA	NA	NA	1	0.511814	4	0.258438
FBgn0003512	6.71233	0.0808348	0.139936	0.323212	0.024076	3.99913	6.71233	0.0808348	0.139936	0.323212	0.024076	3.99913	6.71233	NA	NA	NA	NA	NA	6.71233	0.0808348	0.139936	0.323212	0.024076	3.99913	23	0.359075	1	0.443417
FBgn0051036	9.22681	0.782476	-1.13339	2.75452	0.149267	20.308	8.23167	0.782476	-1.13339	2.75452	0.167312	20.308	8.39135	0.54072	-1.07383	2.40457	0.143277	19.7818	8.39135	0.54072	-1.07383	2.40457	0.143277	19.7818	41	0.25253	9	0.438058
FBgn0038986	2.79322	NA	NA	NA	NA	NA	2.79322	NA	NA	NA	NA	NA	2.79322	-0.775383	0.223956	1.61416	0.288942	10.926	2.79322	-0.775383	0.223956	1.61416	0.288942	10.926	16	0.214377	1	0.388569
FBgn0261859	10.7331	0.111479	-0.0324777	0.232226	0.0108182	22.9172	10.9762	0.111479	-0.0324777	0.232226	0.0105786	22.9172	10.9762	-0.0525891	0.101004	0.227749	0.0103746	7.83362	10.9762	-0.0525891	0.101004	0.227749	0.0103746	7.83362	41	0.120073	2	0.447512
FBgn0037880	6.58024	NA	NA	NA	NA	NA	5.57218	NA	NA	NA	NA	NA	5.87724	NA	NA	NA	NA	NA	5.87724	NA	NA	NA	NA	NA	1	0.728347	9	0.485472
FBgn0038072	5.80335	NA	NA	NA	NA	NA	6.68745	NA	NA	NA	NA	NA	6.31051	NA	NA	NA	NA	NA	6.31051	NA	NA	NA	NA	NA	1	0.377656	9	0.767146
FBgn0027493	8.69365	-0.295373	0.236885	0.757257	0.0435523	9.41806	8.69365	-0.295373	0.236885	0.757257	0.0435523	9.41806	8.69365	NA	NA	NA	NA	NA	8.69365	NA	NA	NA	NA	NA	6	0.760332	1	0.510679
FBgn0010768	8.1713	NA	NA	NA	NA	NA	7.88037	NA	NA	NA	NA	NA	7.88037	NA	NA	NA	NA	NA	7.88037	NA	NA	NA	NA	NA	1	0.696072	2	0.504758
FBgn0037794	7.92784	NA	NA	NA	NA	NA	7.73088	NA	NA	NA	NA	NA	7.73088	NA	NA	NA	NA	NA	7.73088	NA	NA	NA	NA	NA	1	0.247051	2	0.416442
FBgn0027083	7.90802	0.267721	-0.397154	0.957927	0.0605668	20.2656	7.90802	0.267721	-0.397154	0.957927	0.0605668	20.2656	7.90802	NA	NA	NA	NA	NA	7.90802	NA	NA	NA	NA	NA	6	0.866616	1	0.392032
FBgn0038897	5.44899	NA	NA	NA	NA	NA	6.10825	NA	NA	NA	NA	NA	5.77438	NA	NA	NA	NA	NA	5.77438	NA	NA	NA	NA	NA	1	0.419493	9	0.338964
FBgn0038080	4.61519	NA	NA	NA	NA	NA	4.08959	NA	NA	NA	NA	NA	4.08959	NA	NA	NA	NA	NA	4.08959	NA	NA	NA	NA	NA	1	0.76699	2	0.632505
FBgn0037796	6.73501	NA	NA	NA	NA	NA	8.02765	-0.322907	0.0285293	0.648329	0.040381	11.6634	7.54962	-0.322907	0.0285293	0.648329	0.0429379	11.6634	7.54962	-0.322907	0.0285293	0.648329	0.0429379	11.6634	33	0.553566	9	0.892566
FBgn0013277	8.76179	0.790672	-0.123419	1.60049	0.0913337	23.4085	7.81705	NA	NA	NA	NA	NA	7.81705	NA	NA	NA	NA	NA	8.18721	NA	NA	NA	NA	NA	2	0.516015	11	0.361707
FBgn0037845	6.09163	0.159905	0.473084	0.998755	0.0819776	4.75496	6.40112	0.159905	0.473084	0.998755	0.078014	4.75496	6.09163	NA	NA	NA	NA	NA	6.40112	NA	NA	NA	NA	NA	6	0.48667	6	0.452472
FBgn0038832	6.39645	NA	NA	NA	NA	NA	6.93164	NA	NA	NA	NA	NA	6.69999	NA	NA	NA	NA	NA	6.69999	NA	NA	NA	NA	NA	1	0.631732	9	0.29704
FBgn0040601	4.30753	NA	NA	NA	NA	NA	4.30753	0.690167	0.914446	2.29132	0.265967	3.53045	4.30753	NA	NA	NA	NA	NA	4.30753	NA	NA	NA	NA	NA	3	0.796928	1	0.462654
FBgn0038708	4.07312	0.546418	-0.0746525	1.10299	0.135398	23.4814	5.71518	0.546418	-0.0746525	1.10299	0.0964963	23.4814	5.0584	NA	NA	NA	NA	NA	5.0584	NA	NA	NA	NA	NA	6	0.719658	9	0.870237
FBgn0285913	9.62107	-0.39231	-0.0203814	0.785678	0.0408311	12.1983	9.62107	NA	NA	NA	NA	NA	9.62107	-0.0970172	-0.122185	0.312036	0.0162163	15.4367	9.62107	-0.0970172	-0.122185	0.312036	0.0162163	15.4367	29	0.493627	1	0.271822
FBgn0085321	3.02831	1.06428	0.297601	2.2102	0.364924	1.0415	3.65009	NA	NA	NA	NA	NA	3.65009	NA	NA	NA	NA	NA	3.02831	NA	NA	NA	NA	NA	2	0.630605	7	0.373252
FBgn0039056	10.1333	-0.198278	-0.189564	0.54863	0.0270705	14.9142	9.97724	-0.198278	-0.189564	0.54863	0.0274941	14.9142	9.97724	-0.0822202	-0.0265131	0.172778	0.00865863	13.1915	9.97724	-0.0822202	-0.0265131	0.172778	0.00865863	13.1915	41	0.242229	2	0.657664
FBgn0037513	5.63381	NA	NA	NA	NA	NA	6.79692	NA	NA	NA	NA	NA	6.22048	NA	NA	NA	NA	NA	6.22048	NA	NA	NA	NA	NA	1	0.444264	9	0.754956
FBgn0040524	9.14871	NA	NA	NA	NA	NA	5.89516	0.167063	-0.818406	1.67057	0.14169	18.7692	6.87359	0.690285	0.143135	1.40994	0.102562	0.780978	6.87359	NA	NA	NA	NA	NA	11	0.521592	9	0.885449
FBgn0051320	10.9892	0.202491	0.0630804	0.424177	0.0192998	1.15353	10.3421	-0.00974539	0.453011	0.906232	0.0438126	6.08216	10.5868	0.202491	0.0630804	0.424177	0.0200333	1.15353	10.5868	0.202491	0.0630804	0.424177	0.0200333	1.15353	40	0.836066	9	0.885904
FBgn0038306	5.60059	-0.0185774	0.496616	0.993926	0.0887342	6.14282	5.60059	-0.404997	-0.189878	0.894597	0.0798664	13.6746	5.60059	NA	NA	NA	NA	NA	5.60059	NA	NA	NA	NA	NA	7	0.556835	1	0.509453
FBgn0037473	7.27699	NA	NA	NA	NA	NA	7.10523	NA	NA	NA	NA	NA	7.10523	NA	NA	NA	NA	NA	7.10523	NA	NA	NA	NA	NA	1	0.259416	2	0.437547
FBgn0038928	6.85548	NA	NA	NA	NA	NA	5.65492	NA	NA	NA	NA	NA	5.94771	NA	NA	NA	NA	NA	5.94771	NA	NA	NA	NA	NA	1	0.460769	9	0.59234
FBgn0250732	9.28095	-0.0593816	0.154542	0.331117	0.0178385	7.40126	9.36448	-0.0593816	0.154542	0.331117	0.0176794	7.40126	9.28095	-0.0593816	0.154542	0.331117	0.0178385	7.40126	9.36448	NA	NA	NA	NA	NA	18	0.362527	6	0.274282
FBgn0000140	3.80001	NA	NA	NA	NA	NA	3.80001	1.3693	-2.1581	5.11171	0.672592	20.1597	3.80001	NA	NA	NA	NA	NA	3.0754	NA	NA	NA	NA	NA	3	0.751081	8	0.554923
FBgn0039254	10.2726	0.188618	-0.245445	0.619095	0.0301334	20.5028	9.60405	-0.149499	-0.353882	0.768329	0.0400002	16.4732	9.81254	0.188618	-0.245445	0.619095	0.0315461	20.5028	9.60405	NA	NA	NA	NA	NA	20	0.298545	10	0.588596
FBgn0038621	7.6059	NA	NA	NA	NA	NA	7.6059	NA	NA	NA	NA	NA	7.6059	NA	NA	NA	NA	NA	7.6059	NA	NA	NA	NA	NA	1	0.659724	1	0.515534
FBgn0004644	4.09174	1.28144	0.410068	2.6909	0.328821	1.183	4.09174	1.28144	0.410068	2.6909	0.328821	1.183	4.09174	NA	NA	NA	NA	NA	4.09174	NA	NA	NA	NA	NA	6	0.36434	1	0.415579
FBgn0002645	11.0657	-0.060371	0.30911	0.6299	0.0284618	6.73674	10.8783	-0.060371	0.30911	0.6299	0.028952	6.73674	10.8783	-0.0550729	0.103525	0.234524	0.0107794	7.86747	11.0657	-0.0550729	0.103525	0.234524	0.0105969	7.86747	41	0.324029	7	0.620861
FBgn0250839	10.3939	-0.308236	-0.141212	0.678087	0.0326195	13.6409	9.84588	NA	NA	NA	NA	NA	10.018	NA	NA	NA	NA	NA	10.018	-0.308236	-0.141212	0.678087	0.0338436	13.6409	14	0.642468	9	0.65952
FBgn0263143	3.85703	NA	NA	NA	NA	NA	3.85703	NA	NA	NA	NA	NA	3.85703	NA	NA	NA	NA	NA	3.85703	NA	NA	NA	NA	NA	1	0.624095	1	0.477653
FBgn0038735	12.0713	-0.340499	0.10244	0.71115	0.0294561	10.8837	11.0362	-0.340499	0.10244	0.71115	0.032219	10.8837	11.3782	NA	NA	NA	NA	NA	11.3782	-0.340499	0.10244	0.71115	0.0312506	10.8837	23	0.878148	9	0.851026
FBgn0051102	5.86134	0.0816122	0.307641	0.636565	0.054302	5.00951	6.23178	NA	NA	NA	NA	NA	6.23178	NA	NA	NA	NA	NA	6.23178	0.0816122	0.307641	0.636565	0.051074	5.00951	14	0.262609	2	0.447517
FBgn0037525	14.3409	-0.0498641	0.184212	0.381684	0.0133075	7.00975	14.1631	-0.0498641	0.184212	0.381684	0.0134746	7.00975	14.1631	0.0738051	0.0743367	0.209505	0.00739616	3.01371	14.3409	0.0738051	0.0743367	0.209505	0.00730449	3.01371	41	0.608661	7	0.732355
FBgn0017590	10.0087	0.109331	0.0751968	0.265389	0.0132579	2.30132	10.9309	0.0367056	0.257493	0.520192	0.0237945	5.45914	10.6547	0.109331	0.0751968	0.265389	0.0124541	2.30132	10.6547	NA	NA	NA	NA	NA	20	0.182127	9	0.590918
FBgn0053111	9.71174	0.394619	-0.198329	0.883308	0.0454763	22.2211	9.14257	NA	NA	NA	NA	NA	9.32935	NA	NA	NA	NA	NA	9.32935	NA	NA	NA	NA	NA	2	0.50974	9	0.574465
FBgn0259992	6.28342	NA	NA	NA	NA	NA	5.89675	NA	NA	NA	NA	NA	5.89675	NA	NA	NA	NA	NA	5.89675	NA	NA	NA	NA	NA	1	0.641684	2	0.481166
FBgn0266282	8.32169	-0.0134719	-0.323638	0.647836	0.0389245	17.8411	8.80718	-0.0134719	-0.323638	0.647836	0.0367788	17.8411	8.59881	NA	NA	NA	NA	NA	8.59881	NA	NA	NA	NA	NA	6	0.929749	9	0.322918
FBgn0019990	9.282	-0.0787168	-0.0520959	0.188789	0.0101696	14.2331	9.282	-0.0787168	-0.0520959	0.188789	0.0101696	14.2331	9.282	NA	NA	NA	NA	NA	9.282	-0.0787168	-0.0520959	0.188789	0.0101696	14.2331	23	0.389373	1	0.28242
FBgn0037936	5.26491	0.319161	0.243502	0.802886	0.0762488	2.48944	6.14001	0.319161	0.243502	0.802886	0.0653815	2.48944	5.78241	NA	NA	NA	NA	NA	5.78241	0.319161	0.243502	0.802886	0.0694249	2.48944	23	0.509912	9	0.505321
FBgn0083975	10.0123	0.134696	0.2208	0.517285	0.0258324	3.90768	10.9332	0.134696	0.2208	0.517285	0.0236566	3.90768	10.6557	NA	NA	NA	NA	NA	10.6557	NA	NA	NA	NA	NA	6	0.539503	9	0.811325
FBgn0038199	5.20985	-0.223202	0.522423	1.13621	0.109045	7.54228	5.81378	-0.223202	0.522423	1.13621	0.0977171	7.54228	5.20985	NA	NA	NA	NA	NA	5.20985	NA	NA	NA	NA	NA	6	0.203934	3	0.300564
FBgn0038307	5.72314	NA	NA	NA	NA	NA	5.42158	-0.0453134	-0.3648	0.735208	0.0678039	17.528	5.42158	NA	NA	NA	NA	NA	5.42158	-0.0453134	-0.3648	0.735208	0.0678039	17.528	12	0.271837	2	0.349701
FBgn0039492	10.1544	-0.0201246	0.252341	0.506285	0.0249294	6.30398	10.3916	-0.0201246	0.252341	0.506285	0.0243604	6.30398	10.3916	-0.0773699	0.108351	0.266278	0.0128123	8.36862	10.3916	-0.0773699	0.108351	0.266278	0.0128123	8.36862	41	0.524653	2	0.660126
FBgn0037897	10.2311	-0.112349	0.0129802	0.226193	0.0110542	11.5606	10.2311	NA	NA	NA	NA	NA	10.2311	-0.112349	0.0129802	0.226193	0.0110542	11.5606	10.2311	-0.112349	0.0129802	0.226193	0.0110542	11.5606	28	0.556743	1	0.505489
FBgn0264826	6.73823	1.00651	-1.5161	3.63957	0.270069	20.2386	7.1824	0.236978	-0.997776	2.05106	0.142784	18.8907	6.73823	NA	NA	NA	NA	NA	6.73823	NA	NA	NA	NA	NA	7	0.911045	3	0.5489
FBgn0037980	7.37959	0.123146	-0.0383414	0.257953	0.0174775	22.8471	7.2523	0.123146	-0.0383414	0.257953	0.0177843	22.8471	7.2523	NA	NA	NA	NA	NA	7.37959	0.123146	-0.0383414	0.257953	0.0174775	22.8471	23	0.343937	7	0.302559
FBgn0039829	4.79228	NA	NA	NA	NA	NA	4.1477	NA	NA	NA	NA	NA	4.1477	NA	NA	NA	NA	NA	4.1477	NA	NA	NA	NA	NA	1	0.516699	2	0.555695
FBgn0039052	10.7183	0.314312	-0.309809	0.882663	0.0411756	21.0276	10.0557	0.314312	-0.309809	0.882663	0.0438888	21.0276	10.2263	0.470233	-0.00695745	0.940568	0.0459876	23.9435	10.2263	0.314312	-0.309809	0.882663	0.0431564	21.0276	43	0.524463	9	0.632785
FBgn0039013	6.55742	NA	NA	NA	NA	NA	6.55742	NA	NA	NA	NA	NA	6.55742	NA	NA	NA	NA	NA	6.55742	NA	NA	NA	NA	NA	1	0.332054	1	0.322142
FBgn0026737	5.71948	NA	NA	NA	NA	NA	5.71948	NA	NA	NA	NA	NA	5.71948	NA	NA	NA	NA	NA	5.71948	NA	NA	NA	NA	NA	1	0.451331	1	0.46003
FBgn0085404	5.62173	0.544358	0.134749	1.12158	0.0997537	0.926891	4.99423	0.544358	0.134749	1.12158	0.112287	0.926891	4.99423	0.166542	-0.333633	0.745781	0.0746642	19.7685	4.99423	0.166542	-0.333633	0.745781	0.0746642	19.7685	41	0.290238	2	0.667045
FBgn0266410	12.0316	0.176333	-0.368954	0.817851	0.0339875	19.703	12.0316	0.115165	-0.0763262	0.276323	0.0114832	21.7644	12.0316	0.115165	-0.0763262	0.276323	0.0114832	21.7644	12.0316	0.115165	-0.0763262	0.276323	0.0114832	21.7644	39	0.33792	1	0.330653
FBgn0263452	2.9747	-0.863567	0.437625	1.93625	0.325453	10.2084	4.25869	-0.863567	0.437625	1.93625	0.227329	10.2084	3.65719	NA	NA	NA	NA	NA	3.65719	NA	NA	NA	NA	NA	6	0.682121	9	0.651322
FBgn0038373	4.61443	NA	NA	NA	NA	NA	5.02505	NA	NA	NA	NA	NA	5.02505	NA	NA	NA	NA	NA	4.61443	NA	NA	NA	NA	NA	1	0.558482	7	0.390797
FBgn0037354	6.25645	NA	NA	NA	NA	NA	5.77472	-0.790285	-0.407723	1.77853	0.153992	13.8193	5.77472	NA	NA	NA	NA	NA	5.77472	NA	NA	NA	NA	NA	3	0.557876	2	0.457843
FBgn0027514	7.91909	NA	NA	NA	NA	NA	7.74702	NA	NA	NA	NA	NA	7.74702	NA	NA	NA	NA	NA	7.74702	NA	NA	NA	NA	NA	1	0.762125	2	0.458742
FBgn0039849	6.81206	-0.287293	0.32123	0.861918	0.0632641	8.7872	6.81206	NA	NA	NA	NA	NA	6.81206	NA	NA	NA	NA	NA	6.81206	NA	NA	NA	NA	NA	2	0.629453	1	0.499109
FBgn0038172	8.17726	0.122037	0.433288	0.900292	0.0550485	4.95133	7.90404	0.122037	0.433288	0.900292	0.0569514	4.95133	7.90404	NA	NA	NA	NA	NA	8.17726	NA	NA	NA	NA	NA	6	0.648437	7	0.420077
FBgn0037217	9.19508	-0.245871	-0.353428	0.861078	0.0468228	15.6783	7.88643	-0.144553	-0.607869	1.24964	0.0792272	17.1082	8.2447	-0.245871	-0.353428	0.861078	0.0522201	15.6783	8.2447	-0.144553	-0.607869	1.24964	0.0757844	17.1082	44	0.387557	9	0.77666
FBgn0019952	7.56429	-0.722877	1.13562	2.69234	0.177964	8.16526	7.56429	-0.722877	1.13562	2.69234	0.177964	8.16526	7.56429	-0.219466	0.0500815	0.450215	0.0297593	11.143	7.56429	-0.219466	0.0500815	0.450215	0.0297593	11.143	41	0.414795	1	0.300858
FBgn0259740	6.07923	0.019582	0.312171	0.62557	0.0514514	5.76071	5.70486	0.019582	0.312171	0.62557	0.0548278	5.76071	5.70486	NA	NA	NA	NA	NA	5.70486	NA	NA	NA	NA	NA	6	0.19037	2	0.610811
FBgn0038439	5.31233	-0.208622	0.245374	0.644148	0.0606276	8.69146	5.31233	-0.208622	0.245374	0.644148	0.0606276	8.69146	5.31233	-0.208622	0.245374	0.644148	0.0606276	8.69146	5.31233	-0.208622	0.245374	0.644148	0.0606276	8.69146	38	0.216569	1	0.409098
FBgn0038645	3.97858	NA	NA	NA	NA	NA	4.63012	NA	NA	NA	NA	NA	4.63012	NA	NA	NA	NA	NA	3.97858	NA	NA	NA	NA	NA	1	0.676762	7	0.256857
FBgn0267113	1.47766	NA	NA	NA	NA	NA	2.84569	NA	NA	NA	NA	NA	1.47766	NA	NA	NA	NA	NA	1.47766	NA	NA	NA	NA	NA	1	0.489914	3	0.485974
FBgn0037824	5.02599	NA	NA	NA	NA	NA	4.30512	NA	NA	NA	NA	NA	4.30512	NA	NA	NA	NA	NA	4.30512	NA	NA	NA	NA	NA	1	0.610395	2	0.698455
FBgn0051199	10.0694	-0.396733	-0.709983	1.62662	0.0807705	16.0536	9.64805	-0.127679	-0.942674	1.90256	0.0985984	17.4858	9.64805	-0.0665205	-0.279476	0.574566	0.0297763	17.1074	9.64805	-0.0665205	-0.279476	0.574566	0.0297763	17.1074	42	0.929021	2	0.461599
FBgn0085316	5.65513	-0.278904	-0.410488	0.992549	0.0877564	15.7204	5.29039	-0.278904	-0.410488	0.992549	0.0938068	15.7204	5.29039	NA	NA	NA	NA	NA	5.29039	NA	NA	NA	NA	NA	6	0.780204	2	0.341007
FBgn0039204	7.75801	-0.286375	0.0753398	0.592239	0.0381695	11.0174	7.38939	NA	NA	NA	NA	NA	7.38939	NA	NA	NA	NA	NA	7.38939	NA	NA	NA	NA	NA	2	0.467407	2	0.545955
FBgn0038631	4.49748	NA	NA	NA	NA	NA	5.10227	NA	NA	NA	NA	NA	4.49748	NA	NA	NA	NA	NA	5.10227	NA	NA	NA	NA	NA	1	0.462002	6	0.575626
FBgn0037584	4.24581	NA	NA	NA	NA	NA	4.8553	NA	NA	NA	NA	NA	4.24581	NA	NA	NA	NA	NA	4.24581	NA	NA	NA	NA	NA	1	0.445483	3	0.553981
FBgn0263346	13.4476	0.133453	-0.0143926	0.268454	0.00998146	23.5896	13.0736	0.133453	-0.0143926	0.268454	0.010267	23.5896	13.2038	0.133453	-0.0143926	0.268454	0.0101658	23.5896	13.2038	NA	NA	NA	NA	NA	18	0.510169	9	0.732947
FBgn0040256	6.04334	-0.2322	0.21104	0.627551	0.0519209	9.18221	6.59779	-0.2322	0.21104	0.627551	0.0475576	9.18221	6.59779	-0.2322	0.21104	0.627551	0.0475576	9.18221	6.59779	NA	NA	NA	NA	NA	18	0.297135	2	0.473753
FBgn0038638	6.93335	0.613155	0.918629	2.20893	0.159297	3.75188	6.53396	0.0760327	0.624071	1.25737	0.0962182	5.53691	6.93335	NA	NA	NA	NA	NA	6.53396	NA	NA	NA	NA	NA	7	0.513376	6	0.624901
FBgn0016917	12.143	0.0116051	0.223499	0.447599	0.0184304	5.80184	12.3741	0.0116051	0.223499	0.447599	0.0180861	5.80184	12.2408	-0.177231	0.14853	0.462479	0.0188909	9.33567	12.3741	-0.111053	0.32712	0.690913	0.0279176	7.25012	51	0.253229	10	0.410268
FBgn0038519	7.29293	-0.252877	-0.353336	0.869006	0.0595786	15.6273	7.29293	NA	NA	NA	NA	NA	7.29293	NA	NA	NA	NA	NA	7.29293	NA	NA	NA	NA	NA	2	0.479287	1	0.35102
FBgn0000247	11.1542	-0.105279	0.0385447	0.224227	0.0100513	10.6594	11.0696	NA	NA	NA	NA	NA	11.0696	-0.105279	0.0385447	0.224227	0.0101281	10.6594	11.0696	-0.105279	0.0385447	0.224227	0.0101281	10.6594	28	0.236756	2	0.239917
FBgn0038665	5.70092	NA	NA	NA	NA	NA	6.12478	NA	NA	NA	NA	NA	5.70092	NA	NA	NA	NA	NA	5.70092	NA	NA	NA	NA	NA	1	0.619633	3	0.366467
FBgn0037885	5.45147	0.16321	0.423772	0.908229	0.0833013	4.59576	5.11239	NA	NA	NA	NA	NA	5.11239	NA	NA	NA	NA	NA	5.11239	NA	NA	NA	NA	NA	2	0.26538	2	0.490805
FBgn0051007	4.84189	0.357973	0.478708	1.1955	0.123454	3.54742	5.85093	0.357973	0.478708	1.1955	0.102163	3.54742	5.45235	NA	NA	NA	NA	NA	5.45235	NA	NA	NA	NA	NA	6	0.613505	9	0.534416
FBgn0261861	1.23751	-0.594243	-0.147303	1.22446	0.494727	12.9281	3.29462	-0.594243	-0.147303	1.22446	0.185827	12.9281	3.29462	-0.594243	-0.147303	1.22446	0.185827	12.9281	2.30633	-0.594243	-0.147303	1.22446	0.265456	12.9281	38	0.20208	11	0.416752
FBgn0020912	5.47561	NA	NA	NA	NA	NA	6.43799	NA	NA	NA	NA	NA	6.43799	NA	NA	NA	NA	NA	5.97076	NA	NA	NA	NA	NA	1	0.762888	11	0.596729
FBgn0037846	8.08194	NA	NA	NA	NA	NA	8.08194	0.382819	0.399112	1.10606	0.0684277	3.07958	8.08194	NA	NA	NA	NA	NA	8.08194	NA	NA	NA	NA	NA	3	0.443296	1	0.511922
FBgn0267686	5.22322	0.354201	-0.314445	0.947279	0.0906797	21.2268	5.75491	0.354201	-0.314445	0.947279	0.0823018	21.2268	5.22322	NA	NA	NA	NA	NA	5.22322	NA	NA	NA	NA	NA	6	0.455004	3	0.428691
FBgn0039882	8.00244	-0.176263	-0.0925993	0.398213	0.0248807	13.8477	7.81776	-0.176263	-0.0925993	0.398213	0.0254685	13.8477	7.81776	-0.176263	-0.0925993	0.398213	0.0254685	13.8477	7.81776	-0.176263	-0.0925993	0.398213	0.0254685	13.8477	38	0.471172	2	0.46453
FBgn0037360	9.1879	NA	NA	NA	NA	NA	9.07676	NA	NA	NA	NA	NA	9.1879	NA	NA	NA	NA	NA	9.07676	NA	NA	NA	NA	NA	1	0.71172	6	0.396654
FBgn0051473	4.56188	NA	NA	NA	NA	NA	3.87331	NA	NA	NA	NA	NA	3.87331	NA	NA	NA	NA	NA	3.87331	NA	NA	NA	NA	NA	1	0.679431	2	0.557082
FBgn0263396	13.0346	-0.153095	0.233047	0.557671	0.021392	8.22014	13.2951	-0.153095	0.233047	0.557671	0.0209727	8.22014	13.2951	NA	NA	NA	NA	NA	13.2951	NA	NA	NA	NA	NA	6	0.735743	2	0.672057
FBgn0003598	9.49689	-0.0748447	0.0586512	0.190176	0.0100125	9.46109	9.38864	NA	NA	NA	NA	NA	9.38864	-0.0748447	0.0586512	0.190176	0.010128	9.46109	9.38864	-0.0748447	0.0586512	0.190176	0.010128	9.46109	28	0.25599	2	0.446271
FBgn0037543	6.22446	NA	NA	NA	NA	NA	5.93979	NA	NA	NA	NA	NA	5.93979	NA	NA	NA	NA	NA	5.93979	NA	NA	NA	NA	NA	1	0.681636	2	0.605418
FBgn0038008	3.54723	NA	NA	NA	NA	NA	4.33755	NA	NA	NA	NA	NA	3.54723	NA	NA	NA	NA	NA	3.54723	NA	NA	NA	NA	NA	1	0.46296	3	0.642822
FBgn0287209	8.12031	0.147086	-0.411363	0.873737	0.0537995	19.3117	9.13286	NA	NA	NA	NA	NA	8.74123	0.147086	-0.411363	0.873737	0.0499779	19.3117	8.74123	0.147086	-0.411363	0.873737	0.0499779	19.3117	28	0.480653	9	0.887758
FBgn0038398	10.244	0.345582	-0.122261	0.733144	0.0357842	22.7011	10.3823	0.345582	-0.122261	0.733144	0.0353073	22.7011	10.244	NA	NA	NA	NA	NA	10.3823	0.213066	0.203682	0.58952	0.0283906	2.914	26	0.77137	6	0.420085
FBgn0037544	6.60302	0.351603	-0.438932	1.12479	0.0851722	20.5798	6.16025	0.351603	-0.438932	1.12479	0.0912939	20.5798	6.16025	NA	NA	NA	NA	NA	6.16025	NA	NA	NA	NA	NA	6	0.542728	2	0.681042
FBgn0265082	13.8094	0.160124	0.141475	0.42734	0.0154728	2.76411	13.9759	0.160124	0.141475	0.42734	0.0152885	2.76411	13.8997	-0.0680059	0.115796	0.268578	0.00966128	8.02835	13.9759	NA	NA	NA	NA	NA	21	0.645228	10	0.325938
FBgn0051010	2.16912	NA	NA	NA	NA	NA	2.9663	NA	NA	NA	NA	NA	2.9663	NA	NA	NA	NA	NA	2.16912	NA	NA	NA	NA	NA	1	0.657377	7	0.527722
FBgn0054046	2.66796	0.516547	-0.0936727	1.04994	0.196769	23.3148	3.54098	NA	NA	NA	NA	NA	3.54098	0.516547	-0.0936727	1.04994	0.148256	23.3148	3.54098	0.516547	-0.0936727	1.04994	0.148256	23.3148	28	0.202156	2	0.5831
FBgn0266268	7.60468	-0.543499	-0.213905	1.16815	0.076805	13.4322	7.60468	-0.543499	-0.213905	1.16815	0.076805	13.4322	7.60468	NA	NA	NA	NA	NA	7.60468	NA	NA	NA	NA	NA	6	0.838938	1	0.260488
FBgn0046685	8.62289	NA	NA	NA	NA	NA	8.77475	NA	NA	NA	NA	NA	8.62289	NA	NA	NA	NA	NA	8.77475	NA	NA	NA	NA	NA	1	0.639687	6	0.5202
FBgn0039774	7.24946	NA	NA	NA	NA	NA	7.84078	NA	NA	NA	NA	NA	7.63802	NA	NA	NA	NA	NA	7.63802	NA	NA	NA	NA	NA	1	0.710926	9	0.481069
FBgn0038772	6.37735	-0.313062	-0.180413	0.722652	0.0566577	13.9969	6.2023	-0.313062	-0.180413	0.722652	0.0582568	13.9969	6.2023	NA	NA	NA	NA	NA	6.2023	NA	NA	NA	NA	NA	6	0.887573	2	0.371872
FBgn0002431	11.8751	0.00292723	0.193808	0.38766	0.0163224	5.94231	12.1704	0.00292723	0.193808	0.38766	0.0159263	5.94231	12.0718	-0.0964927	0.0299778	0.202084	0.00837007	10.8494	12.1704	-0.0964927	0.0299778	0.202084	0.00830225	10.8494	41	0.57666	10	0.617423
FBgn0028688	7.6005	NA	NA	NA	NA	NA	7.80158	NA	NA	NA	NA	NA	7.6005	NA	NA	NA	NA	NA	7.80158	NA	NA	NA	NA	NA	1	0.781625	6	0.318232
FBgn0026257	7.28953	-0.0952592	-0.394687	0.812039	0.055699	17.0954	7.28953	NA	NA	NA	NA	NA	7.28953	NA	NA	NA	NA	NA	7.28953	NA	NA	NA	NA	NA	2	0.571444	1	0.429866
FBgn0263755	7.02032	-0.133497	0.344175	0.738316	0.0525842	7.41334	7.13887	-0.243419	0.0133325	0.487568	0.0341488	11.791	7.13887	NA	NA	NA	NA	NA	7.13887	NA	NA	NA	NA	NA	7	0.433121	2	0.316961
FBgn0037301	9.53316	0.214863	0.0322036	0.434526	0.0227902	0.568269	8.97842	0.214863	0.0322036	0.434526	0.0241983	0.568269	9.1479	NA	NA	NA	NA	NA	9.1479	NA	NA	NA	NA	NA	6	0.837794	9	0.814421
FBgn0038277	4.43211	0.0454644	1.11042	2.22271	0.25075	5.8437	2.72208	0.0454644	1.11042	2.22271	0.408273	5.8437	3.2739	NA	NA	NA	NA	NA	3.2739	NA	NA	NA	NA	NA	6	0.821478	9	0.622904
FBgn0266750	9.3644	NA	NA	NA	NA	NA	9.53283	NA	NA	NA	NA	NA	9.53283	NA	NA	NA	NA	NA	9.3644	NA	NA	NA	NA	NA	1	0.479647	7	0.328426
FBgn0037958	7.39138	-0.420538	0.06578	0.851304	0.0575876	11.4073	7.39138	-0.420538	0.06578	0.851304	0.0575876	11.4073	7.39138	NA	NA	NA	NA	NA	7.39138	NA	NA	NA	NA	NA	6	0.814305	1	0.348695
FBgn0039828	4.84912	NA	NA	NA	NA	NA	4.84912	NA	NA	NA	NA	NA	4.84912	NA	NA	NA	NA	NA	4.84912	NA	NA	NA	NA	NA	1	0.758963	1	0.292759
FBgn0037282	9.35607	NA	NA	NA	NA	NA	9.24391	NA	NA	NA	NA	NA	9.35607	NA	NA	NA	NA	NA	9.24391	NA	NA	NA	NA	NA	1	0.533647	6	0.456736
FBgn0250821	4.67423	0.965354	-0.182464	1.96489	0.210184	23.2864	2.73777	0.965354	-0.182464	1.96489	0.35885	23.2864	3.30347	NA	NA	NA	NA	NA	3.30347	NA	NA	NA	NA	NA	6	0.819383	9	0.722767
FBgn0039580	7.40806	NA	NA	NA	NA	NA	7.40806	NA	NA	NA	NA	NA	7.40806	NA	NA	NA	NA	NA	7.40806	NA	NA	NA	NA	NA	1	0.628738	1	0.274851
FBgn0038980	9.29154	NA	NA	NA	NA	NA	10.0456	0.0591918	0.238937	0.49232	0.0245043	5.07242	10.0456	NA	NA	NA	NA	NA	9.70437	NA	NA	NA	NA	NA	3	0.180638	11	0.728783
FBgn0262125	10.3092	-0.185174	0.246143	0.616038	0.029878	8.46361	10.3092	-0.132001	0.0677327	0.296729	0.0143914	10.1891	10.3092	-0.132001	0.0677327	0.296729	0.0143914	10.1891	10.4235	NA	NA	NA	NA	NA	19	0.390361	8	0.415918
FBgn0265199	4.6063	-0.863724	-0.280469	1.81624	0.197147	13.1993	4.6063	NA	NA	NA	NA	NA	4.6063	NA	NA	NA	NA	NA	4.6063	NA	NA	NA	NA	NA	2	0.596518	1	0.372237
FBgn0037578	6.83993	-0.079306	0.254885	0.533875	0.0390264	7.15222	7.52905	-0.0815499	0.56155	1.13488	0.0753668	6.55086	7.34658	NA	NA	NA	NA	NA	7.34658	NA	NA	NA	NA	NA	7	0.319827	9	0.744248
FBgn0265376	5.36358	NA	NA	NA	NA	NA	6.1487	NA	NA	NA	NA	NA	5.77866	NA	NA	NA	NA	NA	5.77866	NA	NA	NA	NA	NA	1	0.640297	9	0.513211
FBgn0037330	6.1982	-0.416984	-0.0827015	0.850212	0.0685854	12.7479	6.1982	NA	NA	NA	NA	NA	6.1982	NA	NA	NA	NA	NA	6.1982	NA	NA	NA	NA	NA	2	0.557754	1	0.450695
FBgn0003483	4.43728	NA	NA	NA	NA	NA	4.89531	NA	NA	NA	NA	NA	4.89531	NA	NA	NA	NA	NA	4.43728	NA	NA	NA	NA	NA	1	0.405816	7	0.359224
FBgn0038145	10.5984	0.16319	0.0372405	0.33477	0.0157934	0.856999	10.7227	NA	NA	NA	NA	NA	10.7227	NA	NA	NA	NA	NA	10.7227	NA	NA	NA	NA	NA	2	0.354058	2	0.455165
FBgn0037627	7.29701	0.881709	0.867315	2.47358	0.169493	2.96857	6.99439	0.881709	0.867315	2.47358	0.176826	2.96857	6.99439	NA	NA	NA	NA	NA	7.29701	NA	NA	NA	NA	NA	6	0.563489	7	0.454723
FBgn0264839	6.90285	-0.429465	0.0841417	0.87526	0.0633984	11.261	6.62855	-0.429465	0.0841417	0.87526	0.066022	11.261	6.62855	NA	NA	NA	NA	NA	6.62855	NA	NA	NA	NA	NA	6	0.619884	2	0.314736
FBgn0262825	5.91501	NA	NA	NA	NA	NA	5.91501	NA	NA	NA	NA	NA	5.91501	NA	NA	NA	NA	NA	5.91501	NA	NA	NA	NA	NA	1	0.677113	1	0.287706
FBgn0085336	3.53737	0.620127	0.8853	2.16177	0.305562	3.66599	4.13761	-0.973908	-0.172472	1.97812	0.239042	12.6695	3.53737	NA	NA	NA	NA	NA	3.53737	NA	NA	NA	NA	NA	7	0.232888	3	0.356099
FBgn0038590	9.00626	0.296218	-0.0128151	0.59299	0.032921	23.8349	8.00385	0.296218	-0.0128151	0.59299	0.037044	23.8349	8.31238	NA	NA	NA	NA	NA	8.31238	NA	NA	NA	NA	NA	6	0.431924	9	0.861424
FBgn0039311	6.17083	NA	NA	NA	NA	NA	6.17083	NA	NA	NA	NA	NA	6.17083	0.932443	0.0436473	1.86693	0.15127	0.178669	6.17083	0.932443	0.0436473	1.86693	0.15127	0.178669	16	0.489462	1	0.497959
FBgn0051251	5.86049	-0.41504	-0.366917	1.10795	0.0945268	14.7652	5.53698	-0.41504	-0.366917	1.10795	0.10005	14.7652	5.53698	NA	NA	NA	NA	NA	5.53698	NA	NA	NA	NA	NA	6	0.576125	2	0.489725
FBgn0250908	9.46233	NA	NA	NA	NA	NA	10.3384	0.106419	0.25296	0.548867	0.0265451	4.47891	10.0666	NA	NA	NA	NA	NA	10.0666	NA	NA	NA	NA	NA	3	0.508485	9	0.746493
FBgn0039489	6.63274	-0.0395112	-0.283951	0.573374	0.043223	17.4719	6.37906	-0.0395112	-0.283951	0.573374	0.0449419	17.4719	6.37906	NA	NA	NA	NA	NA	6.37906	NA	NA	NA	NA	NA	6	0.723645	2	0.652896
FBgn0040606	9.08362	NA	NA	NA	NA	NA	9.93906	-0.0769906	0.301102	0.621579	0.0312695	6.9562	9.68151	NA	NA	NA	NA	NA	9.68151	-0.0769906	0.301102	0.621579	0.0321013	6.9562	12	0.361864	9	0.863808
FBgn0039159	4.90592	-0.689827	-0.0413148	1.38213	0.140863	12.2285	5.25415	-0.689827	-0.0413148	1.38213	0.131527	12.2285	4.90592	NA	NA	NA	NA	NA	5.25415	NA	NA	NA	NA	NA	6	0.792004	6	0.520571
FBgn0039519	2.14297	NA	NA	NA	NA	NA	4.26522	NA	NA	NA	NA	NA	6.07769	NA	NA	NA	NA	NA	2.14297	NA	NA	NA	NA	NA	1	0.506088	12	0.722377
FBgn0002783	9.87035	-0.119469	0.102817	0.31524	0.015969	9.28561	9.87035	-0.119469	0.102817	0.31524	0.015969	9.28561	9.87035	NA	NA	NA	NA	NA	9.87035	NA	NA	NA	NA	NA	6	0.250329	1	0.252013
FBgn0261792	5.77679	NA	NA	NA	NA	NA	5.77679	NA	NA	NA	NA	NA	5.77679	NA	NA	NA	NA	NA	5.77679	NA	NA	NA	NA	NA	1	0.754858	1	0.231642
FBgn0038195	9.63723	-0.130364	-0.114971	0.347639	0.0180362	14.7607	9.52685	-0.130364	-0.114971	0.347639	0.0182452	14.7607	9.52685	NA	NA	NA	NA	NA	9.52685	NA	NA	NA	NA	NA	6	0.589867	2	0.609956
FBgn0026597	10.4432	NA	NA	NA	NA	NA	10.3689	NA	NA	NA	NA	NA	10.4432	NA	NA	NA	NA	NA	10.3689	NA	NA	NA	NA	NA	1	0.246298	6	0.461956
FBgn0260793	10.3446	NA	NA	NA	NA	NA	10.9522	0.100002	0.242645	0.524888	0.0239627	4.50679	10.7741	NA	NA	NA	NA	NA	10.7741	NA	NA	NA	NA	NA	3	0.621677	9	0.807209
FBgn0004666	6.59247	NA	NA	NA	NA	NA	7.32742	0.00428023	0.400525	0.801096	0.0546643	5.95918	7.05994	NA	NA	NA	NA	NA	7.05994	NA	NA	NA	NA	NA	3	0.179247	9	0.480486
FBgn0264751	5.73266	NA	NA	NA	NA	NA	6.01564	NA	NA	NA	NA	NA	5.73266	NA	NA	NA	NA	NA	5.73266	NA	NA	NA	NA	NA	1	0.545887	3	0.248382
FBgn0039302	11.898	-0.15001	-0.0824691	0.342368	0.0143876	13.92	11.898	-0.15001	-0.0824691	0.342368	0.0143876	13.92	11.7926	-0.15001	-0.0824691	0.342368	0.0145162	13.92	11.898	-0.15001	-0.0824691	0.342368	0.0143876	13.92	38	0.487416	4	0.288796
FBgn0037327	9.92369	-0.176142	0.0130907	0.353255	0.0177986	11.7166	9.63353	-0.483552	-0.108014	0.990939	0.0514318	12.8395	9.73181	NA	NA	NA	NA	NA	9.73181	-0.176142	0.0130907	0.353255	0.0181495	11.7166	25	0.725998	9	0.463611
FBgn0038262	6.46033	0.483675	1.0262	2.26894	0.175605	4.31761	6.46033	0.0666262	0.579771	1.16717	0.0903338	5.56296	6.46033	0.0666262	0.579771	1.16717	0.0903338	5.56296	6.46033	0.0666262	0.579771	1.16717	0.0903338	5.56296	39	0.687259	1	0.40338
FBgn0037943	6.80286	NA	NA	NA	NA	NA	6.80286	NA	NA	NA	NA	NA	6.80286	NA	NA	NA	NA	NA	6.80286	NA	NA	NA	NA	NA	1	0.510222	1	0.401931
FBgn0052865	5.46551	NA	NA	NA	NA	NA	4.27745	NA	NA	NA	NA	NA	4.27745	NA	NA	NA	NA	NA	4.27745	NA	NA	NA	NA	NA	1	0.686135	2	0.419975
FBgn0261508	4.25783	NA	NA	NA	NA	NA	4.79761	NA	NA	NA	NA	NA	4.25783	NA	NA	NA	NA	NA	4.25783	NA	NA	NA	NA	NA	1	0.782586	3	0.381838
FBgn0266717	13.4882	NA	NA	NA	NA	NA	13.8825	NA	NA	NA	NA	NA	13.7265	-0.122939	0.0341821	0.255206	0.00929608	10.9641	13.8825	-0.122939	0.0341821	0.255206	0.00919161	10.9641	16	0.372403	10	0.777282
FBgn0265161	2.70585	1.0085	-0.0526158	2.01974	0.373218	23.8009	2.70585	1.0085	-0.0526158	2.01974	0.373218	23.8009	2.70585	1.0085	-0.0526158	2.01974	0.373218	23.8009	2.70585	1.0085	-0.0526158	2.01974	0.373218	23.8009	38	0.393571	1	0.440176
FBgn0010401	1.975	NA	NA	NA	NA	NA	3.49052	NA	NA	NA	NA	NA	2.90832	NA	NA	NA	NA	NA	2.90832	NA	NA	NA	NA	NA	1	0.371917	9	0.276363
FBgn0039252	7.98806	-0.0838549	-0.0974968	0.257195	0.0160987	15.2868	8.15243	-0.0838549	-0.0974968	0.257195	0.0157741	15.2868	7.98806	-0.0838549	-0.0974968	0.257195	0.0160987	15.2868	8.15243	-0.0838549	-0.0974968	0.257195	0.0157741	15.2868	38	0.229968	6	0.632903
FBgn0028646	10.3914	0.183386	0.0484157	0.379339	0.0182525	0.985945	10.3914	0.183386	0.0484157	0.379339	0.0182525	0.985945	10.3914	NA	NA	NA	NA	NA	10.3914	0.183386	0.0484157	0.379339	0.0182525	0.985945	23	0.53249	1	0.231502
FBgn0039734	9.50013	0.106346	-0.0772981	0.26294	0.0138388	21.5992	9.50013	0.106346	-0.0772981	0.26294	0.0138388	21.5992	9.50013	NA	NA	NA	NA	NA	9.50013	NA	NA	NA	NA	NA	6	0.389858	1	0.447622
FBgn0263662	6.5848	1.12604	-1.29414	3.4309	0.260517	20.7351	7.20637	0.114779	-1.03118	2.07509	0.143976	18.4234	6.89676	NA	NA	NA	NA	NA	6.5848	NA	NA	NA	NA	NA	7	0.841485	12	0.440065
FBgn0038363	6.75619	-0.294696	-0.170417	0.680845	0.0503867	14.0027	6.21549	-0.294696	-0.170417	0.680845	0.05477	14.0027	6.21549	NA	NA	NA	NA	NA	6.21549	NA	NA	NA	NA	NA	6	0.59106	2	0.585123
FBgn0002921	16.2138	0.504461	0.00361496	1.00895	0.031114	0.0273716	16.2949	0.504461	0.00361496	1.00895	0.030959	0.0273716	16.2949	NA	NA	NA	NA	NA	16.2949	NA	NA	NA	NA	NA	6	0.895607	2	0.264547
FBgn0038221	5.72145	0.500833	0.509305	1.4286	0.124846	3.03204	5.72145	NA	NA	NA	NA	NA	5.72145	NA	NA	NA	NA	NA	5.72145	NA	NA	NA	NA	NA	2	0.469483	1	0.464779
FBgn0267703	7.30983	NA	NA	NA	NA	NA	7.30983	NA	NA	NA	NA	NA	7.30983	NA	NA	NA	NA	NA	7.05243	-0.265321	-0.00262643	0.530669	0.0376231	12.0378	5	0.300827	8	0.300901
FBgn0020235	9.26878	0.191	-0.0597703	0.400268	0.0215923	22.8416	9.5778	0.191	-0.0597703	0.400268	0.0208956	22.8416	9.26878	NA	NA	NA	NA	NA	9.5778	0.191	-0.0597703	0.400268	0.0208956	22.8416	23	0.598572	6	0.742012
FBgn0261986	9.65857	NA	NA	NA	NA	NA	9.4239	NA	NA	NA	NA	NA	9.4239	NA	NA	NA	NA	NA	9.4239	NA	NA	NA	NA	NA	1	0.584453	2	0.376858
FBgn0028992	5.22785	NA	NA	NA	NA	NA	5.22785	-0.494857	0.616315	1.58079	0.15119	8.58413	5.22785	NA	NA	NA	NA	NA	5.22785	NA	NA	NA	NA	NA	3	0.335364	1	0.41626
FBgn0039623	9.87193	NA	NA	NA	NA	NA	9.77746	NA	NA	NA	NA	NA	9.77746	NA	NA	NA	NA	NA	9.87193	NA	NA	NA	NA	NA	1	0.36731	7	0.689268
FBgn0265167	4.43025	-0.188778	0.659565	1.3721	0.154856	7.0648	4.98824	-0.188778	0.659565	1.3721	0.137533	7.0648	4.98824	NA	NA	NA	NA	NA	4.43025	NA	NA	NA	NA	NA	6	0.724499	7	0.372016
FBgn0000083	9.45719	0.0253446	0.87856	1.75785	0.0929372	5.88984	9.80534	0.0253446	0.87856	1.75785	0.0896374	5.88984	9.45719	NA	NA	NA	NA	NA	9.80534	NA	NA	NA	NA	NA	6	0.880508	6	0.478436
FBgn0039827	8.21329	0.165247	0.627695	1.29816	0.0790282	5.01673	8.69871	0.165247	0.627695	1.29816	0.0746182	5.01673	8.69871	NA	NA	NA	NA	NA	8.69871	NA	NA	NA	NA	NA	6	0.658328	2	0.663346
FBgn0039844	9.18094	NA	NA	NA	NA	NA	9.93741	-0.0193892	0.248757	0.499023	0.0251083	6.29712	9.70444	-0.0193892	0.248757	0.499023	0.0257111	6.29712	9.70444	-0.0193892	0.248757	0.499023	0.0257111	6.29712	33	0.540245	9	0.853243
FBgn0013279	6.66713	1.22756	-0.23075	2.49812	0.187346	23.2903	5.23624	NA	NA	NA	NA	NA	5.23624	NA	NA	NA	NA	NA	5.23624	NA	NA	NA	NA	NA	2	0.569385	2	0.647416
FBgn0039682	9.96081	0.125437	0.252661	0.564169	0.0283195	4.23982	10.3298	0.125437	0.252661	0.564169	0.0273078	4.23982	9.96081	NA	NA	NA	NA	NA	10.3298	0.125437	0.252661	0.564169	0.0273078	4.23982	23	0.717008	6	0.527961
FBgn0037831	9.2996	0.010836	-0.160365	0.321462	0.0172836	18.2577	9.48813	0.010836	-0.160365	0.321462	0.0169402	18.2577	9.48813	NA	NA	NA	NA	NA	9.2996	0.010836	-0.160365	0.321462	0.0172836	18.2577	23	0.59082	7	0.700111
FBgn0037683	4.98623	0.345274	0.950634	2.02279	0.202838	4.66925	5.34018	0.345274	0.950634	2.02279	0.189393	4.66925	5.34018	NA	NA	NA	NA	NA	5.34018	NA	NA	NA	NA	NA	6	0.918327	2	0.387743
FBgn0051089	3.79656	0.402269	0.393158	1.12498	0.148158	2.95625	3.79656	0.402269	0.393158	1.12498	0.148158	2.95625	3.79656	0.402269	0.393158	1.12498	0.148158	2.95625	3.79656	0.402269	0.393158	1.12498	0.148158	2.95625	38	0.406312	1	0.378684
FBgn0040255	4.62945	1.37936	0.0942824	2.76515	0.298648	0.260682	4.62945	1.37936	0.0942824	2.76515	0.298648	0.260682	4.62945	1.37936	0.0942824	2.76515	0.298648	0.260682	4.62945	1.37936	0.0942824	2.76515	0.298648	0.260682	38	0.740769	1	0.384672
FBgn0042094	8.48608	NA	NA	NA	NA	NA	8.16934	NA	NA	NA	NA	NA	8.28659	NA	NA	NA	NA	NA	8.16934	NA	NA	NA	NA	NA	1	0.420617	10	0.410706
FBgn0037638	9.3799	0.0377166	-0.251506	0.508637	0.0271131	18.5686	9.21733	0.0377166	-0.251506	0.508637	0.0275913	18.5686	9.21733	NA	NA	NA	NA	NA	9.21733	NA	NA	NA	NA	NA	6	0.85139	2	0.502213
FBgn0039632	9.33273	0.0702543	-0.225858	0.473064	0.0253444	19.1519	9.14554	0.0702543	-0.225858	0.473064	0.0258631	19.1519	9.14554	NA	NA	NA	NA	NA	9.14554	NA	NA	NA	NA	NA	6	0.903141	2	0.409846
FBgn0038448	5.31498	NA	NA	NA	NA	NA	4.74829	NA	NA	NA	NA	NA	4.74829	NA	NA	NA	NA	NA	4.74829	NA	NA	NA	NA	NA	1	0.542419	2	0.690005
FBgn0261436	8.81633	0.173852	0.651517	1.34863	0.0764846	5.00395	8.21212	0.173852	0.651517	1.34863	0.0821121	5.00395	8.49007	0.0124526	0.250747	0.502112	0.0295706	5.81046	8.49007	0.0124526	0.250747	0.502112	0.0295706	5.81046	41	0.610796	9	0.817372
FBgn0038234	5.09529	-0.391496	-0.472085	1.22659	0.120365	15.3554	5.09529	-0.391496	-0.472085	1.22659	0.120365	15.3554	5.09529	NA	NA	NA	NA	NA	5.09529	NA	NA	NA	NA	NA	6	0.426186	1	0.37217
FBgn0005777	10.0045	0.00772814	0.441866	0.883868	0.0441737	5.9332	9.78101	0.00772814	0.441866	0.883868	0.0451829	5.9332	9.78101	0.0780157	0.184546	0.400717	0.0204845	4.47227	10.0045	NA	NA	NA	NA	NA	21	0.36859	7	0.501673
FBgn0038301	8.77106	0.105526	-0.184155	0.424495	0.0241986	19.9876	7.927	0.105526	-0.184155	0.424495	0.0267752	19.9876	8.17137	NA	NA	NA	NA	NA	8.17137	NA	NA	NA	NA	NA	6	0.588231	9	0.870505
FBgn0259704	5.756	NA	NA	NA	NA	NA	4.69709	NA	NA	NA	NA	NA	4.69709	NA	NA	NA	NA	NA	4.69709	NA	NA	NA	NA	NA	1	0.5488	2	0.714825
FBgn0039155	6.35321	-0.572761	0.111209	1.16691	0.0918366	11.2675	6.35321	NA	NA	NA	NA	NA	6.35321	-0.572761	0.111209	1.16691	0.0918366	11.2675	6.35321	-0.572761	0.111209	1.16691	0.0918366	11.2675	28	0.504821	1	0.450559
FBgn0037603	6.59332	NA	NA	NA	NA	NA	6.21885	NA	NA	NA	NA	NA	6.21885	NA	NA	NA	NA	NA	6.21885	NA	NA	NA	NA	NA	1	0.797421	2	0.56829
FBgn0267207	4.47405	NA	NA	NA	NA	NA	4.47405	NA	NA	NA	NA	NA	4.47405	NA	NA	NA	NA	NA	4.47405	NA	NA	NA	NA	NA	1	0.504762	1	0.256935
FBgn0037611	5.12141	-0.45809	-0.105671	0.940239	0.091795	12.866	3.99252	0.573282	-0.0194098	1.14722	0.143671	23.8707	3.99252	NA	NA	NA	NA	NA	3.99252	NA	NA	NA	NA	NA	7	0.134776	2	0.47367
FBgn0005642	8.85406	NA	NA	NA	NA	NA	8.85406	NA	NA	NA	NA	NA	8.85406	NA	NA	NA	NA	NA	8.85406	NA	NA	NA	NA	NA	1	0.800283	1	0.337166
FBgn0037446	7.59306	-0.171948	-0.0289931	0.34875	0.0229651	12.6381	7.59306	-0.171948	-0.0289931	0.34875	0.0229651	12.6381	7.59306	NA	NA	NA	NA	NA	7.59306	NA	NA	NA	NA	NA	6	0.207897	1	0.270608
FBgn0039306	6.2385	NA	NA	NA	NA	NA	6.2385	NA	NA	NA	NA	NA	6.2385	NA	NA	NA	NA	NA	6.2385	NA	NA	NA	NA	NA	1	0.314314	1	0.352331
FBgn0051445	7.80688	0.119668	0.30656	0.658178	0.0421537	4.57843	8.15627	0.119668	0.30656	0.658178	0.040348	4.57843	8.15627	NA	NA	NA	NA	NA	8.15627	0.119668	0.30656	0.658178	0.040348	4.57843	23	0.433545	2	0.546767
FBgn0038083	2.96944	NA	NA	NA	NA	NA	3.69248	NA	NA	NA	NA	NA	2.96944	NA	NA	NA	NA	NA	2.96944	NA	NA	NA	NA	NA	1	0.304628	3	0.445891
FBgn0266259	0.873615	NA	NA	NA	NA	NA	2.05954	NA	NA	NA	NA	NA	2.05954	NA	NA	NA	NA	NA	2.05954	NA	NA	NA	NA	NA	1	0.627245	2	0.295536
FBgn0062442	7.43215	-0.086674	-0.231751	0.494857	0.0332916	16.633	7.43215	-0.086674	-0.231751	0.494857	0.0332916	16.633	7.43215	-0.086674	-0.231751	0.494857	0.0332916	16.633	7.43215	NA	NA	NA	NA	NA	18	0.662023	1	0.290354
FBgn0041588	6.96542	NA	NA	NA	NA	NA	6.96542	NA	NA	NA	NA	NA	6.96542	NA	NA	NA	NA	NA	6.96542	NA	NA	NA	NA	NA	1	0.659622	1	0.292723
FBgn0010774	9.66421	-0.353664	0.0893665	0.729561	0.0377455	11.0546	9.55794	-0.353664	0.0893665	0.729561	0.0381652	11.0546	9.55794	NA	NA	NA	NA	NA	9.55794	NA	NA	NA	NA	NA	6	0.907533	2	0.301279
FBgn0037594	4.05426	NA	NA	NA	NA	NA	4.47347	NA	NA	NA	NA	NA	4.05426	NA	NA	NA	NA	NA	4.05426	NA	NA	NA	NA	NA	1	0.61713	3	0.261451
FBgn0011336	8.44678	-0.0572637	0.17159	0.361787	0.0214157	7.23034	8.44678	-0.0572637	0.17159	0.361787	0.0214157	7.23034	8.44678	-0.0572637	0.17159	0.361787	0.0214157	7.23034	8.44678	-0.0572637	0.17159	0.361787	0.0214157	7.23034	38	0.209184	1	0.371443
FBgn0052944	8.15606	0.132152	0.17142	0.432892	0.026538	3.49136	8.86557	0.132152	0.17142	0.432892	0.0244142	3.49136	8.86557	0.132152	0.17142	0.432892	0.0244142	3.49136	8.56977	NA	NA	NA	NA	NA	18	0.338866	11	0.476194
FBgn0262364	5.56098	NA	NA	NA	NA	NA	5.05976	NA	NA	NA	NA	NA	5.05976	NA	NA	NA	NA	NA	5.05976	NA	NA	NA	NA	NA	1	0.268379	2	0.437129
FBgn0039325	7.08201	0.341205	0.0984455	0.710247	0.0501445	1.07294	7.83737	0.341205	0.0984455	0.710247	0.0453116	1.07294	7.44453	NA	NA	NA	NA	NA	7.44453	0.341205	0.0984455	0.710247	0.0477026	1.07294	23	0.152824	9	0.394471
FBgn0039111	5.86631	-0.30905	-0.176057	0.711359	0.0606309	13.9779	5.57199	-0.30905	-0.176057	0.711359	0.0638335	13.9779	5.57199	-0.30905	-0.176057	0.711359	0.0638335	13.9779	5.57199	NA	NA	NA	NA	NA	18	0.586459	2	0.531675
FBgn0037252	10.1462	0.0147631	0.0717608	0.146527	0.00722079	5.225	9.93445	0.0147631	0.0717608	0.146527	0.0073747	5.225	10.0076	0.0147631	0.0717608	0.146527	0.0073208	5.225	10.0076	NA	NA	NA	NA	NA	18	0.359271	9	0.463704
FBgn0038387	7.24901	-0.181112	-0.363871	0.812906	0.0560702	16.2359	6.57872	-0.181112	-0.363871	0.812906	0.061783	16.2359	6.57872	NA	NA	NA	NA	NA	6.57872	NA	NA	NA	NA	NA	6	0.296499	2	0.600157
FBgn0039310	3.62156	-1.11951	0.668346	2.60767	0.360021	9.94419	3.62156	-1.11951	0.668346	2.60767	0.360021	9.94419	5.07694	-1.11951	0.668346	2.60767	0.256816	9.94419	3.62156	NA	NA	NA	NA	NA	18	0.751246	4	0.681799
FBgn0038180	4.53151	0.904603	-0.117348	1.82436	0.201298	23.5072	5.03992	0.904603	-0.117348	1.82436	0.180992	23.5072	4.53151	NA	NA	NA	NA	NA	5.03992	NA	NA	NA	NA	NA	6	0.805902	6	0.376727
FBgn0039300	8.63639	NA	NA	NA	NA	NA	8.88042	NA	NA	NA	NA	NA	8.88042	-0.33302	-0.215585	0.793421	0.0446725	14.1945	8.88042	NA	NA	NA	NA	NA	4	0.720915	2	0.317951
FBgn0039344	10.3114	NA	NA	NA	NA	NA	9.46473	NA	NA	NA	NA	NA	9.82288	0.196365	0.329204	0.766641	0.0390232	3.94564	9.64813	NA	NA	NA	NA	NA	4	0.828727	15	0.705149
FBgn0267124	0.748731	1.1612	0.524235	2.5481	1.70161	1.61982	3.46753	NA	NA	NA	NA	NA	2.70222	NA	NA	NA	NA	NA	2.70222	NA	NA	NA	NA	NA	2	0.289748	9	0.708107
FBgn0038191	3.96346	0.541417	0.306348	1.24416	0.156953	1.96682	2.35811	0.541417	0.306348	1.24416	0.263804	1.96682	2.35811	NA	NA	NA	NA	NA	2.35811	NA	NA	NA	NA	NA	6	0.459661	2	0.471619
FBgn0262315	4.6508	0.0852209	-0.620073	1.2518	0.134579	18.5217	4.17531	NA	NA	NA	NA	NA	4.17531	NA	NA	NA	NA	NA	4.17531	NA	NA	NA	NA	NA	2	0.324937	2	0.484789
FBgn0038074	6.88544	NA	NA	NA	NA	NA	7.31213	NA	NA	NA	NA	NA	7.31213	-0.118778	-0.892359	1.80046	0.123115	17.4945	6.88544	NA	NA	NA	NA	NA	4	0.658311	7	0.487735
FBgn0266599	12.8761	0.0757546	0.33287	0.682763	0.0265129	5.14527	13.214	0.0757546	0.33287	0.682763	0.0258349	5.14527	12.8761	-0.416644	0.0396428	0.837051	0.0325041	11.6377	13.214	NA	NA	NA	NA	NA	21	0.702163	6	0.687649
FBgn0023097	11.0166	-0.00458016	0.0805919	0.161444	0.0073273	6.21685	11.0166	-0.00458016	0.0805919	0.161444	0.0073273	6.21685	11.0166	-0.00458016	0.0805919	0.161444	0.0073273	6.21685	11.0166	-0.00458016	0.0805919	0.161444	0.0073273	6.21685	38	0.323223	1	0.342792
FBgn0040078	6.48375	-0.320343	0.358696	0.961836	0.0741728	8.78448	6.48375	NA	NA	NA	NA	NA	6.48375	NA	NA	NA	NA	NA	6.48375	NA	NA	NA	NA	NA	2	0.707618	1	0.410681
FBgn0038455	5.65937	-0.56093	-0.639997	1.70204	0.150374	15.2511	5.14062	-1.33141	0.191318	2.69017	0.261658	11.4549	5.14062	NA	NA	NA	NA	NA	5.14062	NA	NA	NA	NA	NA	7	0.943804	2	0.474987
FBgn0039429	4.76943	0.82201	0.823523	2.32714	0.243964	3.00351	4.38515	0.82201	0.823523	2.32714	0.265343	3.00351	4.38515	NA	NA	NA	NA	NA	4.38515	NA	NA	NA	NA	NA	6	0.548857	2	0.411284
FBgn0029176	10.5656	0.00823313	0.293077	0.586385	0.0277498	5.89272	10.7525	NA	NA	NA	NA	NA	10.5656	-0.282922	-0.189567	0.681118	0.0322329	14.2549	10.7525	NA	NA	NA	NA	NA	9	0.392799	6	0.301491
FBgn0261618	12.4589	0.308239	-0.292928	0.850455	0.0341305	21.0973	12.904	0.308239	-0.292928	0.850455	0.0329532	21.0973	12.7313	-0.0606995	-0.183844	0.387211	0.015207	16.7819	12.7313	-0.0606995	-0.183844	0.387211	0.015207	16.7819	41	0.954164	9	0.888177
FBgn0038344	9.08168	NA	NA	NA	NA	NA	9.2044	-0.135036	0.00274399	0.270128	0.0146739	11.9224	9.08168	-0.135036	0.00274399	0.270128	0.0148722	11.9224	9.2044	-0.135036	0.00274399	0.270128	0.0146739	11.9224	33	0.361553	6	0.327795
FBgn0038416	6.21467	0.621789	0.816493	2.05259	0.165141	3.51396	7.1094	0.621789	0.816493	2.05259	0.144357	3.51396	6.72418	NA	NA	NA	NA	NA	6.72418	NA	NA	NA	NA	NA	6	0.863352	9	0.284206
FBgn0038652	7.99869	0.22784	-0.0378945	0.46194	0.0288759	23.3705	8.78075	0.22784	-0.0378945	0.46194	0.0263041	23.3705	8.78075	0.0315747	-0.243258	0.490597	0.0279359	18.493	8.5062	0.0315747	-0.243258	0.490597	0.0288376	18.493	41	0.246017	11	0.407209
FBgn0011766	11.3431	0.166416	-0.40025	0.866936	0.0382141	19.5051	10.8457	0.166416	-0.40025	0.866936	0.0399669	19.5051	11.0064	0.0835566	-0.136396	0.31991	0.0145328	20.0995	10.8457	0.0835566	-0.136396	0.31991	0.0147483	20.0995	41	0.932922	10	0.696379
FBgn0039886	6.88827	-0.0599139	-0.347633	0.705517	0.0512114	17.3481	8.10898	-0.0599139	-0.347633	0.705517	0.0435022	17.3481	7.7789	NA	NA	NA	NA	NA	7.56239	NA	NA	NA	NA	NA	6	0.442322	15	0.811685
FBgn0262983	5.16868	NA	NA	NA	NA	NA	5.16868	NA	NA	NA	NA	NA	5.16868	NA	NA	NA	NA	NA	5.16868	NA	NA	NA	NA	NA	1	0.247325	1	0.267439
FBgn0039867	5.77573	-0.149143	0.29838	0.667155	0.0577551	7.77052	6.07267	-0.149143	0.29838	0.667155	0.0549309	7.77052	6.07267	NA	NA	NA	NA	NA	6.07267	-0.149143	0.29838	0.667155	0.0549309	7.77052	23	0.56169	2	0.253911
FBgn0039738	10.9609	0.0836926	-0.0219537	0.173048	0.00789386	23.0201	10.8358	0.0836926	-0.0219537	0.173048	0.00798504	23.0201	10.8358	0.0836926	-0.0219537	0.173048	0.00798504	23.0201	10.8358	NA	NA	NA	NA	NA	18	0.359304	2	0.617722
FBgn0039552	6.15771	NA	NA	NA	NA	NA	7.15985	NA	NA	NA	NA	NA	6.674	NA	NA	NA	NA	NA	6.674	NA	NA	NA	NA	NA	1	0.692896	9	0.505385
FBgn0051345	5.64412	-0.130016	0.432763	0.903743	0.0800606	7.1148	6.54136	-0.130016	0.432763	0.903743	0.0690792	7.1148	6.16146	NA	NA	NA	NA	NA	6.16146	NA	NA	NA	NA	NA	6	0.528572	9	0.50613
FBgn0051217	7.24855	NA	NA	NA	NA	NA	7.8366	0.327353	0.131185	0.705322	0.0450018	1.45588	7.62685	NA	NA	NA	NA	NA	7.62685	0.327353	0.131185	0.705322	0.0462394	1.45588	12	0.411412	9	0.403544
FBgn0038366	6.72303	0.344282	-0.167283	0.765542	0.0569343	22.2724	6.17154	0.344282	-0.167283	0.765542	0.062022	22.2724	6.17154	NA	NA	NA	NA	NA	6.17154	NA	NA	NA	NA	NA	6	0.410087	2	0.61681
FBgn0037435	6.36727	NA	NA	NA	NA	NA	5.94207	NA	NA	NA	NA	NA	5.94207	NA	NA	NA	NA	NA	5.94207	NA	NA	NA	NA	NA	1	0.329613	2	0.700416
FBgn0020496	12.3429	0.0669766	0.144981	0.319408	0.0129389	4.34697	12.2065	-0.060917	0.295209	0.602857	0.0246941	6.7773	12.3429	0.0669766	0.144981	0.319408	0.0129389	4.34697	12.2065	0.0669766	0.144981	0.319408	0.0130835	4.34697	40	0.704179	6	0.564235
FBgn0019957	8.86703	0.225855	-0.247868	0.670669	0.0378181	20.8226	8.99069	0.225855	-0.247868	0.670669	0.0372979	20.8226	8.86703	-0.132326	-0.180318	0.447325	0.025224	15.5818	8.99069	NA	NA	NA	NA	NA	21	0.807749	6	0.67582
FBgn0265140	11.465	0.287764	0.0420602	0.581643	0.025366	0.554373	11.6797	0.174627	0.320949	0.730761	0.0312835	4.09663	11.6797	NA	NA	NA	NA	NA	11.5732	NA	NA	NA	NA	NA	7	0.632436	11	0.631529
FBgn0037653	7.55969	-0.139488	0.0308866	0.285734	0.0188985	11.1676	7.70722	0.174414	0.0935764	0.395862	0.0256813	1.88096	7.55969	-0.139488	0.0308866	0.285734	0.0188985	11.1676	7.70722	NA	NA	NA	NA	NA	20	0.169308	6	0.486044
FBgn0037667	5.69197	NA	NA	NA	NA	NA	5.05291	NA	NA	NA	NA	NA	5.05291	NA	NA	NA	NA	NA	5.05291	NA	NA	NA	NA	NA	1	0.673689	2	0.712551
FBgn0266674	7.71686	NA	NA	NA	NA	NA	7.55577	NA	NA	NA	NA	NA	7.55577	NA	NA	NA	NA	NA	7.55577	NA	NA	NA	NA	NA	1	0.35202	2	0.338236
FBgn0011217	10.9748	0.0343309	0.17453	0.35575	0.0162076	5.25812	10.9748	0.0343309	0.17453	0.35575	0.0162076	5.25812	10.9748	NA	NA	NA	NA	NA	10.9748	0.0343309	0.17453	0.35575	0.0162076	5.25812	23	0.387067	1	0.429182
FBgn0020299	8.09288	-0.0996032	0.0603954	0.232967	0.0143933	9.91794	9.22088	-0.0996032	0.0603954	0.232967	0.0126326	9.91794	8.8452	-0.0996032	0.0603954	0.232967	0.0131691	9.91794	8.8452	-0.0996032	0.0603954	0.232967	0.0131691	9.91794	38	0.239739	9	0.803629
FBgn0037802	5.10954	NA	NA	NA	NA	NA	4.7668	NA	NA	NA	NA	NA	4.7668	NA	NA	NA	NA	NA	4.7668	NA	NA	NA	NA	NA	1	0.548236	2	0.311327
FBgn0039305	4.0494	NA	NA	NA	NA	NA	4.61289	NA	NA	NA	NA	NA	4.0494	NA	NA	NA	NA	NA	4.0494	NA	NA	NA	NA	NA	1	0.477812	3	0.429998
FBgn0037294	5.15919	0.362554	0.338683	0.992274	0.0961657	2.87002	5.92147	0.362554	0.338683	0.992274	0.0837862	2.87002	5.55402	NA	NA	NA	NA	NA	5.55402	NA	NA	NA	NA	NA	6	0.522156	9	0.371495
FBgn0067629	5.6361	-0.503445	0.160208	1.05664	0.0937388	10.8232	4.71547	-0.503445	0.160208	1.05664	0.11204	10.8232	4.71547	NA	NA	NA	NA	NA	4.71547	NA	NA	NA	NA	NA	6	0.637317	2	0.501979
FBgn0013343	12.7335	0.109869	0.0884867	0.282142	0.0110788	2.58983	12.7335	0.109869	0.0884867	0.282142	0.0110788	2.58983	12.8362	0.109869	0.0884867	0.282142	0.0109901	2.58983	12.7335	NA	NA	NA	NA	NA	18	0.171676	4	0.315592
FBgn0051108	9.89459	-0.101765	-0.143456	0.35177	0.0177759	15.6433	9.46498	-0.101765	-0.143456	0.35177	0.0185827	15.6433	9.58914	NA	NA	NA	NA	NA	9.58914	NA	NA	NA	NA	NA	6	0.262977	9	0.441895
FBgn0037581	5.69006	-0.154003	0.592507	1.22439	0.10759	6.97132	7.26134	-0.154003	0.592507	1.22439	0.0843087	6.97132	6.77505	NA	NA	NA	NA	NA	6.77505	NA	NA	NA	NA	NA	6	0.660173	9	0.829666
FBgn0038268	7.81505	-0.255493	-0.0205793	0.51264	0.0327983	12.307	7.43211	-0.255493	-0.0205793	0.51264	0.0344882	12.307	7.62344	NA	NA	NA	NA	NA	7.43211	NA	NA	NA	NA	NA	6	0.501554	10	0.546247
FBgn0039883	12.8442	0.0356231	0.145523	0.29964	0.0116645	5.08299	13.4867	0.0356231	0.145523	0.29964	0.0111088	5.08299	13.3073	0.0356231	0.145523	0.29964	0.0112585	5.08299	13.3073	NA	NA	NA	NA	NA	18	0.745967	9	0.690294
FBgn0038739	7.03215	NA	NA	NA	NA	NA	7.03215	NA	NA	NA	NA	NA	7.03215	NA	NA	NA	NA	NA	7.03215	NA	NA	NA	NA	NA	1	0.233922	1	0.384979
FBgn0267568	7.05443	-0.765967	0.283302	1.63336	0.115768	10.6468	6.82153	-0.765967	0.283302	1.63336	0.119721	10.6468	6.82153	NA	NA	NA	NA	NA	7.05443	NA	NA	NA	NA	NA	6	0.388089	7	0.459064
FBgn0039413	6.81242	-3.80683	0.221378	7.62653	0.559752	11.7781	6.81242	-2.70457	0.588456	5.53569	0.406294	11.1817	6.81242	-0.868423	-0.195924	1.7805	0.13068	12.8476	6.81242	-0.868423	-0.195924	1.7805	0.13068	12.8476	42	0.919823	1	0.485335
FBgn0038747	9.85841	-0.0140191	0.172582	0.3463	0.0175637	6.3096	9.76975	-0.0140191	0.172582	0.3463	0.0177231	6.3096	9.76975	NA	NA	NA	NA	NA	9.85841	-0.0140191	0.172582	0.3463	0.0175637	6.3096	23	0.41236	7	0.393601
FBgn0011740	8.73838	-0.128342	-0.0978699	0.322802	0.0184703	14.4885	8.88155	-0.128342	-0.0978699	0.322802	0.0181726	14.4885	8.73838	NA	NA	NA	NA	NA	8.88155	-0.128342	-0.0978699	0.322802	0.0181726	14.4885	23	0.400082	6	0.275014
FBgn0262477	12.11	0.663125	0.157431	1.36311	0.0562807	0.890348	11.3234	0.193507	0.0299976	0.391637	0.0172933	0.587458	11.6225	0.193507	0.0299976	0.391637	0.0168482	0.587458	11.6225	0.193507	0.0299976	0.391637	0.0168482	0.587458	39	0.69505	9	0.57986
FBgn0037339	10.7491	-0.0426458	0.232353	0.472468	0.021977	6.69335	10.4238	-0.0426458	0.232353	0.472468	0.0226628	6.69335	10.5614	NA	NA	NA	NA	NA	10.5614	NA	NA	NA	NA	NA	6	0.71343	9	0.393583
FBgn0039461	6.36294	-0.193408	-0.298027	0.710569	0.0558365	15.8012	6.13664	-0.193408	-0.298027	0.710569	0.0578955	15.8012	6.36294	NA	NA	NA	NA	NA	6.13664	NA	NA	NA	NA	NA	6	0.265789	6	0.407477
FBgn0039028	2.79459	NA	NA	NA	NA	NA	2.79459	NA	NA	NA	NA	NA	2.79459	NA	NA	NA	NA	NA	2.79459	NA	NA	NA	NA	NA	1	0.194695	1	0.373883
FBgn0038494	8.13123	NA	NA	NA	NA	NA	8.78899	-0.190279	0.377129	0.844826	0.0480616	7.78487	8.78899	NA	NA	NA	NA	NA	8.52071	NA	NA	NA	NA	NA	3	0.505217	11	0.62884
FBgn0037816	6.40895	NA	NA	NA	NA	NA	6.40895	NA	NA	NA	NA	NA	6.40895	NA	NA	NA	NA	NA	6.40895	NA	NA	NA	NA	NA	1	0.755226	1	0.430965
FBgn0267116	5.99181	-0.230848	-0.552429	1.19744	0.0999235	16.4881	7.60217	-0.230848	-0.552429	1.19744	0.0787568	16.4881	6.93985	NA	NA	NA	NA	NA	6.93985	NA	NA	NA	NA	NA	6	0.905185	9	0.831875
FBgn0263414	7.08693	-0.168968	0.0733124	0.368375	0.0259897	10.4363	6.71175	-0.168968	0.0733124	0.368375	0.0274425	10.4363	6.90035	NA	NA	NA	NA	NA	6.71175	-0.168968	0.0733124	0.368375	0.0274425	10.4363	23	0.262142	10	0.373617
FBgn0085312	3.86242	NA	NA	NA	NA	NA	4.51602	NA	NA	NA	NA	NA	3.86242	NA	NA	NA	NA	NA	3.86242	NA	NA	NA	NA	NA	1	0.233038	3	0.584985
FBgn0040531	2.31712	-0.697186	1.49679	3.30239	0.712607	7.66503	2.31712	NA	NA	NA	NA	NA	2.31712	-0.392554	-0.998302	2.14542	0.462949	16.5689	2.31712	-0.392554	-0.998302	2.14542	0.462949	16.5689	29	0.380939	1	0.442467
FBgn0037672	7.79378	0.193692	0.601267	1.26339	0.0810511	4.80961	7.10112	NA	NA	NA	NA	NA	7.36102	NA	NA	NA	NA	NA	7.36102	NA	NA	NA	NA	NA	2	0.838988	9	0.637244
FBgn0038551	7.28183	NA	NA	NA	NA	NA	7.11149	NA	NA	NA	NA	NA	7.11149	NA	NA	NA	NA	NA	7.11149	NA	NA	NA	NA	NA	1	0.457398	2	0.445328
FBgn0264005	8.91948	-0.116921	-0.158262	0.393535	0.0220604	15.5696	8.08332	-0.116921	-0.158262	0.393535	0.0243424	15.5696	8.56027	NA	NA	NA	NA	NA	8.08332	NA	NA	NA	NA	NA	6	0.272568	10	0.888497
FBgn0026565	7.70025	-0.740312	1.23043	2.87194	0.186484	8.06894	8.69367	-0.740312	1.23043	2.87194	0.165174	8.06894	8.69367	-0.740312	1.23043	2.87194	0.165174	8.06894	8.69367	-0.740312	1.23043	2.87194	0.165174	8.06894	38	0.759801	2	0.595739
FBgn0267760	5.70106	-0.276735	-0.0664754	0.569214	0.0499217	12.9005	5.2535	-0.276735	-0.0664754	0.569214	0.0541747	12.9005	5.2535	NA	NA	NA	NA	NA	5.2535	NA	NA	NA	NA	NA	6	0.33923	2	0.318015
FBgn0037989	12.7376	NA	NA	NA	NA	NA	12.412	-0.0774552	-0.0954875	0.245904	0.0099059	15.3968	12.5183	-0.0784439	0.0589559	0.196257	0.00783879	9.53818	12.5183	-0.0784439	0.0589559	0.196257	0.00783879	9.53818	34	0.185406	9	0.603642
FBgn0037996	3.39744	1.0058	0.556612	2.29909	0.338357	1.93068	2.64959	NA	NA	NA	NA	NA	2.64959	NA	NA	NA	NA	NA	2.64959	NA	NA	NA	NA	NA	2	0.264669	2	0.387168
FBgn0039358	9.91875	0.0331203	-0.139963	0.287657	0.0145007	18.8876	10.0088	0.0331203	-0.139963	0.287657	0.0143702	18.8876	9.91875	0.0331203	-0.139963	0.287657	0.0145007	18.8876	10.0088	0.0331203	-0.139963	0.287657	0.0143702	18.8876	38	0.477132	6	0.413657
FBgn0003721	13.3753	0.13828	0.116872	0.362108	0.0135364	2.68027	12.8634	0.13828	0.116872	0.362108	0.0140751	2.68027	13.1066	0.13828	0.116872	0.362108	0.0138139	2.68027	12.9912	0.13828	0.116872	0.362108	0.0139366	2.68027	38	0.741693	15	0.745512
FBgn0045980	6.25419	0.167924	0.237875	0.582351	0.0465569	3.65203	6.25419	0.167924	0.237875	0.582351	0.0465569	3.65203	6.25419	0.167924	0.237875	0.582351	0.0465569	3.65203	6.25419	NA	NA	NA	NA	NA	18	0.319	1	0.450155
FBgn0038846	5.62472	-0.0250174	0.890717	1.78214	0.15842	6.10726	5.20855	-0.0250174	0.890717	1.78214	0.171078	6.10726	5.20855	NA	NA	NA	NA	NA	5.20855	NA	NA	NA	NA	NA	6	0.577591	2	0.314047
FBgn0038854	7.97558	-0.501087	-0.214797	1.09037	0.0683567	13.5469	7.97558	-0.501087	-0.214797	1.09037	0.0683567	13.5469	7.97558	NA	NA	NA	NA	NA	7.97558	NA	NA	NA	NA	NA	6	0.904467	1	0.361284
FBgn0259139	10.6757	NA	NA	NA	NA	NA	10.8312	NA	NA	NA	NA	NA	10.9685	NA	NA	NA	NA	NA	10.6757	NA	NA	NA	NA	NA	1	0.547083	12	0.319222
FBgn0040528	6.71374	0.458573	0.543388	1.42205	0.105906	3.32257	6.2497	0.458573	0.543388	1.42205	0.11377	3.32257	6.71374	NA	NA	NA	NA	NA	6.2497	NA	NA	NA	NA	NA	6	0.863541	6	0.676403
FBgn0039779	3.68536	0.740238	0.499404	1.7859	0.242296	2.26705	2.92622	0.740238	0.499404	1.7859	0.305154	2.26705	2.92622	NA	NA	NA	NA	NA	3.68536	NA	NA	NA	NA	NA	6	0.339171	7	0.711686
FBgn0267680	5.658	0.36225	0.144137	0.779744	0.0689064	1.44649	5.95158	0.36225	0.144137	0.779744	0.0655073	1.44649	5.658	0.36225	0.144137	0.779744	0.0689064	1.44649	5.658	NA	NA	NA	NA	NA	18	0.339054	3	0.235018
FBgn0085412	12.4616	0.794645	-0.663685	2.07069	0.083083	21.3421	12.9398	0.794645	-0.663685	2.07069	0.0800121	21.3421	12.6863	NA	NA	NA	NA	NA	12.6863	NA	NA	NA	NA	NA	6	0.903648	9	0.869233
FBgn0053202	10.6519	0.0801944	-0.227361	0.482179	0.0226334	19.2952	11.1984	0.0801944	-0.227361	0.482179	0.0215289	19.2952	11.1984	NA	NA	NA	NA	NA	10.9256	NA	NA	NA	NA	NA	6	0.770711	11	0.765635
FBgn0039463	3.76922	-0.960217	0.205935	1.9641	0.260545	11.193	4.46005	-0.960217	0.205935	1.9641	0.220189	11.193	3.76922	NA	NA	NA	NA	NA	3.76922	NA	NA	NA	NA	NA	6	0.751217	3	0.466847
FBgn0039821	10.3145	NA	NA	NA	NA	NA	10.3145	NA	NA	NA	NA	NA	10.6133	NA	NA	NA	NA	NA	10.0541	-0.18855	0.223521	0.58485	0.0290851	8.67661	5	0.200564	14	0.547671
FBgn0038247	4.60418	-0.678438	0.476826	1.65848	0.180106	9.65995	5.0678	-0.95459	-0.315735	2.0109	0.1984	13.2201	4.60418	-0.678438	0.476826	1.65848	0.180106	9.65995	5.0678	-0.678438	0.476826	1.65848	0.16363	9.65995	40	0.481516	6	0.374767
FBgn0004103	9.89193	NA	NA	NA	NA	NA	9.89193	NA	NA	NA	NA	NA	9.89193	0.0288758	-0.0902309	0.189477	0.00957737	19.1831	9.89193	0.0288758	-0.0902309	0.189477	0.00957737	19.1831	16	0.314606	1	0.264939
FBgn0038149	7.71427	-0.358377	0.264559	0.8909	0.0577436	9.57099	7.91518	-0.358377	0.264559	0.8909	0.0562779	9.57099	7.71427	NA	NA	NA	NA	NA	7.91518	NA	NA	NA	NA	NA	6	0.37622	6	0.348737
FBgn0027563	5.69162	NA	NA	NA	NA	NA	6.05912	0.00841949	0.434086	0.868336	0.0716553	5.92592	5.69162	NA	NA	NA	NA	NA	6.05912	0.00841949	0.434086	0.868336	0.0716553	5.92592	12	0.305262	6	0.553779
FBgn0039357	5.10407	NA	NA	NA	NA	NA	5.10407	NA	NA	NA	NA	NA	5.10407	NA	NA	NA	NA	NA	5.10407	NA	NA	NA	NA	NA	1	0.248498	1	0.298214
FBgn0037956	9.40545	-0.0562308	0.137599	0.29729	0.0158042	7.48185	9.51052	-0.0562308	0.137599	0.29729	0.0156296	7.48185	9.51052	0.1069	0.069806	0.255347	0.0134245	2.20964	9.51052	0.1069	0.069806	0.255347	0.0134245	2.20964	41	0.167033	2	0.244927
FBgn0028475	9.09559	-0.0355942	-0.148732	0.305863	0.0168138	17.1027	8.98592	-0.0355942	-0.148732	0.305863	0.017019	17.1027	8.98592	NA	NA	NA	NA	NA	8.98592	NA	NA	NA	NA	NA	6	0.786166	2	0.62036
FBgn0038646	4.1381	NA	NA	NA	NA	NA	4.1381	1.0381	0.813551	2.63781	0.318723	2.53904	4.1381	NA	NA	NA	NA	NA	4.1381	NA	NA	NA	NA	NA	3	0.70874	1	0.455323
FBgn0043884	13.6308	-0.152525	0.0436872	0.317316	0.0116397	10.9345	13.9214	NA	NA	NA	NA	NA	13.9214	-0.152525	0.0436872	0.317316	0.0113967	10.9345	13.9214	-0.152525	0.0436872	0.317316	0.0113967	10.9345	28	0.474185	2	0.402265
FBgn0010340	5.67419	NA	NA	NA	NA	NA	5.96452	-0.739239	-0.39349	1.67488	0.140404	13.8684	5.67419	NA	NA	NA	NA	NA	5.67419	NA	NA	NA	NA	NA	3	0.523761	3	0.27779
FBgn0264075	9.1083	0.0818338	-0.148519	0.339144	0.0186173	19.9236	8.85098	0.0818338	-0.148519	0.339144	0.0191586	19.9236	8.85098	NA	NA	NA	NA	NA	8.85098	NA	NA	NA	NA	NA	6	0.377109	2	0.678485
FBgn0259938	11.4201	-2.49068	-0.215653	4.99999	0.218913	12.3299	11.4201	-1.67883	-0.0975531	3.36333	0.147255	12.2217	11.4201	-0.735398	-0.120352	1.49036	0.065252	12.6196	11.4201	-0.735398	-0.120352	1.49036	0.065252	12.6196	42	0.981974	1	0.365099
FBgn0264426	6.79445	0.142329	-0.545151	1.12685	0.0829243	18.9755	5.89519	0.142329	-0.545151	1.12685	0.0955737	18.9755	6.25486	NA	NA	NA	NA	NA	5.89519	0.142329	-0.545151	1.12685	0.0955737	18.9755	23	0.473874	10	0.769144
FBgn0038816	11.2112	-0.0707942	0.11633	0.272356	0.0121466	8.08821	11.1176	NA	NA	NA	NA	NA	11.1176	-0.0707942	0.11633	0.272356	0.0122489	8.08821	11.2112	NA	NA	NA	NA	NA	8	0.635699	7	0.64803
FBgn0019925	8.0825	-0.0982898	0.170668	0.393896	0.0243672	7.99587	8.0825	NA	NA	NA	NA	NA	8.0825	NA	NA	NA	NA	NA	8.0825	NA	NA	NA	NA	NA	2	0.591189	1	0.449122
FBgn0037714	6.98294	0.15904	1.20034	2.42166	0.173398	5.49683	6.72108	0.15904	1.20034	2.42166	0.180154	5.49683	6.98294	NA	NA	NA	NA	NA	6.98294	NA	NA	NA	NA	NA	6	0.740562	3	0.220778
FBgn0038837	8.63745	0.225406	0.263191	0.693044	0.0401186	3.29481	9.35366	0.225406	0.263191	0.693044	0.0370467	3.29481	9.35366	NA	NA	NA	NA	NA	9.02322	NA	NA	NA	NA	NA	6	0.433816	11	0.354461
FBgn0085454	5.95514	NA	NA	NA	NA	NA	6.84178	-0.19532	0.408816	0.906158	0.0662223	7.70247	6.84178	NA	NA	NA	NA	NA	6.41565	NA	NA	NA	NA	NA	3	0.250016	11	0.623067
FBgn0038929	5.6076	NA	NA	NA	NA	NA	5.6076	NA	NA	NA	NA	NA	5.6076	NA	NA	NA	NA	NA	5.6076	NA	NA	NA	NA	NA	1	0.635343	1	0.301684
FBgn0267122	0.309415	NA	NA	NA	NA	NA	2.4939	NA	NA	NA	NA	NA	1.59684	NA	NA	NA	NA	NA	1.59684	NA	NA	NA	NA	NA	1	0.675815	9	0.285171
FBgn0038233	6.94918	-0.0961032	-0.277553	0.587441	0.0422669	16.7268	6.58256	0.152315	-0.551	1.14333	0.0868455	19.0302	6.58256	-0.0961032	-0.277553	0.587441	0.044621	16.7268	6.58256	NA	NA	NA	NA	NA	20	0.398088	2	0.706381
FBgn0037550	6.73991	-0.463118	0.458908	1.30395	0.0967338	9.01744	6.94083	-0.705362	1.27323	2.91112	0.20971	7.93241	6.94083	NA	NA	NA	NA	NA	6.94083	NA	NA	NA	NA	NA	7	0.936374	2	0.435112
FBgn0039566	7.79798	-0.321696	0.1197	0.686487	0.044017	10.6394	7.56484	-0.321696	0.1197	0.686487	0.0453735	10.6394	7.56484	NA	NA	NA	NA	NA	7.56484	NA	NA	NA	NA	NA	6	0.463031	2	0.343573
FBgn0022943	5.79541	NA	NA	NA	NA	NA	5.50905	NA	NA	NA	NA	NA	5.50905	NA	NA	NA	NA	NA	5.50905	NA	NA	NA	NA	NA	1	0.26326	2	0.406439
FBgn0262081	10.8804	NA	NA	NA	NA	NA	11.0346	0.0925091	0.011697	0.186491	0.00845029	0.480421	10.9751	0.0925091	0.011697	0.186491	0.00849609	0.480421	11.0346	0.0925091	0.011697	0.186491	0.00845029	0.480421	33	0.432755	10	0.349018
FBgn0037610	5.56458	NA	NA	NA	NA	NA	5.56458	NA	NA	NA	NA	NA	5.56458	NA	NA	NA	NA	NA	5.56458	NA	NA	NA	NA	NA	1	0.734116	1	0.407417
FBgn0265274	9.99257	-0.479376	0.11624	0.986536	0.0493635	11.0913	9.69391	-0.479376	0.11624	0.986536	0.0508843	11.0913	9.69391	NA	NA	NA	NA	NA	9.69391	NA	NA	NA	NA	NA	6	0.798557	2	0.620927
FBgn0067783	7.9105	NA	NA	NA	NA	NA	7.9105	NA	NA	NA	NA	NA	7.9105	-0.0366553	0.15649	0.321451	0.020318	6.87886	7.9105	-0.0366553	0.15649	0.321451	0.020318	6.87886	16	0.432416	1	0.503569
FBgn0013275	9.16212	0.939783	-0.555028	2.18289	0.119126	21.9623	6.96411	0.939783	-0.555028	2.18289	0.156724	21.9623	6.96411	NA	NA	NA	NA	NA	6.96411	NA	NA	NA	NA	NA	6	0.362097	2	0.669222
FBgn0037213	8.27259	NA	NA	NA	NA	NA	8.9	0.293617	0.322131	0.871732	0.0489737	3.17676	8.61347	NA	NA	NA	NA	NA	8.9	NA	NA	NA	NA	NA	3	0.555259	10	0.58587
FBgn0037616	5.89571	NA	NA	NA	NA	NA	5.89571	NA	NA	NA	NA	NA	5.89571	NA	NA	NA	NA	NA	5.89571	NA	NA	NA	NA	NA	1	0.445559	1	0.451995
FBgn0038533	6.27804	NA	NA	NA	NA	NA	6.27804	NA	NA	NA	NA	NA	6.27804	NA	NA	NA	NA	NA	6.27804	NA	NA	NA	NA	NA	1	0.471359	1	0.463697
FBgn0267671	6.04766	0.444675	-0.391699	1.18518	0.0979869	21.2416	6.71425	NA	NA	NA	NA	NA	6.38187	NA	NA	NA	NA	NA	6.38187	NA	NA	NA	NA	NA	2	0.399533	9	0.495384
FBgn0015737	9.12517	-0.138996	0.0443706	0.291813	0.0159895	10.8197	9.03502	-0.138996	0.0443706	0.291813	0.016149	10.8197	9.03502	-0.138996	0.0443706	0.291813	0.016149	10.8197	9.12517	NA	NA	NA	NA	NA	18	0.245608	7	0.331436
FBgn0267706	4.1885	NA	NA	NA	NA	NA	4.91578	NA	NA	NA	NA	NA	4.1885	NA	NA	NA	NA	NA	4.1885	NA	NA	NA	NA	NA	1	0.508415	3	0.573431
FBgn0037901	7.013	NA	NA	NA	NA	NA	6.81118	NA	NA	NA	NA	NA	6.81118	NA	NA	NA	NA	NA	6.81118	NA	NA	NA	NA	NA	1	0.71328	2	0.316764
FBgn0037250	4.46382	-0.679844	0.135674	1.3865	0.155304	11.2476	3.99637	NA	NA	NA	NA	NA	3.99637	NA	NA	NA	NA	NA	3.99637	NA	NA	NA	NA	NA	2	0.258378	2	0.337327
FBgn0051481	5.67388	NA	NA	NA	NA	NA	6.8357	NA	NA	NA	NA	NA	6.34724	NA	NA	NA	NA	NA	6.34724	NA	NA	NA	NA	NA	1	0.567527	9	0.822304
FBgn0037817	5.84714	-0.237126	0.687066	1.45367	0.124306	7.2694	6.86807	NA	NA	NA	NA	NA	6.4296	NA	NA	NA	NA	NA	6.4296	NA	NA	NA	NA	NA	2	0.431364	9	0.723073
FBgn0266464	9.15209	-0.0643298	-0.0836007	0.210973	0.0115259	15.4948	8.9944	-0.0643298	-0.0836007	0.210973	0.011728	15.4948	8.9944	-0.0643298	-0.0836007	0.210973	0.011728	15.4948	8.9944	NA	NA	NA	NA	NA	18	0.439552	2	0.639276
FBgn0038424	7.22337	NA	NA	NA	NA	NA	7.22337	NA	NA	NA	NA	NA	7.22337	NA	NA	NA	NA	NA	7.22337	NA	NA	NA	NA	NA	1	0.282567	1	0.513053
FBgn0051229	6.12188	0.224419	0.105884	0.496287	0.0405339	1.68391	6.12188	0.224419	0.105884	0.496287	0.0405339	1.68391	6.12188	NA	NA	NA	NA	NA	6.12188	0.224419	0.105884	0.496287	0.0405339	1.68391	23	0.217682	1	0.330059
FBgn0039069	6.39234	NA	NA	NA	NA	NA	5.28926	NA	NA	NA	NA	NA	5.64108	NA	NA	NA	NA	NA	5.64108	NA	NA	NA	NA	NA	1	0.366963	9	0.708493
FBgn0016120	8.78062	-0.0115922	-0.168853	0.338501	0.0192754	17.7382	8.90163	-0.0115922	-0.168853	0.338501	0.0190134	17.7382	8.78062	-0.0115922	-0.168853	0.338501	0.0192754	17.7382	8.90163	-0.0115922	-0.168853	0.338501	0.0190134	17.7382	38	0.310631	6	0.403543
FBgn0005596	8.43778	NA	NA	NA	NA	NA	8.43778	NA	NA	NA	NA	NA	8.43778	NA	NA	NA	NA	NA	8.43778	NA	NA	NA	NA	NA	1	0.654439	1	0.397861
FBgn0038179	5.57827	0.515378	-0.193545	1.10104	0.0986904	22.6278	6.40607	NA	NA	NA	NA	NA	6.06012	NA	NA	NA	NA	NA	6.06012	NA	NA	NA	NA	NA	2	0.349325	9	0.41805
FBgn0262540	8.05483	NA	NA	NA	NA	NA	7.59451	NA	NA	NA	NA	NA	7.59451	0.391328	0.0545654	0.790229	0.0520263	0.529196	7.59451	NA	NA	NA	NA	NA	4	0.38745	2	0.444665
FBgn0040071	9.56149	-0.126565	0.13568	0.371094	0.0194057	8.86729	10.4412	0.17803	0.434174	0.938512	0.0449428	4.51362	10.1856	NA	NA	NA	NA	NA	10.1856	-0.126565	0.13568	0.371094	0.0182166	8.86729	25	0.327244	9	0.846827
FBgn0045862	8.82584	NA	NA	NA	NA	NA	8.82584	NA	NA	NA	NA	NA	8.82584	NA	NA	NA	NA	NA	8.82584	NA	NA	NA	NA	NA	1	0.44165	1	0.503419
FBgn0038251	7.12129	0.309946	-0.0182811	0.620969	0.0435994	23.775	7.12129	NA	NA	NA	NA	NA	8.20717	0.309946	-0.0182811	0.620969	0.0378309	23.775	6.00456	NA	NA	NA	NA	NA	8	0.276048	14	0.833366
FBgn0039140	9.42985	-0.205711	-0.160626	0.521987	0.0276774	14.5323	9.42985	-0.205711	-0.160626	0.521987	0.0276774	14.5323	9.42985	NA	NA	NA	NA	NA	9.42985	NA	NA	NA	NA	NA	6	0.73205	1	0.488608
FBgn0038428	6.71269	-0.122581	0.16671	0.413852	0.0308261	8.4218	6.71269	-0.122581	0.16671	0.413852	0.0308261	8.4218	6.71269	NA	NA	NA	NA	NA	6.71269	NA	NA	NA	NA	NA	6	0.479406	1	0.350506
FBgn0037770	10.9048	NA	NA	NA	NA	NA	10.6107	NA	NA	NA	NA	NA	10.7124	NA	NA	NA	NA	NA	10.7124	NA	NA	NA	NA	NA	1	0.300358	9	0.730524
FBgn0085417	5.6518	NA	NA	NA	NA	NA	6.46917	NA	NA	NA	NA	NA	6.15239	NA	NA	NA	NA	NA	6.15239	NA	NA	NA	NA	NA	1	0.692923	9	0.717019
FBgn0083991	6.48619	NA	NA	NA	NA	NA	7.52866	NA	NA	NA	NA	NA	7.15793	NA	NA	NA	NA	NA	7.15793	NA	NA	NA	NA	NA	1	0.59234	9	0.416477
FBgn0003093	12.1022	-0.0493363	-0.116869	0.253712	0.010482	16.4742	12.1022	-0.0493363	-0.116869	0.253712	0.010482	16.4742	12.1022	NA	NA	NA	NA	NA	12.1022	NA	NA	NA	NA	NA	6	0.719228	1	0.381927
FBgn0045866	7.51285	0.157016	0.206582	0.518961	0.0345382	3.51751	7.51285	0.157016	0.206582	0.518961	0.0345382	3.51751	7.51285	NA	NA	NA	NA	NA	7.51285	NA	NA	NA	NA	NA	6	0.314638	1	0.441986
FBgn0028468	6.42527	-0.222989	-0.0839454	0.476532	0.0370827	13.3753	6.11183	-0.222989	-0.0839454	0.476532	0.0389844	13.3753	6.11183	-0.222989	-0.0839454	0.476532	0.0389844	13.3753	6.11183	NA	NA	NA	NA	NA	18	0.452315	2	0.543146
FBgn0037908	7.07537	-0.109057	0.187079	0.433091	0.0306056	8.01599	7.58064	-0.109057	0.187079	0.433091	0.0285656	8.01599	7.58064	NA	NA	NA	NA	NA	7.34714	NA	NA	NA	NA	NA	6	0.260808	11	0.63724
FBgn0039754	6.36798	-0.0161507	0.894599	1.78949	0.140507	6.06895	7.60953	-0.0161507	0.894599	1.78949	0.117582	6.06895	7.11303	NA	NA	NA	NA	NA	7.11303	NA	NA	NA	NA	NA	6	0.735562	9	0.777405
FBgn0038919	3.8266	NA	NA	NA	NA	NA	4.30623	NA	NA	NA	NA	NA	4.30623	-0.892775	-0.317845	1.89533	0.220069	13.3064	4.30623	NA	NA	NA	NA	NA	4	0.694603	2	0.239932
FBgn0038105	6.79033	-0.0968984	0.275576	0.584231	0.0430194	7.29152	7.12225	-0.0968984	0.275576	0.584231	0.0410145	7.29152	6.79033	-0.0968984	0.275576	0.584231	0.0430194	7.29152	7.12225	-0.0968984	0.275576	0.584231	0.0410145	7.29152	38	0.379221	6	0.603186
FBgn0003479	4.57944	-0.0137159	-0.580231	1.16079	0.126739	17.9097	3.76611	-0.0137159	-0.580231	1.16079	0.15411	17.9097	3.76611	NA	NA	NA	NA	NA	3.76611	NA	NA	NA	NA	NA	6	0.467995	2	0.679769
FBgn0051371	4.07	0.631711	0.283349	1.38469	0.17011	1.61055	4.07	NA	NA	NA	NA	NA	4.07	NA	NA	NA	NA	NA	4.07	NA	NA	NA	NA	NA	2	0.465437	1	0.44787
FBgn0038244	10.4989	0.116489	-0.0484399	0.252318	0.0120164	22.4947	10.4131	0.116489	-0.0484399	0.252318	0.0121154	22.4947	10.4131	NA	NA	NA	NA	NA	10.4989	NA	NA	NA	NA	NA	6	0.578852	7	0.574947
FBgn0267688	4.98318	NA	NA	NA	NA	NA	5.97024	0.0605909	1.02428	2.05215	0.171865	5.77431	5.58854	NA	NA	NA	NA	NA	5.58854	NA	NA	NA	NA	NA	3	0.75517	9	0.467361
FBgn0037249	10.433	-0.0535711	0.229622	0.471576	0.0226003	6.87549	10.5813	-0.0535711	0.229622	0.471576	0.0222834	6.87549	10.433	NA	NA	NA	NA	NA	10.5813	NA	NA	NA	NA	NA	6	0.574796	6	0.523111
FBgn0038084	7.01965	NA	NA	NA	NA	NA	7.57835	NA	NA	NA	NA	NA	7.35786	NA	NA	NA	NA	NA	7.35786	NA	NA	NA	NA	NA	1	0.272821	9	0.298056
FBgn0024957	8.48532	NA	NA	NA	NA	NA	8.64378	-0.121828	-0.122641	0.345733	0.0199989	15.0127	8.64378	-0.121828	-0.122641	0.345733	0.0199989	15.0127	8.64378	NA	NA	NA	NA	NA	10	0.328333	2	0.339315
FBgn0026620	10.664	NA	NA	NA	NA	NA	10.9222	NA	NA	NA	NA	NA	10.9222	NA	NA	NA	NA	NA	10.9222	NA	NA	NA	NA	NA	1	0.366556	2	0.480046
FBgn0051213	9.69151	0.0715123	-0.243199	0.506991	0.0261564	19.0924	9.84288	0.0715123	-0.243199	0.506991	0.0257542	19.0924	9.84288	NA	NA	NA	NA	NA	9.69151	NA	NA	NA	NA	NA	6	0.208481	7	0.343119
FBgn0085431	5.09185	NA	NA	NA	NA	NA	5.76185	NA	NA	NA	NA	NA	5.46233	NA	NA	NA	NA	NA	5.46233	NA	NA	NA	NA	NA	1	0.510846	9	0.442533
FBgn0263995	11.8366	0.105248	0.109684	0.304024	0.0128425	3.07883	13.0218	0.188997	0.390408	0.867498	0.0333096	4.27789	12.6744	0.105248	0.109684	0.304024	0.0119937	3.07883	12.6744	0.105248	0.109684	0.304024	0.0119937	3.07883	40	0.320444	9	0.669246
FBgn0011290	8.23291	-0.186783	-0.0578309	0.391062	0.0237499	13.1469	8.03607	-0.186783	-0.0578309	0.391062	0.0243317	13.1469	8.03607	NA	NA	NA	NA	NA	8.03607	NA	NA	NA	NA	NA	6	0.592295	2	0.503152
FBgn0037521	10.9221	0.130781	0.159313	0.412234	0.0188715	3.37449	11.6101	0.130781	0.159313	0.412234	0.0177532	3.37449	11.6101	NA	NA	NA	NA	NA	11.3379	NA	NA	NA	NA	NA	6	0.340721	11	0.655921
FBgn0037347	8.55529	0.0723401	-0.159614	0.350484	0.0204835	19.6254	8.18023	0.0723401	-0.159614	0.350484	0.0214226	19.6254	8.2917	NA	NA	NA	NA	NA	8.2917	NA	NA	NA	NA	NA	6	0.602037	9	0.559916
FBgn0022359	5.50521	0.663974	-0.331704	1.48444	0.134821	22.2303	5.50521	-0.492017	-0.36049	1.21989	0.110794	14.4153	5.50521	NA	NA	NA	NA	NA	5.50521	NA	NA	NA	NA	NA	7	0.538979	1	0.409848
FBgn0265189	7.24544	-0.0387668	0.12777	0.267043	0.0184283	7.12523	7.13315	-0.0387668	0.12777	0.267043	0.0187184	7.12523	7.13315	NA	NA	NA	NA	NA	7.24544	-0.0387668	0.12777	0.267043	0.0184283	7.12523	23	0.200694	7	0.311859
FBgn0053108	6.68236	NA	NA	NA	NA	NA	6.18569	NA	NA	NA	NA	NA	6.41626	NA	NA	NA	NA	NA	6.18569	NA	NA	NA	NA	NA	1	0.303163	10	0.695821
FBgn0038013	6.82566	NA	NA	NA	NA	NA	6.82566	NA	NA	NA	NA	NA	6.82566	NA	NA	NA	NA	NA	6.82566	NA	NA	NA	NA	NA	1	0.171202	1	0.503877
FBgn0051091	2.83813	NA	NA	NA	NA	NA	3.45021	NA	NA	NA	NA	NA	2.83813	NA	NA	NA	NA	NA	2.83813	NA	NA	NA	NA	NA	1	0.673355	3	0.300038
FBgn0264495	12.8794	0.0193809	-0.0986853	0.201141	0.00780864	18.7407	12.7743	0.0193809	-0.0986853	0.201141	0.00787284	18.7407	12.8794	0.0193809	-0.0986853	0.201141	0.00780864	18.7407	12.7743	0.0193809	-0.0986853	0.201141	0.00787284	18.7407	38	0.536442	6	0.70037
FBgn0038558	4.50931	NA	NA	NA	NA	NA	6.26057	-0.281959	0.329477	0.867308	0.0692675	8.70374	5.60332	NA	NA	NA	NA	NA	5.60332	NA	NA	NA	NA	NA	3	0.374391	9	0.640942
FBgn0014342	5.61181	NA	NA	NA	NA	NA	5.61181	-0.594751	-1.11519	2.52775	0.225217	16.1285	5.2027	NA	NA	NA	NA	NA	5.2027	NA	NA	NA	NA	NA	3	0.685271	5	0.373443
FBgn0086686	12.2144	0.125447	-0.0345138	0.260217	0.010652	22.9745	12.0591	NA	NA	NA	NA	NA	12.1206	NA	NA	NA	NA	NA	12.1206	NA	NA	NA	NA	NA	2	0.206885	9	0.4451
FBgn0003357	1.86244	NA	NA	NA	NA	NA	1.86244	NA	NA	NA	NA	NA	4.2101	NA	NA	NA	NA	NA	1.86244	NA	NA	NA	NA	NA	1	0.237116	4	0.567869
FBgn0267128	0.542746	NA	NA	NA	NA	NA	2.90307	0.239477	-1.0938	2.23943	0.385699	18.8233	1.72597	0.239477	-1.0938	2.23943	0.648744	18.8233	1.72597	NA	NA	NA	NA	NA	10	0.352452	9	0.726469
FBgn0039508	9.0318	NA	NA	NA	NA	NA	8.88117	NA	NA	NA	NA	NA	8.88117	NA	NA	NA	NA	NA	9.0318	NA	NA	NA	NA	NA	1	0.233752	7	0.508377
FBgn0016119	8.38619	-0.0965054	-0.207141	0.457036	0.0272493	16.3346	8.38619	NA	NA	NA	NA	NA	8.38619	-0.0965054	-0.207141	0.457036	0.0272493	16.3346	8.38619	NA	NA	NA	NA	NA	8	0.273378	1	0.303749
FBgn0039645	6.65727	NA	NA	NA	NA	NA	6.94549	NA	NA	NA	NA	NA	6.94549	NA	NA	NA	NA	NA	6.65727	NA	NA	NA	NA	NA	1	0.375734	7	0.380043
FBgn0039209	11.4098	-0.0646026	-0.14186	0.311754	0.0136617	16.3677	11.4098	-0.0646026	-0.14186	0.311754	0.0136617	16.3677	11.4098	NA	NA	NA	NA	NA	11.4098	NA	NA	NA	NA	NA	6	0.828954	1	0.488027
FBgn0016691	8.4017	-0.0495066	-0.154186	0.323877	0.0192745	16.8133	8.58501	-0.0495066	-0.154186	0.323877	0.0188629	16.8133	8.4017	-0.0495066	-0.154186	0.323877	0.0192745	16.8133	8.58501	NA	NA	NA	NA	NA	18	0.229766	6	0.511761
FBgn0053293	7.83613	0.33344	-0.0026251	0.666901	0.0425529	23.9699	7.60364	0.33344	-0.0026251	0.666901	0.0438541	23.9699	7.60364	NA	NA	NA	NA	NA	7.60364	NA	NA	NA	NA	NA	6	0.390853	2	0.304265
FBgn0267722	5.53352	-0.449637	-0.316655	1.0999	0.0993848	14.3437	4.44546	-0.449637	-0.316655	1.0999	0.12371	14.3437	4.44546	NA	NA	NA	NA	NA	4.44546	NA	NA	NA	NA	NA	6	0.659013	2	0.524178
FBgn0038767	6.24678	NA	NA	NA	NA	NA	6.01903	NA	NA	NA	NA	NA	6.24678	NA	NA	NA	NA	NA	6.01903	NA	NA	NA	NA	NA	1	0.595942	6	0.55101
FBgn0039349	8.83067	NA	NA	NA	NA	NA	9.03726	NA	NA	NA	NA	NA	9.03726	NA	NA	NA	NA	NA	9.03726	NA	NA	NA	NA	NA	1	0.293396	2	0.496845
FBgn0038414	5.59775	0.898024	0.910813	2.55815	0.228498	3.02701	6.80835	0.0641699	1.41729	2.83748	0.208382	5.82717	6.48728	NA	NA	NA	NA	NA	6.48728	NA	NA	NA	NA	NA	7	0.745283	9	0.40872
FBgn0267685	5.31014	NA	NA	NA	NA	NA	5.31014	NA	NA	NA	NA	NA	5.31014	NA	NA	NA	NA	NA	5.31014	NA	NA	NA	NA	NA	1	0.538314	1	0.375242
FBgn0011582	10.6883	NA	NA	NA	NA	NA	11.7238	NA	NA	NA	NA	NA	11.38	NA	NA	NA	NA	NA	11.38	NA	NA	NA	NA	NA	1	0.15951	9	0.892911
FBgn0042110	3.99865	NA	NA	NA	NA	NA	4.40899	NA	NA	NA	NA	NA	3.99865	NA	NA	NA	NA	NA	4.40899	NA	NA	NA	NA	NA	1	0.482663	6	0.47382
FBgn0039681	6.71721	NA	NA	NA	NA	NA	6.54732	NA	NA	NA	NA	NA	6.54732	NA	NA	NA	NA	NA	6.54732	NA	NA	NA	NA	NA	1	0.678041	2	0.349714
FBgn0038705	6.49103	NA	NA	NA	NA	NA	6.01866	NA	NA	NA	NA	NA	6.01866	NA	NA	NA	NA	NA	6.23648	NA	NA	NA	NA	NA	1	0.435325	11	0.347158
FBgn0051211	12.5714	0.203219	-0.0201819	0.408436	0.0162446	23.6219	12.5714	0.203219	-0.0201819	0.408436	0.0162446	23.6219	12.6639	NA	NA	NA	NA	NA	12.486	NA	NA	NA	NA	NA	6	0.758936	14	0.225876
FBgn0040529	8.14255	-0.002857	-0.128183	0.25643	0.0157463	17.9149	8.43333	-0.168931	0.353699	0.783941	0.0464787	7.70198	8.43333	-0.002857	-0.128183	0.25643	0.0152033	17.9149	8.43333	-0.002857	-0.128183	0.25643	0.0152033	17.9149	40	0.398648	2	0.410457
FBgn0285937	9.32828	NA	NA	NA	NA	NA	9.10902	-0.058987	0.27457	0.561669	0.0308304	6.80832	9.10902	NA	NA	NA	NA	NA	9.10902	NA	NA	NA	NA	NA	3	0.495016	2	0.496457
FBgn0039656	6.40354	0.194198	0.412225	0.911356	0.0711603	4.31833	6.40354	0.194198	0.412225	0.911356	0.0711603	4.31833	6.40354	0.194198	0.412225	0.911356	0.0711603	4.31833	6.40354	0.194198	0.412225	0.911356	0.0711603	4.31833	38	0.33891	1	0.37898
FBgn0014380	5.58648	NA	NA	NA	NA	NA	6.29903	NA	NA	NA	NA	NA	6.03776	NA	NA	NA	NA	NA	6.03776	NA	NA	NA	NA	NA	1	0.291183	9	0.525964
FBgn0004436	10.2043	0.164179	-0.445923	0.950373	0.0465671	19.3475	9.95933	0.104012	-0.150168	0.365343	0.0183417	20.3139	9.95933	0.104012	-0.150168	0.365343	0.0183417	20.3139	9.95933	0.104012	-0.150168	0.365343	0.0183417	20.3139	39	0.743358	2	0.631727
FBgn0001149	6.85872	0.486965	0.591168	1.53181	0.111669	3.36804	7.96649	-0.102111	0.310375	0.65348	0.0410143	7.21405	7.56266	-0.102111	0.310375	0.65348	0.0432043	7.21405	7.96649	-0.102111	0.310375	0.65348	0.0410143	7.21405	39	0.270577	10	0.397704
FBgn0037635	8.82915	0.00651584	0.520741	1.04156	0.0589844	5.95221	9.05381	0.00651584	0.520741	1.04156	0.0575207	5.95221	9.05381	NA	NA	NA	NA	NA	8.82915	NA	NA	NA	NA	NA	6	0.739763	7	0.430284
FBgn0039172	6.45737	NA	NA	NA	NA	NA	6.45737	NA	NA	NA	NA	NA	6.45737	NA	NA	NA	NA	NA	6.45737	NA	NA	NA	NA	NA	1	0.652167	1	0.265623
FBgn0000416	12.4896	0.156967	0.405943	0.870467	0.0348477	4.59066	12.6992	0.156967	0.405943	0.870467	0.0342726	4.59066	12.4896	-0.184176	0.0338575	0.374524	0.0149934	11.3056	12.6992	-0.184176	0.0338575	0.374524	0.014746	11.3056	41	0.33922	6	0.321336
FBgn0003330	7.57821	NA	NA	NA	NA	NA	7.27593	NA	NA	NA	NA	NA	7.27593	NA	NA	NA	NA	NA	7.27593	NA	NA	NA	NA	NA	1	0.749097	2	0.444069
FBgn0267803	3.72675	NA	NA	NA	NA	NA	2.76624	NA	NA	NA	NA	NA	2.76624	NA	NA	NA	NA	NA	2.76624	NA	NA	NA	NA	NA	1	0.430633	2	0.38756
FBgn0283536	8.44357	-0.305278	0.0720057	0.627309	0.0371471	11.1152	8.44357	NA	NA	NA	NA	NA	8.44357	NA	NA	NA	NA	NA	8.44357	NA	NA	NA	NA	NA	2	0.769791	1	0.478934
FBgn0038285	5.50144	-0.0513186	0.341089	0.689855	0.0626977	6.57042	5.19912	-0.0513186	0.341089	0.689855	0.0663435	6.57042	5.19912	-0.0513186	0.341089	0.689855	0.0663435	6.57042	5.19912	-0.0513186	0.341089	0.689855	0.0663435	6.57042	38	0.408171	2	0.317613
FBgn0038871	6.08018	NA	NA	NA	NA	NA	5.84254	NA	NA	NA	NA	NA	5.84254	NA	NA	NA	NA	NA	6.08018	NA	NA	NA	NA	NA	1	0.53555	7	0.525224
FBgn0037780	8.49175	0.166701	-0.13789	0.432679	0.0254764	21.3602	8.39025	0.166701	-0.13789	0.432679	0.0257846	21.3602	8.39025	NA	NA	NA	NA	NA	8.39025	NA	NA	NA	NA	NA	6	0.691694	2	0.424251
FBgn0037534	7.44875	0.0459908	0.303914	0.614749	0.0412652	5.42632	8.55111	0.0459908	0.303914	0.614749	0.0359456	5.42632	8.18018	NA	NA	NA	NA	NA	8.18018	NA	NA	NA	NA	NA	6	0.322517	9	0.642066
FBgn0039451	10.1428	0.23851	-0.0989266	0.516424	0.0254576	22.4982	9.83163	0.23851	-0.0989266	0.516424	0.0262634	22.4982	9.83163	NA	NA	NA	NA	NA	9.9603	NA	NA	NA	NA	NA	6	0.335048	11	0.648202
FBgn0039770	6.49397	NA	NA	NA	NA	NA	7.09194	NA	NA	NA	NA	NA	6.85482	NA	NA	NA	NA	NA	6.85482	NA	NA	NA	NA	NA	1	0.41375	9	0.460997
FBgn0263740	7.3992	0.0841121	0.384202	0.786602	0.0531546	5.17675	7.70821	-0.32991	0.157969	0.73156	0.0474533	10.2943	7.70821	NA	NA	NA	NA	NA	7.70821	NA	NA	NA	NA	NA	7	0.822694	2	0.612149
FBgn0001138	6.94136	NA	NA	NA	NA	NA	8.12524	0.330829	0.722833	1.58989	0.0978364	4.36048	7.68845	NA	NA	NA	NA	NA	7.68845	NA	NA	NA	NA	NA	3	0.629176	9	0.804643
FBgn0261929	8.11692	0.157683	0.128307	0.406579	0.0250452	2.60902	9.03041	0.157683	0.128307	0.406579	0.0225117	2.60902	8.7254	NA	NA	NA	NA	NA	8.7254	NA	NA	NA	NA	NA	6	0.360335	9	0.792881
FBgn0003257	6.47817	0.0448336	0.650479	1.30405	0.100649	5.73715	6.47817	0.0448336	0.650479	1.30405	0.100649	5.73715	6.47817	NA	NA	NA	NA	NA	6.47817	NA	NA	NA	NA	NA	6	0.583846	1	0.489776
FBgn0001169	10.2021	NA	NA	NA	NA	NA	10.0323	NA	NA	NA	NA	NA	10.2021	NA	NA	NA	NA	NA	10.0323	NA	NA	NA	NA	NA	1	0.440174	6	0.716896
FBgn0038993	7.58896	0.0799606	0.270178	0.563525	0.0371279	4.90091	7.02607	0.0799606	0.270178	0.563525	0.0401024	4.90091	7.23546	0.0799606	0.270178	0.563525	0.0389419	4.90091	7.23546	0.0799606	0.270178	0.563525	0.0389419	4.90091	38	0.572466	9	0.591368
FBgn0038054	6.98494	0.577531	-1.13524	2.54741	0.18235	19.7976	6.98494	0.014253	-0.811441	1.62313	0.116188	18.0671	6.98494	0.217825	-0.120965	0.498318	0.0356709	22.0637	6.98494	0.217825	-0.120965	0.498318	0.0356709	22.0637	42	0.75628	1	0.37232
FBgn0053192	4.03052	-0.564949	0.189389	1.1917	0.147834	10.7645	4.03052	-0.564949	0.189389	1.1917	0.147834	10.7645	4.03052	NA	NA	NA	NA	NA	4.03052	NA	NA	NA	NA	NA	6	0.333159	1	0.438235
FBgn0037721	8.42104	0.185437	-0.371975	0.831269	0.0493567	19.7665	7.18189	0.185437	-0.371975	0.831269	0.0578726	19.7665	6.97248	NA	NA	NA	NA	NA	7.98716	NA	NA	NA	NA	NA	6	0.411371	15	0.500819
FBgn0086361	10.7843	NA	NA	NA	NA	NA	10.4569	NA	NA	NA	NA	NA	10.6168	NA	NA	NA	NA	NA	10.4569	NA	NA	NA	NA	NA	1	0.614897	10	0.725751
FBgn0037779	5.6013	NA	NA	NA	NA	NA	5.8746	NA	NA	NA	NA	NA	5.6013	NA	NA	NA	NA	NA	5.6013	NA	NA	NA	NA	NA	1	0.319071	3	0.340278
FBgn0260743	8.66916	0.210967	-0.229473	0.623427	0.0359566	20.8396	7.99651	0.210967	-0.229473	0.623427	0.0389812	20.8396	8.18909	NA	NA	NA	NA	NA	8.18909	NA	NA	NA	NA	NA	6	0.42869	9	0.872548
FBgn0002941	5.16622	NA	NA	NA	NA	NA	5.49995	0.417413	0.366922	1.11151	0.101048	2.75445	5.49995	NA	NA	NA	NA	NA	5.16622	NA	NA	NA	NA	NA	3	0.562364	7	0.495583
FBgn0037742	8.29377	0.269803	0.444106	1.03928	0.062654	3.9147	7.46561	-0.0719275	0.529473	1.06867	0.0715731	6.51574	7.46561	0.269803	0.444106	1.03928	0.0696043	3.9147	8.10319	NA	NA	NA	NA	NA	20	0.555637	11	0.63878
FBgn0263499	5.11148	NA	NA	NA	NA	NA	6.02071	NA	NA	NA	NA	NA	5.58414	NA	NA	NA	NA	NA	5.58414	NA	NA	NA	NA	NA	1	0.732204	9	0.45753
FBgn0025821	2.15082	NA	NA	NA	NA	NA	2.15082	NA	NA	NA	NA	NA	2.15082	NA	NA	NA	NA	NA	2.15082	NA	NA	NA	NA	NA	1	0.676135	1	0.325166
FBgn0051038	13.7638	0.16057	-0.235453	0.569985	0.020706	20.2862	12.9759	NA	NA	NA	NA	NA	13.2053	0.299651	0.0112113	0.599722	0.0227076	0.142846	13.2053	0.16057	-0.235453	0.569985	0.0215817	20.2862	30	0.609953	9	0.887597
FBgn0039689	5.66786	NA	NA	NA	NA	NA	5.66786	0.0620863	-0.208051	0.434235	0.0383068	19.1077	5.66786	0.0620863	-0.208051	0.434235	0.0383068	19.1077	5.66786	0.0620863	-0.208051	0.434235	0.0383068	19.1077	33	0.310868	1	0.446156
FBgn0039554	9.0999	NA	NA	NA	NA	NA	8.75517	NA	NA	NA	NA	NA	8.75517	NA	NA	NA	NA	NA	8.92258	NA	NA	NA	NA	NA	1	0.561276	11	0.838375
FBgn0039250	6.40348	NA	NA	NA	NA	NA	4.62701	NA	NA	NA	NA	NA	5.13542	NA	NA	NA	NA	NA	5.13542	NA	NA	NA	NA	NA	1	0.679902	9	0.731798
FBgn0037592	7.03676	NA	NA	NA	NA	NA	7.57574	NA	NA	NA	NA	NA	7.37254	NA	NA	NA	NA	NA	7.37254	NA	NA	NA	NA	NA	1	0.357225	9	0.594521
FBgn0011666	14.6464	-0.0162441	0.106018	0.21451	0.00732296	6.58074	14.2812	-0.0162441	0.106018	0.21451	0.00751021	6.58074	14.4243	0.139211	0.348538	0.750621	0.0260193	4.5485	14.4243	-0.0162441	0.106018	0.21451	0.00743572	6.58074	43	0.206027	9	0.718796
FBgn0262975	11.9249	NA	NA	NA	NA	NA	12.344	-0.125354	-0.16477	0.414066	0.016772	15.5158	12.2105	-0.142901	0.0359348	0.2947	0.0120675	11.059	12.2105	-0.0295659	0.203507	0.411286	0.0168415	6.55108	37	0.324364	9	0.557372
FBgn0263626	5.49853	0.823845	-0.00301836	1.6477	0.149831	23.986	5.49853	NA	NA	NA	NA	NA	5.49853	NA	NA	NA	NA	NA	5.49853	NA	NA	NA	NA	NA	2	0.513178	1	0.417478
FBgn0262167	7.41362	0.329645	-0.171938	0.743582	0.0501497	22.1636	7.41362	0.329645	-0.171938	0.743582	0.0501497	22.1636	7.41362	NA	NA	NA	NA	NA	7.16972	NA	NA	NA	NA	NA	6	0.442908	8	0.310129
FBgn0000064	11.3825	0.177981	0.200841	0.536709	0.0235761	3.23021	12.1455	0.177981	0.200841	0.536709	0.022095	3.23021	11.8177	NA	NA	NA	NA	NA	12.1455	0.177981	0.200841	0.536709	0.022095	3.23021	23	0.695214	10	0.813905
FBgn0038163	5.52314	0.0246818	0.653583	1.3081	0.11842	5.85582	5.52314	0.0246818	0.653583	1.3081	0.11842	5.85582	5.52314	NA	NA	NA	NA	NA	5.52314	NA	NA	NA	NA	NA	6	0.894867	1	0.442892
FBgn0039149	7.32319	0.169661	-0.134808	0.433396	0.0295906	21.4354	6.99133	0.169661	-0.134808	0.433396	0.0309952	21.4354	7.32319	0.169661	-0.134808	0.433396	0.0295906	21.4354	6.99133	NA	NA	NA	NA	NA	18	0.476321	6	0.530692
FBgn0027109	5.6114	NA	NA	NA	NA	NA	5.6114	NA	NA	NA	NA	NA	5.6114	NA	NA	NA	NA	NA	5.6114	NA	NA	NA	NA	NA	1	0.731598	1	0.325539
FBgn0038425	5.9377	-0.456158	0.0266732	0.913874	0.0769552	11.7769	5.31975	0.331749	-0.520471	1.23442	0.116022	20.1676	5.31975	NA	NA	NA	NA	NA	5.31975	NA	NA	NA	NA	NA	7	0.438832	2	0.701823
FBgn0037643	10.7576	NA	NA	NA	NA	NA	11.1012	NA	NA	NA	NA	NA	10.9962	-0.200551	-0.0587405	0.417952	0.0190044	13.0883	11.1012	NA	NA	NA	NA	NA	4	0.450843	10	0.383446
FBgn0038140	5.06727	0.048398	0.301952	0.611612	0.0603492	5.39292	5.68682	0.048398	0.301952	0.611612	0.0537745	5.39292	5.39382	0.048398	0.301952	0.611612	0.0566957	5.39292	5.39382	0.048398	0.301952	0.611612	0.0566957	5.39292	38	0.21402	9	0.248537
FBgn0061476	4.10801	0.54174	-0.681511	1.74119	0.211926	20.5654	4.10801	0.54174	-0.681511	1.74119	0.211926	20.5654	4.10801	NA	NA	NA	NA	NA	4.10801	0.54174	-0.681511	1.74119	0.211926	20.5654	23	0.369447	1	0.323019
FBgn0029170	4.00274	NA	NA	NA	NA	NA	4.79803	NA	NA	NA	NA	NA	4.00274	NA	NA	NA	NA	NA	4.00274	NA	NA	NA	NA	NA	1	0.565065	3	0.656701
FBgn0038490	5.82634	NA	NA	NA	NA	NA	5.36422	-0.201485	-0.501726	1.08134	0.100792	16.5414	5.36422	NA	NA	NA	NA	NA	5.36422	NA	NA	NA	NA	NA	3	0.522378	2	0.711759
FBgn0039335	7.03936	NA	NA	NA	NA	NA	6.80515	NA	NA	NA	NA	NA	6.80515	NA	NA	NA	NA	NA	6.80515	NA	NA	NA	NA	NA	1	0.187384	2	0.49797
FBgn0265065	3.35082	NA	NA	NA	NA	NA	4.01275	NA	NA	NA	NA	NA	3.35082	NA	NA	NA	NA	NA	3.35082	NA	NA	NA	NA	NA	1	0.625348	3	0.59115
FBgn0037336	11.4445	NA	NA	NA	NA	NA	11.7015	-0.0540764	0.0478643	0.144433	0.00617157	9.23248	11.6373	-0.0540764	0.0478643	0.144433	0.00620564	9.23248	11.6373	-0.0540764	0.0478643	0.144433	0.00620564	9.23248	33	0.280948	9	0.550245
FBgn0003651	8.69081	0.0690238	0.273081	0.563339	0.03241	5.05434	9.61598	0.0690238	0.273081	0.563339	0.0292918	5.05434	9.3461	NA	NA	NA	NA	NA	9.3461	0.0690238	0.273081	0.563339	0.0301377	5.05434	23	0.223426	9	0.852882
FBgn0265420	6.25671	NA	NA	NA	NA	NA	6.86251	NA	NA	NA	NA	NA	6.64491	NA	NA	NA	NA	NA	6.64491	NA	NA	NA	NA	NA	1	0.382006	9	0.408242
FBgn0037690	7.6211	0.289938	-0.0714311	0.597214	0.0391817	23.0773	7.6211	0.289938	-0.0714311	0.597214	0.0391817	23.0773	7.6211	NA	NA	NA	NA	NA	7.6211	NA	NA	NA	NA	NA	6	0.605617	1	0.486393
FBgn0038106	7.00127	NA	NA	NA	NA	NA	7.00127	NA	NA	NA	NA	NA	6.83217	NA	NA	NA	NA	NA	7.00127	NA	NA	NA	NA	NA	1	0.522948	4	0.227668
FBgn0001321	5.25442	-0.627745	0.98488	2.33585	0.222275	8.16751	5.25442	-0.627745	0.98488	2.33585	0.222275	8.16751	5.25442	NA	NA	NA	NA	NA	5.25442	NA	NA	NA	NA	NA	6	0.91661	1	0.485852
FBgn0037225	6.87202	NA	NA	NA	NA	NA	6.40487	NA	NA	NA	NA	NA	6.87202	NA	NA	NA	NA	NA	6.40487	NA	NA	NA	NA	NA	1	0.501605	6	0.615368
FBgn0005355	8.98308	0.341315	0.438734	1.11173	0.0618789	3.47458	8.24945	0.339963	0.140208	0.73548	0.0445775	1.49415	8.52505	NA	NA	NA	NA	NA	8.52505	NA	NA	NA	NA	NA	7	0.812373	9	0.555323
FBgn0000150	8.76268	-0.210501	0.0429778	0.429687	0.024518	11.2307	8.97268	-0.210501	0.0429778	0.429687	0.0239442	11.2307	8.76268	-0.210501	0.0429778	0.429687	0.024518	11.2307	8.97268	NA	NA	NA	NA	NA	18	0.467261	6	0.65681
FBgn0038866	9.46859	-0.128463	-0.251381	0.564607	0.0298147	16.1954	8.98869	-0.351254	-0.0432797	0.707821	0.0393729	12.4683	9.14053	NA	NA	NA	NA	NA	9.14053	NA	NA	NA	NA	NA	7	0.712323	9	0.398132
FBgn0038429	7.38256	NA	NA	NA	NA	NA	7.38256	-0.240367	0.163045	0.580897	0.0393425	9.72335	7.38256	NA	NA	NA	NA	NA	7.38256	NA	NA	NA	NA	NA	3	0.619867	1	0.442648
FBgn0038981	7.38084	-0.441686	0.0625565	0.892188	0.0604395	11.4626	7.38084	0.0458884	0.608661	1.22078	0.0826991	5.71257	7.38084	NA	NA	NA	NA	NA	7.38084	NA	NA	NA	NA	NA	7	0.668811	1	0.239881
FBgn0038654	0.755409	-1.47577	-0.423205	3.07051	2.03235	13.0667	5.17728	NA	NA	NA	NA	NA	3.45676	NA	NA	NA	NA	NA	3.45676	NA	NA	NA	NA	NA	2	0.163626	9	0.878553
FBgn0039789	6.41325	0.459261	0.346388	1.15049	0.0896961	2.46831	7.3925	0.459261	0.346388	1.15049	0.0778144	2.46831	7.0748	0.227981	-0.751286	1.57023	0.110974	19.1254	7.0748	0.227981	-0.751286	1.57023	0.110974	19.1254	41	0.803707	9	0.559216
FBgn0039589	7.47952	NA	NA	NA	NA	NA	7.38726	0.161958	-0.160566	0.456123	0.0308723	21.0165	7.47952	NA	NA	NA	NA	NA	7.38726	NA	NA	NA	NA	NA	3	0.688303	6	0.273407
FBgn0039718	7.66979	0.179934	0.104811	0.416469	0.02715	2.01472	6.78562	0.179934	0.104811	0.416469	0.0306876	2.01472	7.05314	0.126383	0.559948	1.14807	0.0813869	5.15208	7.05314	0.179934	0.104811	0.416469	0.0295236	2.01472	43	0.185546	9	0.71892
FBgn0264788	5.89381	NA	NA	NA	NA	NA	6.41953	NA	NA	NA	NA	NA	6.41953	NA	NA	NA	NA	NA	5.89381	NA	NA	NA	NA	NA	1	0.484657	7	0.48705
FBgn0039478	5.32411	NA	NA	NA	NA	NA	5.82685	NA	NA	NA	NA	NA	5.82685	NA	NA	NA	NA	NA	5.32411	NA	NA	NA	NA	NA	1	0.713196	7	0.563477
FBgn0004117	6.80127	-0.189107	0.701418	1.45293	0.106813	7.0059	8.52185	-0.189107	0.701418	1.45293	0.0852471	7.0059	7.95991	NA	NA	NA	NA	NA	7.95991	NA	NA	NA	NA	NA	6	0.879377	9	0.794193
FBgn0028708	8.04547	0.209687	-0.359481	0.832334	0.0517269	20.017	7.59754	0.209687	-0.359481	0.832334	0.0547765	20.017	7.59754	NA	NA	NA	NA	NA	7.59754	NA	NA	NA	NA	NA	6	0.873657	2	0.547647
FBgn0046222	8.00412	-0.0135172	0.0823872	0.166977	0.0104307	6.62116	7.68364	-0.0135172	0.0823872	0.166977	0.0108658	6.62116	7.80464	-0.0135172	0.0823872	0.166977	0.0106973	6.62116	7.80464	-0.0135172	0.0823872	0.166977	0.0106973	6.62116	38	0.242066	9	0.633767
FBgn0039637	9.17048	-0.202164	0.341024	0.792887	0.0432304	8.044	9.17048	-0.202164	0.341024	0.792887	0.0432304	8.044	9.17048	NA	NA	NA	NA	NA	9.17048	NA	NA	NA	NA	NA	6	0.754409	1	0.425711
FBgn0283477	11.5123	0.0513051	0.348999	0.7055	0.030641	5.44247	11.5123	0.0513051	0.348999	0.7055	0.030641	5.44247	11.5123	NA	NA	NA	NA	NA	11.5123	NA	NA	NA	NA	NA	6	0.924091	1	0.361998
FBgn0038126	5.54012	-0.156623	0.372547	0.808262	0.0729463	7.52016	5.54012	-0.156623	0.372547	0.808262	0.0729463	7.52016	5.54012	-0.156623	0.372547	0.808262	0.0729463	7.52016	5.54012	-0.156623	0.372547	0.808262	0.0729463	7.52016	38	0.539536	1	0.275214
FBgn0265101	6.36084	NA	NA	NA	NA	NA	6.36084	NA	NA	NA	NA	NA	6.36084	NA	NA	NA	NA	NA	6.36084	NA	NA	NA	NA	NA	1	0.793121	1	0.480784
FBgn0015019	7.61805	-0.085188	0.513418	1.04087	0.0683164	6.62806	7.79751	-0.085188	0.513418	1.04087	0.0667441	6.62806	7.79751	NA	NA	NA	NA	NA	7.79751	NA	NA	NA	NA	NA	6	0.445966	2	0.219028
FBgn0051068	9.60029	NA	NA	NA	NA	NA	9.23814	NA	NA	NA	NA	NA	9.23814	NA	NA	NA	NA	NA	9.23814	NA	NA	NA	NA	NA	1	0.64317	2	0.441067
FBgn0037218	11.5071	-0.105719	0.120119	0.320032	0.0139058	8.75678	10.4363	NA	NA	NA	NA	NA	10.7972	NA	NA	NA	NA	NA	10.7972	NA	NA	NA	NA	NA	2	0.288475	9	0.764979
FBgn0000527	9.29066	0.286758	0.526122	1.19839	0.0644944	4.09386	9.78237	0.286758	0.526122	1.19839	0.0612525	4.09386	9.64474	0.298949	0.0925331	0.625884	0.0324469	1.14658	9.78237	0.298949	0.0925331	0.625884	0.0319904	1.14658	41	0.834023	10	0.377741
FBgn0037613	5.04531	NA	NA	NA	NA	NA	5.64772	-0.591104	-0.510473	1.56203	0.138289	14.7209	5.04531	NA	NA	NA	NA	NA	5.04531	NA	NA	NA	NA	NA	3	0.365259	3	0.336144
FBgn0027608	11.1971	-0.302272	1.09525	2.2724	0.101473	7.02857	11.1971	-0.302272	1.09525	2.2724	0.101473	7.02857	11.1971	-0.225612	0.390239	0.901526	0.0402571	8.00225	11.1971	-0.225612	0.390239	0.901526	0.0402571	8.00225	41	0.935413	1	0.33859
FBgn0267431	8.59119	0.146214	0.241226	0.564158	0.0328335	3.91859	9.39441	0.146214	0.241226	0.564158	0.0300263	3.91859	9.39441	0.146214	0.241226	0.564158	0.0300263	3.91859	8.9417	0.146214	0.241226	0.564158	0.0315465	3.91859	38	0.253809	11	0.692966
FBgn0039563	6.37086	NA	NA	NA	NA	NA	6.37086	NA	NA	NA	NA	NA	6.37086	NA	NA	NA	NA	NA	6.37086	NA	NA	NA	NA	NA	1	0.610659	1	0.264974
FBgn0261046	10.7587	0.111504	0.29428	0.629392	0.0292503	4.61654	11.7868	0.111504	0.29428	0.629392	0.026699	4.61654	11.5867	-0.0748081	0.158593	0.350703	0.0151338	7.68354	11.3841	-0.0748081	0.158593	0.350703	0.0154032	7.68354	41	0.292313	15	0.685014
FBgn0263398	9.35271	NA	NA	NA	NA	NA	9.01549	NA	NA	NA	NA	NA	9.13634	NA	NA	NA	NA	NA	9.01549	NA	NA	NA	NA	NA	1	0.363496	10	0.550415
FBgn0046885	3.19929	0.518309	1.09105	2.41581	0.377553	4.30598	3.19929	NA	NA	NA	NA	NA	3.19929	NA	NA	NA	NA	NA	3.19929	NA	NA	NA	NA	NA	2	0.398675	1	0.42787
FBgn0003308	10.1979	0.513173	-0.346244	1.23811	0.0607043	21.7328	10.4275	0.0758789	-0.235777	0.495372	0.0237532	19.1893	10.4275	0.0758789	-0.235777	0.495372	0.0237532	19.1893	10.1979	NA	NA	NA	NA	NA	19	0.554155	7	0.70374
FBgn0038818	8.20844	0.140916	0.234186	0.546627	0.0332967	3.9309	9.07674	0.140916	0.234186	0.546627	0.0301115	3.9309	8.82265	0.140916	0.234186	0.546627	0.0309787	3.9309	8.82265	0.140916	0.234186	0.546627	0.0309787	3.9309	38	0.356763	9	0.60769
FBgn0039736	6.74173	-0.655949	0.48709	1.63404	0.121189	9.56023	6.74173	-0.655949	0.48709	1.63404	0.121189	9.56023	6.74173	NA	NA	NA	NA	NA	6.74173	NA	NA	NA	NA	NA	6	0.732429	1	0.403414
FBgn0037531	4.3169	-0.455783	0.356461	1.15724	0.134036	9.46477	4.84814	-0.455783	0.356461	1.15724	0.119349	9.46477	4.84814	NA	NA	NA	NA	NA	4.3169	NA	NA	NA	NA	NA	6	0.654175	7	0.470819
FBgn0266405	4.69209	NA	NA	NA	NA	NA	4.69209	NA	NA	NA	NA	NA	4.69209	NA	NA	NA	NA	NA	4.69209	-0.646274	0.749334	1.97906	0.210893	8.71844	5	0.476633	1	0.224528
FBgn0013949	5.99205	NA	NA	NA	NA	NA	6.37768	NA	NA	NA	NA	NA	5.99205	NA	NA	NA	NA	NA	5.99205	NA	NA	NA	NA	NA	1	0.543284	3	0.305662
FBgn0262614	14.836	0.414038	-0.949575	2.07183	0.0698246	19.5706	14.4382	0.414038	-0.949575	2.07183	0.071748	19.5706	14.4382	0.109307	-0.42159	0.871059	0.030165	18.969	14.4382	0.109307	-0.42159	0.871059	0.030165	18.969	41	0.938636	2	0.718191
FBgn0051115	8.02893	NA	NA	NA	NA	NA	7.71381	NA	NA	NA	NA	NA	7.71381	NA	NA	NA	NA	NA	7.71381	NA	NA	NA	NA	NA	1	0.604837	2	0.533454
FBgn0260962	8.49481	-0.167063	0.0936509	0.383043	0.0225457	10.0484	8.89374	-0.167063	0.0936509	0.383043	0.0215344	10.0484	8.75304	-0.167063	0.0936509	0.383043	0.0218806	10.0484	8.89374	NA	NA	NA	NA	NA	18	0.614982	10	0.625823
FBgn0037606	9.15925	0.00689581	-0.111149	0.222726	0.0121585	18.2367	8.95768	0.00689581	-0.111149	0.222726	0.0124321	18.2367	8.95768	NA	NA	NA	NA	NA	8.95768	NA	NA	NA	NA	NA	6	0.33309	2	0.440221
FBgn0038976	6.27995	NA	NA	NA	NA	NA	6.27995	NA	NA	NA	NA	NA	6.27995	NA	NA	NA	NA	NA	6.27995	NA	NA	NA	NA	NA	1	0.453804	1	0.464378
FBgn0051326	7.20622	0.19405	0.330427	0.766387	0.0531754	3.9717	7.5204	0.19405	0.330427	0.766387	0.0509538	3.9717	7.20622	NA	NA	NA	NA	NA	7.5204	0.19405	0.330427	0.766387	0.0509538	3.9717	23	0.621877	6	0.514803
FBgn0021750	8.26092	NA	NA	NA	NA	NA	8.39242	NA	NA	NA	NA	NA	8.26092	NA	NA	NA	NA	NA	8.39242	NA	NA	NA	NA	NA	1	0.587662	6	0.366643
FBgn0002862	3.09511	0.641608	-1.33622	2.96455	0.478909	19.7099	3.09511	0.641608	-1.33622	2.96455	0.478909	19.7099	4.81553	NA	NA	NA	NA	NA	3.09511	NA	NA	NA	NA	NA	6	0.431163	4	0.548486
FBgn0260399	3.92144	0.355945	-1.03514	2.18926	0.27914	19.2651	3.92144	0.355945	-1.03514	2.18926	0.27914	19.2651	3.92144	NA	NA	NA	NA	NA	3.92144	NA	NA	NA	NA	NA	6	0.898906	1	0.389861
FBgn0037387	8.00238	-0.102081	0.461794	0.945883	0.0591001	6.831	8.55344	-0.102081	0.461794	0.945883	0.0552925	6.831	8.55344	NA	NA	NA	NA	NA	8.55344	NA	NA	NA	NA	NA	6	0.650094	2	0.411871
FBgn0038313	4.74452	NA	NA	NA	NA	NA	3.96104	-0.887287	0.242307	1.83956	0.232206	10.9817	3.96104	NA	NA	NA	NA	NA	3.96104	NA	NA	NA	NA	NA	3	0.767739	2	0.692198
FBgn0263343	4.20259	0.393126	-0.402552	1.12534	0.133886	20.9548	5.34729	0.234184	0.14772	0.553763	0.0517797	2.14955	4.96684	0.234184	0.14772	0.553763	0.0557459	2.14955	4.96684	0.234184	0.14772	0.553763	0.0557459	2.14955	39	0.193199	9	0.817227
FBgn0037238	12.2277	0.303588	-0.257904	0.796693	0.0325773	21.3101	12.0759	0.303588	-0.257904	0.796693	0.032987	21.3101	12.0759	NA	NA	NA	NA	NA	12.2277	NA	NA	NA	NA	NA	6	0.367161	7	0.603713
FBgn0025808	7.09386	NA	NA	NA	NA	NA	7.09386	0.249912	0.275525	0.743962	0.052437	3.18605	7.09386	NA	NA	NA	NA	NA	7.09386	NA	NA	NA	NA	NA	3	0.516016	1	0.316992
FBgn0039115	5.21485	NA	NA	NA	NA	NA	5.21485	NA	NA	NA	NA	NA	5.21485	NA	NA	NA	NA	NA	5.21485	NA	NA	NA	NA	NA	1	0.6422	1	0.422854
FBgn0037737	7.66222	0.170777	-0.166444	0.476942	0.0311229	21.0491	7.46345	NA	NA	NA	NA	NA	7.66222	0.170777	-0.166444	0.476942	0.0311229	21.0491	7.46345	NA	NA	NA	NA	NA	8	0.184905	6	0.445517
FBgn0037350	7.54378	-0.318579	-0.0866494	0.660306	0.0437649	13.0144	6.99559	-0.318579	-0.0866494	0.660306	0.0471944	13.0144	7.15663	NA	NA	NA	NA	NA	7.15663	NA	NA	NA	NA	NA	6	0.760696	9	0.417914
FBgn0037515	5.54531	0.322908	0.232433	0.795725	0.0717475	2.38312	6.58309	0.322908	0.232433	0.795725	0.060437	2.38312	6.19881	NA	NA	NA	NA	NA	6.19881	0.322908	0.232433	0.795725	0.0641837	2.38312	23	0.594947	9	0.434758
FBgn0266699	4.91527	NA	NA	NA	NA	NA	5.28749	NA	NA	NA	NA	NA	5.28749	NA	NA	NA	NA	NA	5.28749	NA	NA	NA	NA	NA	1	0.683594	2	0.29528
FBgn0037340	5.75428	-0.245568	-0.0554373	0.503495	0.0437496	12.8481	5.37942	-0.245568	-0.0554373	0.503495	0.0467983	12.8481	5.37942	-0.245568	-0.0554373	0.503495	0.0467983	12.8481	5.37942	NA	NA	NA	NA	NA	18	0.326193	2	0.60186
FBgn0038849	5.28116	0.995079	0.754173	2.49717	0.236422	2.47724	5.28116	0.995079	0.754173	2.49717	0.236422	2.47724	5.28116	NA	NA	NA	NA	NA	5.28116	NA	NA	NA	NA	NA	6	0.64177	1	0.253445
FBgn0001112	6.91248	0.331728	-0.0470226	0.670088	0.0484694	23.4621	6.91248	0.331728	-0.0470226	0.670088	0.0484694	23.4621	6.91248	-0.193344	-0.336942	0.776947	0.0561989	16.0101	6.91248	-0.193344	-0.336942	0.776947	0.0561989	16.0101	41	0.780111	1	0.26493
FBgn0039875	9.1222	NA	NA	NA	NA	NA	8.96621	NA	NA	NA	NA	NA	8.96621	NA	NA	NA	NA	NA	8.96621	NA	NA	NA	NA	NA	1	0.659876	2	0.321734
FBgn0037365	6.46304	0.230482	-0.0725405	0.483256	0.0373861	22.8353	7.38305	0.230482	-0.0725405	0.483256	0.0327274	22.8353	7.02058	NA	NA	NA	NA	NA	7.02058	NA	NA	NA	NA	NA	6	0.245566	9	0.797371
FBgn0039811	2.31342	-1.19782	0.566736	2.65025	0.572799	10.312	3.36951	-1.19782	0.566736	2.65025	0.39327	10.312	3.36951	NA	NA	NA	NA	NA	2.31342	NA	NA	NA	NA	NA	6	0.87095	7	0.448636
FBgn0053213	5.6744	NA	NA	NA	NA	NA	5.31568	NA	NA	NA	NA	NA	5.31568	NA	NA	NA	NA	NA	5.31568	NA	NA	NA	NA	NA	1	0.692243	2	0.340664
FBgn0037962	4.84431	-0.397021	0.165539	0.860299	0.0887949	10.4911	4.37655	-0.397021	0.165539	0.860299	0.0982852	10.4911	4.37655	NA	NA	NA	NA	NA	4.37655	NA	NA	NA	NA	NA	6	0.449558	2	0.575514
FBgn0003429	15.5124	-0.0207975	-0.214795	0.431599	0.0139114	17.6313	15.6359	-0.0207975	-0.214795	0.431599	0.0138015	17.6313	15.5124	NA	NA	NA	NA	NA	15.5124	NA	NA	NA	NA	NA	6	0.836482	3	0.222398
FBgn0011725	9.8244	0.0316588	-0.150356	0.307306	0.0156399	18.7927	9.8244	0.0316588	-0.150356	0.307306	0.0156399	18.7927	9.8244	NA	NA	NA	NA	NA	9.8244	NA	NA	NA	NA	NA	6	0.595045	1	0.228951
FBgn0263399	4.88952	NA	NA	NA	NA	NA	5.7462	0.2444	0.288744	0.756583	0.0658333	3.31697	5.37026	0.2444	0.288744	0.756583	0.070442	3.31697	5.37026	NA	NA	NA	NA	NA	10	0.476393	9	0.510237
FBgn0051121	5.91373	-0.106786	0.70733	1.43069	0.120963	6.57234	6.29326	-0.106786	0.70733	1.43069	0.113669	6.57234	5.91373	-0.106786	0.70733	1.43069	0.120963	6.57234	6.29326	-0.106786	0.70733	1.43069	0.113669	6.57234	38	0.498277	6	0.383727
FBgn0062411	2.16435	-0.343982	0.949673	2.0201	0.466676	7.3274	5.14119	-0.343982	0.949673	2.0201	0.196462	7.3274	4.12407	NA	NA	NA	NA	NA	4.12407	NA	NA	NA	NA	NA	6	0.847474	9	0.804163
FBgn0263449	3.452	NA	NA	NA	NA	NA	4.14615	NA	NA	NA	NA	NA	3.452	NA	NA	NA	NA	NA	3.452	NA	NA	NA	NA	NA	1	0.670949	3	0.468323
FBgn0051354	5.66112	NA	NA	NA	NA	NA	3.70816	NA	NA	NA	NA	NA	3.70816	NA	NA	NA	NA	NA	3.70816	NA	NA	NA	NA	NA	1	0.689759	2	0.705138
FBgn0264816	6.67223	NA	NA	NA	NA	NA	6.38365	-0.267223	-0.236378	0.713533	0.0558876	14.7663	6.38365	NA	NA	NA	NA	NA	6.38365	NA	NA	NA	NA	NA	3	0.225604	2	0.679653
FBgn0037758	9.68269	NA	NA	NA	NA	NA	9.51677	NA	NA	NA	NA	NA	9.51677	-0.102747	0.034714	0.216906	0.011396	10.7555	9.68269	-0.102747	0.034714	0.216906	0.0112007	10.7555	16	0.429192	7	0.763667
FBgn0286032	3.80223	0.550467	0.575404	1.59261	0.209431	3.08459	4.54653	-0.153895	0.332842	0.733396	0.0806545	7.65428	4.54653	NA	NA	NA	NA	NA	4.54653	-0.153895	0.332842	0.733396	0.0806545	7.65428	24	0.2922	2	0.531192
FBgn0038055	8.64075	NA	NA	NA	NA	NA	8.06679	NA	NA	NA	NA	NA	8.22476	NA	NA	NA	NA	NA	8.22476	NA	NA	NA	NA	NA	1	0.410213	9	0.613784
FBgn0026598	5.79069	NA	NA	NA	NA	NA	5.79069	NA	NA	NA	NA	NA	5.79069	NA	NA	NA	NA	NA	5.79069	NA	NA	NA	NA	NA	1	0.289774	1	0.411665
FBgn0262808	5.62469	-0.271031	-0.435935	1.02664	0.0912618	15.8753	5.62469	-0.271031	-0.435935	1.02664	0.0912618	15.8753	5.62469	NA	NA	NA	NA	NA	5.62469	NA	NA	NA	NA	NA	6	0.657512	1	0.271767
FBgn0038546	8.49052	-0.290039	0.12382	0.630727	0.037143	10.4588	8.11281	-0.290039	0.12382	0.630727	0.0388723	10.4588	8.11281	NA	NA	NA	NA	NA	8.26142	NA	NA	NA	NA	NA	6	0.458235	11	0.461398
FBgn0011745	8.14661	-0.10952	0.25445	0.554037	0.0340041	7.55253	8.14661	-0.10952	0.25445	0.554037	0.0340041	7.55253	8.14661	NA	NA	NA	NA	NA	8.14661	NA	NA	NA	NA	NA	6	0.838537	1	0.452482
FBgn0267566	7.05734	0.122067	-0.121436	0.344366	0.0243977	21.0099	6.69073	0.122067	-0.121436	0.344366	0.0257346	21.0099	7.05734	0.122067	-0.121436	0.344366	0.0243977	21.0099	6.69073	NA	NA	NA	NA	NA	18	0.340035	6	0.565533
FBgn0039034	5.45396	-0.407322	0.294431	1.00519	0.0921522	9.60926	5.45396	-0.407322	0.294431	1.00519	0.0921522	9.60926	5.45396	NA	NA	NA	NA	NA	5.45396	NA	NA	NA	NA	NA	6	0.244024	1	0.470193
FBgn0004369	12.0329	NA	NA	NA	NA	NA	12.6827	NA	NA	NA	NA	NA	12.4766	NA	NA	NA	NA	NA	12.4766	NA	NA	NA	NA	NA	1	0.58069	9	0.882163
FBgn0266581	7.41777	-0.0916383	0.263134	0.55727	0.0375631	7.28007	7.26339	-0.0916383	0.263134	0.55727	0.0383615	7.28007	7.41777	NA	NA	NA	NA	NA	7.26339	NA	NA	NA	NA	NA	6	0.803157	6	0.538923
FBgn0261393	7.23526	NA	NA	NA	NA	NA	7.04628	NA	NA	NA	NA	NA	7.23526	NA	NA	NA	NA	NA	7.04628	NA	NA	NA	NA	NA	1	0.541585	6	0.336356
FBgn0085345	3.56747	0.59883	-0.926137	2.20574	0.309147	20.1924	2.60394	NA	NA	NA	NA	NA	2.60394	NA	NA	NA	NA	NA	2.60394	NA	NA	NA	NA	NA	2	0.640359	2	0.6271
FBgn0039161	4.18926	NA	NA	NA	NA	NA	4.80615	NA	NA	NA	NA	NA	4.18926	NA	NA	NA	NA	NA	4.80615	NA	NA	NA	NA	NA	1	0.23136	6	0.494003
FBgn0039494	6.80396	0.177718	0.7598	1.56062	0.114684	5.12234	7.08835	-0.0906899	0.33048	0.685396	0.0483467	7.02302	6.80396	NA	NA	NA	NA	NA	7.08835	-0.0906899	0.33048	0.685396	0.0483467	7.02302	24	0.296618	6	0.604418
FBgn0260794	13.2867	-0.132785	0.024804	0.270164	0.0101667	11.2946	13.2867	-0.132785	0.024804	0.270164	0.0101667	11.2946	13.2867	-0.132785	0.024804	0.270164	0.0101667	11.2946	13.2867	-0.132785	0.024804	0.270164	0.0101667	11.2946	38	0.452959	1	0.374667
FBgn0039031	6.70925	-0.266301	0.168674	0.630452	0.0469838	9.84333	6.98732	-0.266301	0.168674	0.630452	0.045114	9.84333	6.70925	-0.266301	0.168674	0.630452	0.0469838	9.84333	6.98732	NA	NA	NA	NA	NA	18	0.206856	6	0.26983
FBgn0014141	8.22254	0.540993	0.500644	1.4742	0.0896439	2.85211	9.51994	0.540993	0.500644	1.4742	0.0774271	2.85211	9.11381	NA	NA	NA	NA	NA	9.11381	NA	NA	NA	NA	NA	6	0.924225	9	0.38913
FBgn0262562	9.80192	0.226341	0.0456726	0.461807	0.023557	0.760555	10.7426	0.132336	0.321876	0.696038	0.0323963	4.51004	10.4524	NA	NA	NA	NA	NA	10.4524	NA	NA	NA	NA	NA	7	0.231588	9	0.83554
FBgn0003275	6.36035	NA	NA	NA	NA	NA	6.36035	NA	NA	NA	NA	NA	6.36035	NA	NA	NA	NA	NA	6.36035	NA	NA	NA	NA	NA	1	0.60209	1	0.490024
FBgn0270925	6.81171	NA	NA	NA	NA	NA	6.0116	NA	NA	NA	NA	NA	7.59929	-0.869184	0.122325	1.7555	0.115504	11.4659	6.0116	NA	NA	NA	NA	NA	4	0.355434	10	0.497776
FBgn0083974	5.21313	-0.746037	-0.134683	1.51619	0.145421	12.6822	5.21313	-0.746037	-0.134683	1.51619	0.145421	12.6822	5.21313	NA	NA	NA	NA	NA	5.21313	NA	NA	NA	NA	NA	6	0.927915	1	0.453097
FBgn0013347	7.15481	-0.424328	0.024288	0.850046	0.0594038	11.7816	6.86121	NA	NA	NA	NA	NA	6.86121	NA	NA	NA	NA	NA	6.86121	NA	NA	NA	NA	NA	2	0.3766	2	0.573913
FBgn0037844	3.55572	NA	NA	NA	NA	NA	3.55572	0.546691	1.25294	2.73402	0.384454	4.42847	3.55572	NA	NA	NA	NA	NA	3.55572	NA	NA	NA	NA	NA	3	0.389926	1	0.443766
FBgn0040271	10.254	-0.0388829	0.335463	0.675417	0.0329343	6.44077	10.7119	-0.0388829	0.335463	0.675417	0.0315263	6.44077	10.5146	NA	NA	NA	NA	NA	10.7119	NA	NA	NA	NA	NA	6	0.334416	10	0.819029
FBgn0039495	4.90095	0.675875	0.282733	1.46526	0.149487	1.51337	4.90095	NA	NA	NA	NA	NA	4.29681	NA	NA	NA	NA	NA	4.90095	NA	NA	NA	NA	NA	2	0.379742	4	0.522017
FBgn0039431	10.463	-0.115854	0.146981	0.374301	0.0178869	8.54974	10.6124	-0.115854	0.146981	0.374301	0.0176351	8.54974	10.6124	NA	NA	NA	NA	NA	10.463	-0.115854	0.146981	0.374301	0.0178869	8.54974	23	0.192772	7	0.422632
FBgn0025571	11.1131	-0.151386	0.32434	0.715861	0.032208	7.66806	11.227	-0.151386	0.32434	0.715861	0.0318813	7.66806	11.227	NA	NA	NA	NA	NA	11.1131	NA	NA	NA	NA	NA	6	0.915315	7	0.289791
FBgn0037554	8.22724	-0.0464139	-0.199793	0.410226	0.024931	17.1281	8.22724	NA	NA	NA	NA	NA	8.22724	NA	NA	NA	NA	NA	8.22724	NA	NA	NA	NA	NA	2	0.212634	1	0.48096
FBgn0022787	11.4954	0.057054	0.441401	0.890146	0.0387175	5.509	11.0666	0.057054	0.441401	0.890146	0.0402178	5.509	11.2692	-0.0545138	0.127406	0.277158	0.0122971	7.54432	11.2692	-0.0545138	0.127406	0.277158	0.0122971	7.54432	41	0.729227	9	0.670451
FBgn0038795	6.37769	NA	NA	NA	NA	NA	7.24211	NA	NA	NA	NA	NA	6.8975	NA	NA	NA	NA	NA	6.8975	NA	NA	NA	NA	NA	1	0.70531	9	0.851389
FBgn0015011	5.00825	-0.0684892	0.714172	1.4349	0.143253	6.36519	5.62072	-0.532493	0.177855	1.12282	0.0998822	10.7687	5.62072	-0.532493	0.177855	1.12282	0.0998822	10.7687	5.62072	-0.532493	0.177855	1.12282	0.0998822	10.7687	39	0.391203	2	0.251036
FBgn0042111	8.48235	NA	NA	NA	NA	NA	8.48235	0.248337	0.0150253	0.497582	0.0293304	0.230825	8.48235	NA	NA	NA	NA	NA	8.48235	NA	NA	NA	NA	NA	3	0.371825	1	0.488926
FBgn0267233	4.61448	-0.225596	-0.612587	1.30561	0.141469	16.6522	5.12116	NA	NA	NA	NA	NA	4.61448	NA	NA	NA	NA	NA	4.61448	NA	NA	NA	NA	NA	2	0.335361	3	0.324938
FBgn0037536	10.3451	-0.0196646	-0.0968588	0.19767	0.00955377	17.2349	10.1419	-0.0196646	-0.0968588	0.19767	0.00974518	17.2349	10.1419	NA	NA	NA	NA	NA	10.2567	-0.0196646	-0.0968588	0.19767	0.0096361	17.2349	23	0.64935	11	0.554568
FBgn0267770	4.95498	-0.341483	-0.441737	1.11668	0.112682	15.4863	3.93063	-0.341483	-0.441737	1.11668	0.142048	15.4863	3.93063	NA	NA	NA	NA	NA	3.93063	NA	NA	NA	NA	NA	6	0.308695	2	0.63565
FBgn0037931	8.71604	-0.062929	-0.112097	0.257106	0.014749	16.0461	8.60558	-0.062929	-0.112097	0.257106	0.0149383	16.0461	8.60558	NA	NA	NA	NA	NA	8.60558	NA	NA	NA	NA	NA	6	0.509699	2	0.423248
FBgn0038855	7.21509	-0.141995	0.16611	0.437059	0.0302878	8.70165	6.98404	-0.141995	0.16611	0.437059	0.0312898	8.70165	6.98404	NA	NA	NA	NA	NA	6.98404	NA	NA	NA	NA	NA	6	0.600509	2	0.384542
FBgn0039359	8.86208	-0.0578404	0.292289	0.595914	0.0336216	6.74623	9.08497	NA	NA	NA	NA	NA	8.86208	-0.35769	-0.170128	0.792176	0.0446947	13.6958	9.08497	NA	NA	NA	NA	NA	9	0.590054	6	0.299988
FBgn0026441	9.06955	NA	NA	NA	NA	NA	9.06955	NA	NA	NA	NA	NA	9.06955	NA	NA	NA	NA	NA	9.06955	NA	NA	NA	NA	NA	1	0.616604	1	0.4188
FBgn0038237	10.3691	0.275044	-0.0315094	0.553685	0.0266988	23.5643	10.97	0.125595	0.0796723	0.297468	0.0135583	2.15929	10.7801	NA	NA	NA	NA	NA	10.7801	NA	NA	NA	NA	NA	7	0.550081	9	0.86153
FBgn0039319	4.01234	NA	NA	NA	NA	NA	4.01234	0.790183	-0.140156	1.60503	0.200012	23.3295	4.01234	NA	NA	NA	NA	NA	4.01234	NA	NA	NA	NA	NA	3	0.655243	1	0.415106
FBgn0265351	5.98723	-0.299766	-0.0217483	0.601109	0.0501992	12.2766	5.7417	-0.299766	-0.0217483	0.601109	0.0523458	12.2766	5.7417	-0.299766	-0.0217483	0.601109	0.0523458	12.2766	5.7417	NA	NA	NA	NA	NA	18	0.521744	2	0.22878
FBgn0039291	5.6442	NA	NA	NA	NA	NA	5.6442	NA	NA	NA	NA	NA	5.6442	NA	NA	NA	NA	NA	5.6442	NA	NA	NA	NA	NA	1	0.391105	1	0.48619
FBgn0051021	5.24106	0.576998	-0.370371	1.37128	0.130821	21.8203	4.52493	0.576998	-0.370371	1.37128	0.151525	21.8203	5.24106	NA	NA	NA	NA	NA	4.52493	0.576998	-0.370371	1.37128	0.151525	21.8203	23	0.530565	6	0.534902
FBgn0037583	7.4064	-0.181143	-0.389849	0.859756	0.0580415	16.3385	7.2046	-0.181143	-0.389849	0.859756	0.0596672	16.3385	7.2046	NA	NA	NA	NA	NA	7.2046	NA	NA	NA	NA	NA	6	0.886477	2	0.524243
FBgn0051441	6.68056	NA	NA	NA	NA	NA	5.78977	NA	NA	NA	NA	NA	6.0634	NA	NA	NA	NA	NA	6.0634	NA	NA	NA	NA	NA	1	0.611896	9	0.836476
FBgn0051374	9.02963	0.172358	-0.266334	0.63448	0.0351332	20.1939	9.02963	0.172358	-0.266334	0.63448	0.0351332	20.1939	9.02963	NA	NA	NA	NA	NA	9.02963	NA	NA	NA	NA	NA	6	0.522286	1	0.372493
FBgn0039102	7.66984	0.354027	0.428605	1.11182	0.0724801	3.36289	7.97108	0.354027	0.428605	1.11182	0.0697409	3.36289	7.66984	NA	NA	NA	NA	NA	7.97108	NA	NA	NA	NA	NA	6	0.241325	6	0.556383
FBgn0039638	5.80515	NA	NA	NA	NA	NA	5.80515	NA	NA	NA	NA	NA	5.80515	NA	NA	NA	NA	NA	5.80515	NA	NA	NA	NA	NA	1	0.533848	1	0.365405
FBgn0025802	10.4403	-0.0537261	0.0853621	0.201724	0.00966086	8.14573	10.4403	NA	NA	NA	NA	NA	10.4403	-0.0537261	0.0853621	0.201724	0.00966086	8.14573	10.5192	NA	NA	NA	NA	NA	8	0.284461	8	0.256653
FBgn0037344	11.5136	-0.0415537	0.0382363	0.112938	0.00490455	9.15872	11.6528	-0.0415537	0.0382363	0.112938	0.00484596	9.15872	11.6528	-0.0415537	0.0382363	0.112938	0.00484596	9.15872	11.6528	-0.0415537	0.0382363	0.112938	0.00484596	9.15872	38	0.233023	2	0.603541
FBgn0053193	7.42028	0.187304	-0.22877	0.591333	0.0398457	20.6206	7.42028	0.259262	0.289833	0.77774	0.0524064	3.21245	7.42028	NA	NA	NA	NA	NA	7.42028	NA	NA	NA	NA	NA	7	0.784932	1	0.448659
FBgn0037751	4.15524	NA	NA	NA	NA	NA	4.15524	0.858403	-0.742566	2.27003	0.273153	21.2759	4.15524	NA	NA	NA	NA	NA	4.15524	NA	NA	NA	NA	NA	3	0.673144	1	0.42079
FBgn0026562	7.98583	0.0320783	0.427288	0.856982	0.0536564	5.71377	8.58543	NA	NA	NA	NA	NA	8.35109	NA	NA	NA	NA	NA	8.58543	NA	NA	NA	NA	NA	2	0.644589	10	0.701182
FBgn0039703	5.92387	0.211993	0.441652	0.979791	0.0826986	4.2906	5.92387	0.211993	0.441652	0.979791	0.0826986	4.2906	5.92387	NA	NA	NA	NA	NA	5.92387	NA	NA	NA	NA	NA	6	0.466033	1	0.380963
FBgn0010808	7.80994	NA	NA	NA	NA	NA	7.97335	NA	NA	NA	NA	NA	7.80994	NA	NA	NA	NA	NA	7.97335	NA	NA	NA	NA	NA	1	0.593928	6	0.494923
FBgn0039219	6.49045	NA	NA	NA	NA	NA	6.49045	NA	NA	NA	NA	NA	6.49045	NA	NA	NA	NA	NA	6.49045	NA	NA	NA	NA	NA	1	0.635529	1	0.498575
FBgn0037850	5.97698	0.137418	-0.271821	0.609165	0.0509592	19.7879	5.32859	0.137418	-0.271821	0.609165	0.05716	19.7879	5.32859	NA	NA	NA	NA	NA	5.59329	NA	NA	NA	NA	NA	6	0.497559	11	0.581125
FBgn0039008	2.96758	-0.532107	1.31156	2.83079	0.476952	7.47217	3.82219	0.415188	-1.00534	2.1754	0.284575	19.496	2.96758	NA	NA	NA	NA	NA	3.82219	NA	NA	NA	NA	NA	7	0.371307	6	0.465072
FBgn0037468	8.4124	-0.60469	0.100065	1.22583	0.0728583	11.3736	8.4124	-0.60469	0.100065	1.22583	0.0728583	11.3736	8.4124	-0.14499	-0.324288	0.71045	0.0422263	16.394	8.4124	-0.14499	-0.324288	0.71045	0.0422263	16.394	41	0.744458	1	0.371707
FBgn0250753	11.5365	0.0530351	0.081938	0.195208	0.00846044	3.80578	11.8624	0.0530351	0.081938	0.195208	0.00822802	3.80578	11.7683	NA	NA	NA	NA	NA	11.7683	0.0530351	0.081938	0.195208	0.0082938	3.80578	23	0.320329	9	0.561794
FBgn0262434	4.00862	-0.300352	-0.945554	1.98422	0.247495	16.8252	3.09542	-0.300352	-0.945554	1.98422	0.320509	16.8252	3.09542	NA	NA	NA	NA	NA	3.09542	NA	NA	NA	NA	NA	6	0.628884	2	0.539164
FBgn0039719	2.90602	-0.561845	1.16205	2.58149	0.444162	7.72024	3.49995	-0.561845	1.16205	2.58149	0.368789	7.72024	3.49995	NA	NA	NA	NA	NA	3.49995	NA	NA	NA	NA	NA	6	0.531024	2	0.253083
FBgn0259685	13.0637	-0.526291	0.45944	1.39724	0.0534777	9.25865	12.3778	-0.526291	0.45944	1.39724	0.0564414	9.25865	12.5194	-0.526291	0.45944	1.39724	0.055803	9.25865	12.8021	-0.526291	0.45944	1.39724	0.0545705	9.25865	38	0.48726	15	0.78736
FBgn0003249	10.1138	0.191148	0.155257	0.492513	0.0243486	2.60564	10.373	0.191148	0.155257	0.492513	0.0237401	2.60564	10.1138	0.183459	-0.352218	0.794265	0.0392664	19.8342	10.373	0.183459	-0.352218	0.794265	0.0382851	19.8342	41	0.462726	6	0.701
FBgn0283501	2.03023	0.249784	0.666812	1.42412	0.350729	4.63096	3.69837	0.249784	0.666812	1.42412	0.192533	4.63096	3.21475	NA	NA	NA	NA	NA	3.21475	NA	NA	NA	NA	NA	6	0.416918	9	0.400168
FBgn0000139	7.14807	NA	NA	NA	NA	NA	7.01653	NA	NA	NA	NA	NA	7.01653	NA	NA	NA	NA	NA	7.01653	NA	NA	NA	NA	NA	1	0.303657	2	0.265786
FBgn0017567	7.70032	-0.0306321	-0.199582	0.403837	0.0262221	17.4183	7.96844	-0.0306321	-0.199582	0.403837	0.0253398	17.4183	7.70032	-0.0306321	-0.199582	0.403837	0.0262221	17.4183	7.96844	NA	NA	NA	NA	NA	18	0.612645	6	0.525448
FBgn0261285	9.72387	NA	NA	NA	NA	NA	9.72387	-0.0216201	0.179983	0.362553	0.0186424	6.45665	9.72387	NA	NA	NA	NA	NA	9.72387	NA	NA	NA	NA	NA	3	0.469824	1	0.350913
FBgn0037230	12.4286	0.0960012	-0.30932	0.64775	0.0260588	19.1495	11.9569	0.0960012	-0.30932	0.64775	0.0270868	19.1495	11.9569	NA	NA	NA	NA	NA	11.9569	0.0960012	-0.30932	0.64775	0.0270868	19.1495	23	0.350292	2	0.330621
FBgn0003513	5.75862	NA	NA	NA	NA	NA	6.13456	NA	NA	NA	NA	NA	6.13456	NA	NA	NA	NA	NA	6.13456	NA	NA	NA	NA	NA	1	0.600629	2	0.279236
FBgn0053927	7.28934	NA	NA	NA	NA	NA	6.97895	NA	NA	NA	NA	NA	6.97895	NA	NA	NA	NA	NA	6.97895	NA	NA	NA	NA	NA	1	0.687291	2	0.251192
FBgn0024944	9.16571	0.178271	0.175317	0.500066	0.0272792	2.96808	10.043	0.178271	0.175317	0.500066	0.0248963	2.96808	9.74514	NA	NA	NA	NA	NA	9.74514	NA	NA	NA	NA	NA	6	0.572775	9	0.840465
FBgn0037707	6.73611	-0.256181	0.150987	0.59473	0.0441449	9.96572	6.73611	-0.256181	0.150987	0.59473	0.0441449	9.96572	6.73611	NA	NA	NA	NA	NA	6.73611	NA	NA	NA	NA	NA	6	0.858917	1	0.459533
FBgn0267106	4.74313	NA	NA	NA	NA	NA	4.30637	NA	NA	NA	NA	NA	4.74313	NA	NA	NA	NA	NA	4.30637	NA	NA	NA	NA	NA	1	0.679921	6	0.556353
FBgn0038395	4.42968	NA	NA	NA	NA	NA	5.04103	NA	NA	NA	NA	NA	5.04103	NA	NA	NA	NA	NA	4.42968	NA	NA	NA	NA	NA	1	0.408022	7	0.656879
FBgn0267707	2.90628	1.01486	-0.922327	2.74272	0.471862	21.1823	2.0349	1.01486	-0.922327	2.74272	0.673921	21.1823	2.0349	NA	NA	NA	NA	NA	2.0349	NA	NA	NA	NA	NA	6	0.344539	2	0.514908
FBgn0037671	9.00754	-0.0547359	0.129719	0.281588	0.0156307	7.52518	9.23711	-0.0547359	0.129719	0.281588	0.0152422	7.52518	9.00754	NA	NA	NA	NA	NA	9.23711	NA	NA	NA	NA	NA	6	0.311362	6	0.486123
FBgn0039665	4.01858	0.00776684	0.454495	0.909123	0.113115	5.93473	4.53519	0.00776684	0.454495	0.909123	0.10023	5.93473	4.53519	NA	NA	NA	NA	NA	4.53519	NA	NA	NA	NA	NA	6	0.281176	2	0.321721
FBgn0039006	5.05394	NA	NA	NA	NA	NA	5.90219	-0.345785	0.0819351	0.710719	0.060208	11.1113	5.45982	-0.345785	0.0819351	0.710719	0.0650863	11.1113	5.45982	-0.345785	0.0819351	0.710719	0.0650863	11.1113	33	0.260621	9	0.431664
FBgn0037228	7.27108	0.591804	-0.0421626	1.18661	0.0815978	23.7283	7.27108	0.591804	-0.0421626	1.18661	0.0815978	23.7283	7.27108	NA	NA	NA	NA	NA	7.27108	NA	NA	NA	NA	NA	6	0.509565	1	0.306579
FBgn0038709	5.53623	0.528889	-0.463588	1.40661	0.127037	21.251	5.53623	NA	NA	NA	NA	NA	5.53623	NA	NA	NA	NA	NA	5.53623	NA	NA	NA	NA	NA	2	0.749295	1	0.329212
FBgn0010328	10.1579	-0.00444628	0.113738	0.227649	0.0112055	6.14925	10.1579	-0.00444628	0.113738	0.227649	0.0112055	6.14925	10.1579	-0.00444628	0.113738	0.227649	0.0112055	6.14925	10.1579	NA	NA	NA	NA	NA	18	0.345166	1	0.414111
FBgn0038746	5.562	-0.0890208	0.416355	0.85153	0.0765489	6.80458	5.562	-0.0890208	0.416355	0.85153	0.0765489	6.80458	5.562	NA	NA	NA	NA	NA	5.562	NA	NA	NA	NA	NA	6	0.669625	1	0.378131
FBgn0037717	9.39023	0.137153	-0.0254561	0.27899	0.0148554	23.299	9.39023	0.137153	-0.0254561	0.27899	0.0148554	23.299	9.39023	NA	NA	NA	NA	NA	9.39023	NA	NA	NA	NA	NA	6	0.236968	1	0.288961
FBgn0038983	5.28916	0.227003	0.644227	1.3661	0.129142	4.70595	6.26708	0.227003	0.644227	1.3661	0.10899	4.70595	5.91209	-0.430623	0.207618	0.95612	0.0808614	10.284	5.91209	-0.430623	0.207618	0.95612	0.0808614	10.284	41	0.827235	9	0.460268
FBgn0044812	5.83159	0.482951	0.179393	1.03038	0.0883451	1.35851	5.83159	0.482951	0.179393	1.03038	0.0883451	1.35851	5.83159	NA	NA	NA	NA	NA	5.20724	0.482951	0.179393	1.03038	0.0989377	1.35851	23	0.648114	8	0.534406
FBgn0038020	4.8511	0.0449541	0.519842	1.04356	0.107559	5.6705	5.61033	-0.594648	0.0766353	1.19913	0.106868	11.5104	5.29575	0.0449541	0.519842	1.04356	0.0985285	5.6705	5.29575	0.0449541	0.519842	1.04356	0.0985285	5.6705	40	0.775569	9	0.365727
FBgn0037836	5.13106	NA	NA	NA	NA	NA	5.62925	NA	NA	NA	NA	NA	5.13106	NA	NA	NA	NA	NA	5.13106	NA	NA	NA	NA	NA	1	0.720948	3	0.316958
FBgn0086365	7.16822	-0.924491	1.33081	3.24082	0.226055	8.31914	6.87402	-0.986137	0.873263	2.63443	0.191622	9.23159	6.87402	-0.517209	0.114549	1.05948	0.0770644	11.1675	7.16822	-0.517209	0.114549	1.05948	0.0739015	11.1675	42	0.778743	7	0.696311
FBgn0016672	9.93215	-0.194851	0.0469955	0.400876	0.0201807	11.096	9.06244	-0.0487057	-0.144872	0.305681	0.0168653	16.7612	9.32469	-0.0487057	-0.144872	0.305681	0.016391	16.7612	9.32469	-0.0487057	-0.144872	0.305681	0.016391	16.7612	39	0.253036	9	0.646621
FBgn0004387	11.0659	0.386791	0.0207301	0.774692	0.0350036	0.204522	10.8625	0.386791	0.0207301	0.774692	0.0356589	0.204522	10.8625	NA	NA	NA	NA	NA	10.8625	NA	NA	NA	NA	NA	6	0.34351	2	0.389554
FBgn0024491	9.02772	0.222676	-0.329049	0.794627	0.0440103	20.2725	9.14206	NA	NA	NA	NA	NA	9.02772	NA	NA	NA	NA	NA	9.14206	NA	NA	NA	NA	NA	2	0.400635	6	0.399104
FBgn0037537	10.1427	0.227781	0.346801	0.829832	0.0409078	3.78019	8.17756	0.183708	-0.0596117	0.386275	0.023618	22.8015	8.81882	NA	NA	NA	NA	NA	8.81882	0.183708	-0.0596117	0.386275	0.0219006	22.8015	24	0.414062	9	0.859426
FBgn0261532	10.5354	0.123286	0.168935	0.418275	0.019851	3.59191	10.5354	NA	NA	NA	NA	NA	10.5354	NA	NA	NA	NA	NA	10.5354	NA	NA	NA	NA	NA	2	0.618374	1	0.304223
FBgn0262112	6.29988	0.283186	0.084362	0.590969	0.0469032	1.10593	5.93817	NA	NA	NA	NA	NA	5.93817	NA	NA	NA	NA	NA	5.93817	NA	NA	NA	NA	NA	2	0.271731	2	0.453972
FBgn0004587	13.685	-0.137797	0.0590997	0.299873	0.0109562	10.4524	13.4816	-0.137797	0.0590997	0.299873	0.0111215	10.4524	13.685	NA	NA	NA	NA	NA	13.4816	-0.137797	0.0590997	0.299873	0.0111215	10.4524	23	0.504346	6	0.369815
FBgn0038396	4.39482	NA	NA	NA	NA	NA	4.39482	NA	NA	NA	NA	NA	4.39482	NA	NA	NA	NA	NA	4.39482	NA	NA	NA	NA	NA	1	0.475982	1	0.412755
FBgn0000279	1.70337	-1.45147	-1.49391	4.16582	1.22282	15.055	3.12358	NA	NA	NA	NA	NA	1.70337	NA	NA	NA	NA	NA	3.12358	NA	NA	NA	NA	NA	2	0.547101	6	0.552494
FBgn0038918	2.98086	0.389456	-0.522535	1.30341	0.218629	20.4465	3.67686	0.389456	-0.522535	1.30341	0.177245	20.4465	3.67686	NA	NA	NA	NA	NA	2.98086	0.389456	-0.522535	1.30341	0.218629	20.4465	23	0.451699	7	0.52724
FBgn0039350	9.16863	0.172512	-0.434398	0.934797	0.050978	19.444	8.98638	0.172512	-0.434398	0.934797	0.0520119	19.444	8.98638	NA	NA	NA	NA	NA	8.98638	NA	NA	NA	NA	NA	6	0.709777	2	0.619684
FBgn0051324	9.92796	-3.01618	0.411152	6.08814	0.306616	11.4825	9.92796	-2.25691	0.455984	4.60502	0.231922	11.2385	9.92796	-0.960959	-0.190791	1.95943	0.0986826	12.7486	9.92796	-0.960959	-0.190791	1.95943	0.0986826	12.7486	42	0.691676	1	0.425737
FBgn0250757	8.25919	0.268166	0.180262	0.646244	0.0391227	2.26061	9.4946	0.268166	0.180262	0.646244	0.0340322	2.26061	9.0869	0.268166	0.180262	0.646244	0.0355591	2.26061	9.0869	0.268166	0.180262	0.646244	0.0355591	2.26061	38	0.489295	9	0.854985
FBgn0267812	6.27529	NA	NA	NA	NA	NA	5.94356	NA	NA	NA	NA	NA	5.94356	0.362849	0.117593	0.762856	0.064175	1.1971	5.94356	NA	NA	NA	NA	NA	4	0.205066	2	0.48477
FBgn0020249	9.18017	0.0631415	-0.142428	0.311594	0.016971	19.5939	9.18017	NA	NA	NA	NA	NA	9.18017	NA	NA	NA	NA	NA	9.18017	NA	NA	NA	NA	NA	2	0.38634	1	0.339295
FBgn0039321	7.49806	-0.359065	-0.0809097	0.736137	0.0490885	12.8466	8.10443	NA	NA	NA	NA	NA	7.84886	-0.359065	-0.0809097	0.736137	0.0468945	12.8466	7.84886	-0.359065	-0.0809097	0.736137	0.0468945	12.8466	28	0.288763	9	0.240281
FBgn0039804	7.32467	0.827258	0.767844	2.25738	0.154094	2.85779	7.67615	0.308074	0.641209	1.42276	0.0926738	4.28918	7.67615	NA	NA	NA	NA	NA	7.67615	NA	NA	NA	NA	NA	7	0.271621	2	0.674585
FBgn0003205	9.08652	NA	NA	NA	NA	NA	9.08652	NA	NA	NA	NA	NA	9.08652	NA	NA	NA	NA	NA	9.08652	NA	NA	NA	NA	NA	1	0.471491	1	0.475153
FBgn0002413	11.3334	-0.344772	0.132613	0.738794	0.0325937	10.5974	11.5563	-0.168692	0.234266	0.577365	0.0249804	8.38381	11.5563	NA	NA	NA	NA	NA	11.4496	NA	NA	NA	NA	NA	7	0.585114	11	0.534434
FBgn0038194	9.07179	NA	NA	NA	NA	NA	9.62147	NA	NA	NA	NA	NA	9.35656	-0.29694	-0.199273	0.715216	0.03822	14.2577	9.62147	NA	NA	NA	NA	NA	4	0.768724	10	0.878925
FBgn0261238	12.32	0.0146608	0.0595894	0.122733	0.00498106	5.07854	12.5115	0.0146608	0.0595894	0.122733	0.0049048	5.07854	12.5115	0.0146608	0.0595894	0.122733	0.0049048	5.07854	12.5115	0.0146608	0.0595894	0.122733	0.0049048	5.07854	38	0.203746	2	0.411399
FBgn0086605	7.7657	NA	NA	NA	NA	NA	7.7657	NA	NA	NA	NA	NA	7.7657	NA	NA	NA	NA	NA	7.7657	NA	NA	NA	NA	NA	1	0.300894	1	0.455034
FBgn0039659	3.39746	NA	NA	NA	NA	NA	4.04706	0.609275	-1.33701	2.93858	0.363051	19.6332	4.04706	NA	NA	NA	NA	NA	3.39746	NA	NA	NA	NA	NA	3	0.70086	7	0.412455
FBgn0037384	7.51039	-0.153062	-0.432184	0.916976	0.0610471	16.6999	7.2004	-0.153062	-0.432184	0.916976	0.0636753	16.6999	7.2004	NA	NA	NA	NA	NA	7.2004	NA	NA	NA	NA	NA	6	0.831044	2	0.701049
FBgn0038419	4.75786	NA	NA	NA	NA	NA	5.11794	NA	NA	NA	NA	NA	5.11794	NA	NA	NA	NA	NA	4.75786	NA	NA	NA	NA	NA	1	0.603084	7	0.31321
FBgn0038975	13.371	0.10618	0.134609	0.342892	0.0128222	3.44891	13.5684	0.10618	0.134609	0.342892	0.0126356	3.44891	13.5684	NA	NA	NA	NA	NA	13.5684	NA	NA	NA	NA	NA	6	0.620862	2	0.62374
FBgn0037815	5.21576	-0.120077	0.33152	0.705192	0.067602	7.32737	4.55676	-0.120077	0.33152	0.705192	0.0773787	7.32737	4.55676	NA	NA	NA	NA	NA	4.55676	NA	NA	NA	NA	NA	6	0.400889	2	0.469896
FBgn0038318	8.11385	0.0567673	0.196511	0.409093	0.0252095	4.92582	7.76082	NA	NA	NA	NA	NA	7.87763	NA	NA	NA	NA	NA	7.87763	NA	NA	NA	NA	NA	2	0.554625	9	0.435537
FBgn0051380	2.7307	NA	NA	NA	NA	NA	3.393	NA	NA	NA	NA	NA	3.393	NA	NA	NA	NA	NA	2.7307	NA	NA	NA	NA	NA	1	0.607293	7	0.221077
FBgn0039588	7.50085	-0.563941	-0.262119	1.24376	0.082908	13.6619	7.34915	-0.102464	-0.324618	0.680811	0.046319	16.8321	7.34915	NA	NA	NA	NA	NA	7.34915	NA	NA	NA	NA	NA	7	0.752269	2	0.412131
FBgn0085433	9.2211	NA	NA	NA	NA	NA	9.30054	NA	NA	NA	NA	NA	9.30054	NA	NA	NA	NA	NA	9.2211	NA	NA	NA	NA	NA	1	0.624969	7	0.274457
FBgn0038876	7.1055	0.0992595	-0.105228	0.289312	0.0203583	20.8885	6.8599	0.0992595	-0.105228	0.289312	0.0210872	20.8885	6.8599	NA	NA	NA	NA	NA	6.8599	0.0992595	-0.105228	0.289312	0.0210872	20.8885	23	0.205094	2	0.451223
FBgn0038144	4.31612	0.365958	-0.457048	1.17101	0.135656	20.5789	3.67468	0.365958	-0.457048	1.17101	0.159336	20.5789	3.67468	NA	NA	NA	NA	NA	3.67468	0.365958	-0.457048	1.17101	0.159336	20.5789	23	0.612894	2	0.659339
FBgn0024909	7.06972	NA	NA	NA	NA	NA	7.06972	NA	NA	NA	NA	NA	7.06972	NA	NA	NA	NA	NA	7.06972	NA	NA	NA	NA	NA	1	0.716716	1	0.446987
FBgn0037778	6.91496	-0.12689	-0.194283	0.464098	0.0335575	15.79	6.60527	-0.12689	-0.194283	0.464098	0.0351309	15.79	6.60527	NA	NA	NA	NA	NA	6.60527	-0.12689	-0.194283	0.464098	0.0351309	15.79	23	0.502321	2	0.606151
FBgn0015229	9.11235	0.00930012	-0.412535	0.82528	0.0452836	18.0861	9.45848	NA	NA	NA	NA	NA	9.3035	NA	NA	NA	NA	NA	9.3035	NA	NA	NA	NA	NA	2	0.559133	9	0.499819
FBgn0027873	6.94108	0.347415	0.166718	0.770694	0.0555168	1.70903	6.77598	0.347415	0.166718	0.770694	0.0568696	1.70903	6.77598	NA	NA	NA	NA	NA	6.77598	NA	NA	NA	NA	NA	6	0.935203	2	0.362547
FBgn0265163	4.25713	NA	NA	NA	NA	NA	4.8884	NA	NA	NA	NA	NA	4.25713	NA	NA	NA	NA	NA	4.25713	NA	NA	NA	NA	NA	1	0.697699	3	0.569262
FBgn0283499	10.9819	0.330221	-0.612797	1.39221	0.0633869	19.8879	11.1164	0.330221	-0.612797	1.39221	0.0626198	19.8879	11.1164	NA	NA	NA	NA	NA	10.9819	NA	NA	NA	NA	NA	6	0.621577	7	0.233557
FBgn0027617	5.9612	NA	NA	NA	NA	NA	5.1087	NA	NA	NA	NA	NA	5.35249	NA	NA	NA	NA	NA	5.35249	NA	NA	NA	NA	NA	1	0.488924	9	0.333286
FBgn0039887	4.52395	-1.01481	-0.276712	2.10371	0.232509	13.0168	6.28845	0.197897	-0.573907	1.21414	0.096537	19.2684	5.55835	NA	NA	NA	NA	NA	5.55835	NA	NA	NA	NA	NA	7	0.327562	9	0.878958
FBgn0038704	9.31233	-0.037904	-0.118518	0.248863	0.013362	16.8177	8.94875	-0.037904	-0.118518	0.248863	0.0139049	16.8177	9.05193	NA	NA	NA	NA	NA	9.05193	-0.037904	-0.118518	0.248863	0.0137464	16.8177	23	0.432156	9	0.41701
FBgn0039498	6.5833	0.405043	-0.216682	0.918719	0.0697764	22.1237	6.1228	0.405043	-0.216682	0.918719	0.0750244	22.1237	6.1228	NA	NA	NA	NA	NA	6.1228	NA	NA	NA	NA	NA	6	0.915371	2	0.469338
FBgn0037520	4.41897	NA	NA	NA	NA	NA	4.81268	NA	NA	NA	NA	NA	4.41897	NA	NA	NA	NA	NA	4.41897	NA	NA	NA	NA	NA	1	0.67616	3	0.245333
FBgn0286852	6.95459	-0.450335	0.121495	0.932872	0.0670688	10.9935	6.95459	NA	NA	NA	NA	NA	6.95459	NA	NA	NA	NA	NA	6.95459	NA	NA	NA	NA	NA	2	0.496245	1	0.471267
FBgn0264904	4.51364	0.552933	0.172459	1.15841	0.128323	1.15484	4.51364	0.552933	0.172459	1.15841	0.128323	1.15484	4.51364	NA	NA	NA	NA	NA	4.51364	NA	NA	NA	NA	NA	6	0.642611	1	0.308147
FBgn0041707	9.84295	NA	NA	NA	NA	NA	9.52246	NA	NA	NA	NA	NA	9.52246	NA	NA	NA	NA	NA	9.84295	NA	NA	NA	NA	NA	1	0.378937	7	0.692309
FBgn0000500	4.9816	NA	NA	NA	NA	NA	5.84307	NA	NA	NA	NA	NA	5.42822	NA	NA	NA	NA	NA	5.42822	NA	NA	NA	NA	NA	1	0.653244	9	0.454617
FBgn0038045	6.01659	NA	NA	NA	NA	NA	5.32168	NA	NA	NA	NA	NA	5.32168	NA	NA	NA	NA	NA	5.57204	NA	NA	NA	NA	NA	1	0.491644	11	0.550584
FBgn0039271	5.76683	-0.212445	-0.423787	0.948111	0.0822038	16.225	5.47886	-0.212445	-0.423787	0.948111	0.0865245	16.225	5.47886	NA	NA	NA	NA	NA	5.47886	NA	NA	NA	NA	NA	6	0.434569	2	0.226973
FBgn0039117	8.4592	NA	NA	NA	NA	NA	8.07889	NA	NA	NA	NA	NA	8.20174	NA	NA	NA	NA	NA	8.20174	NA	NA	NA	NA	NA	1	0.241263	9	0.438868
FBgn0263048	8.45792	0.120368	-0.433709	0.900204	0.0532166	19.0341	8.04316	0.120368	-0.433709	0.900204	0.0559608	19.0341	8.45792	NA	NA	NA	NA	NA	8.04316	NA	NA	NA	NA	NA	6	0.608239	6	0.70182
FBgn0262971	2.69009	0.634135	-0.760584	1.98052	0.368115	20.6546	2.02058	0.634135	-0.760584	1.98052	0.490088	20.6546	2.02058	NA	NA	NA	NA	NA	2.02058	NA	NA	NA	NA	NA	6	0.401505	2	0.350975
FBgn0038957	6.25139	-0.214521	-0.360818	0.839544	0.0671485	15.9511	6.25139	-0.214521	-0.360818	0.839544	0.0671485	15.9511	6.25139	NA	NA	NA	NA	NA	5.88788	NA	NA	NA	NA	NA	6	0.637041	8	0.294294
FBgn0053098	4.25178	NA	NA	NA	NA	NA	4.25178	-0.966897	0.692595	2.37872	0.279732	9.62572	4.25178	NA	NA	NA	NA	NA	4.25178	NA	NA	NA	NA	NA	3	0.841705	1	0.407992
FBgn0017581	13.8561	-0.0838731	0.311175	0.644561	0.0232591	7.00565	14.1828	-0.0838731	0.311175	0.644561	0.0227233	7.00565	14.1828	NA	NA	NA	NA	NA	14.1828	NA	NA	NA	NA	NA	6	0.808844	2	0.656189
FBgn0039557	5.71273	NA	NA	NA	NA	NA	5.71273	NA	NA	NA	NA	NA	5.71273	NA	NA	NA	NA	NA	5.71273	NA	NA	NA	NA	NA	1	0.746886	1	0.338059
FBgn0024958	8.30338	-0.375356	0.153838	0.811315	0.0488545	10.5143	8.30338	NA	NA	NA	NA	NA	8.30338	NA	NA	NA	NA	NA	8.30338	NA	NA	NA	NA	NA	2	0.423546	1	0.253262
FBgn0039872	4.89906	NA	NA	NA	NA	NA	4.51607	NA	NA	NA	NA	NA	4.89906	NA	NA	NA	NA	NA	4.51607	NA	NA	NA	NA	NA	1	0.54533	6	0.40832
FBgn0039428	4.40016	0.787275	0.449136	1.81276	0.205988	1.9803	3.65008	NA	NA	NA	NA	NA	3.65008	NA	NA	NA	NA	NA	3.65008	NA	NA	NA	NA	NA	2	0.713437	2	0.591108
FBgn0266455	2.9525	NA	NA	NA	NA	NA	2.9525	NA	NA	NA	NA	NA	0.836643	NA	NA	NA	NA	NA	4.2764	NA	NA	NA	NA	NA	1	0.678523	14	0.590583
FBgn0039130	7.36475	-0.138126	-0.165015	0.430389	0.0292195	15.3379	7.36475	-0.138126	-0.165015	0.430389	0.0292195	15.3379	7.36475	NA	NA	NA	NA	NA	7.36475	NA	NA	NA	NA	NA	6	0.329984	1	0.389712
FBgn0261984	10.5487	-0.170299	-0.358677	0.794106	0.0376399	16.3068	10.7554	-0.457518	-0.306337	1.10121	0.0511932	14.2537	10.6571	NA	NA	NA	NA	NA	10.6571	NA	NA	NA	NA	NA	7	0.444952	9	0.395672
FBgn0051469	5.16367	NA	NA	NA	NA	NA	4.8024	NA	NA	NA	NA	NA	4.8024	NA	NA	NA	NA	NA	4.8024	NA	NA	NA	NA	NA	1	0.519237	2	0.574398
FBgn0038761	4.46425	0.442653	0.82451	1.87164	0.209625	4.118	4.46425	0.442653	0.82451	1.87164	0.209625	4.118	4.46425	NA	NA	NA	NA	NA	4.46425	NA	NA	NA	NA	NA	6	0.773318	1	0.475299
FBgn0039048	9.14381	0.570321	0.690294	1.79083	0.097926	3.36243	9.79835	0.477619	0.265802	1.0932	0.0557848	1.93978	9.44958	-0.186601	0.238961	0.606373	0.0320847	8.53239	9.79835	-0.186601	0.238961	0.606373	0.0309426	8.53239	42	0.785764	10	0.859827
FBgn0043791	6.28701	-0.215957	0.653663	1.37683	0.109498	7.21884	6.80787	-0.215957	0.653663	1.37683	0.10112	7.21884	6.80787	0.346231	1.2529	2.59973	0.190936	4.97015	6.80787	0.346231	1.2529	2.59973	0.190936	4.97015	41	0.570331	2	0.284704
FBgn0260642	4.85802	NA	NA	NA	NA	NA	4.85802	NA	NA	NA	NA	NA	4.85802	NA	NA	NA	NA	NA	4.85802	NA	NA	NA	NA	NA	1	0.782657	1	0.345198
FBgn0038365	6.51109	NA	NA	NA	NA	NA	6.51109	NA	NA	NA	NA	NA	6.51109	NA	NA	NA	NA	NA	6.51109	NA	NA	NA	NA	NA	1	0.665491	1	0.506155
FBgn0002626	8.73477	NA	NA	NA	NA	NA	8.89091	NA	NA	NA	NA	NA	8.73477	-0.397326	-0.154282	0.852457	0.0487968	13.4147	8.89091	NA	NA	NA	NA	NA	4	0.515719	6	0.393998
FBgn0267430	6.24881	-1.12479	-0.139784	2.26688	0.181385	12.4723	7.79479	-1.12479	-0.139784	2.26688	0.14541	12.4723	6.24881	NA	NA	NA	NA	NA	8.36701	NA	NA	NA	NA	NA	6	0.835745	13	0.468542
FBgn0286041	4.85359	NA	NA	NA	NA	NA	4.47508	NA	NA	NA	NA	NA	4.47508	NA	NA	NA	NA	NA	4.47508	NA	NA	NA	NA	NA	1	0.249274	2	0.259115
FBgn0264490	13.6244	0.132218	-0.300476	0.656559	0.0240949	19.5834	13.6244	0.132218	-0.300476	0.656559	0.0240949	19.5834	13.4964	NA	NA	NA	NA	NA	13.6244	0.0629462	0.161801	0.347228	0.0127428	4.58281	26	0.510473	4	0.480734
FBgn0037374	8.08362	NA	NA	NA	NA	NA	8.08362	NA	NA	NA	NA	NA	8.08362	NA	NA	NA	NA	NA	8.08362	NA	NA	NA	NA	NA	1	0.554923	1	0.426227
FBgn0266534	5.63854	0.391635	0.0126936	0.783682	0.0694934	0.12376	4.24347	NA	NA	NA	NA	NA	4.68248	0.391635	0.0126936	0.783682	0.0836823	0.12376	4.68248	NA	NA	NA	NA	NA	8	0.371935	9	0.593066
FBgn0028690	8.89321	NA	NA	NA	NA	NA	9.00774	NA	NA	NA	NA	NA	9.00774	NA	NA	NA	NA	NA	9.00774	NA	NA	NA	NA	NA	1	0.457024	2	0.294329
FBgn0038420	7.43532	-0.0150026	0.352664	0.705967	0.0474739	6.1624	7.43532	-0.0150026	0.352664	0.705967	0.0474739	6.1624	7.43532	-0.202065	0.122868	0.472977	0.0318061	9.9132	7.43532	-0.202065	0.122868	0.472977	0.0318061	9.9132	41	0.806318	1	0.26005
FBgn0051467	5.99748	NA	NA	NA	NA	NA	5.22997	NA	NA	NA	NA	NA	5.22997	NA	NA	NA	NA	NA	5.51834	NA	NA	NA	NA	NA	1	0.622799	11	0.429772
FBgn0250746	6.98395	NA	NA	NA	NA	NA	6.98395	NA	NA	NA	NA	NA	6.98395	NA	NA	NA	NA	NA	6.98395	NA	NA	NA	NA	NA	1	0.492612	1	0.24041
FBgn0263390	8.63029	NA	NA	NA	NA	NA	8.63029	NA	NA	NA	NA	NA	8.63029	-0.145561	0.194508	0.485886	0.02815	8.45397	8.63029	-0.145561	0.194508	0.485886	0.02815	8.45397	16	0.468655	1	0.452766
FBgn0015574	3.03136	0.856269	-0.0396259	1.71437	0.282773	23.8234	3.03136	0.856269	-0.0396259	1.71437	0.282773	23.8234	3.03136	-0.3048	0.431785	1.05706	0.174354	8.3479	3.03136	-0.3048	0.431785	1.05706	0.174354	8.3479	41	0.388418	1	0.430093
FBgn0046114	9.90004	-0.849162	0.351719	1.83824	0.09284	10.5001	9.52566	-0.849162	0.351719	1.83824	0.0964889	10.5001	9.52566	-0.499065	0.232393	1.10104	0.0577934	10.3354	9.69331	-0.499065	0.232393	1.10104	0.0567938	10.3354	41	0.383145	11	0.384232
FBgn0039299	3.44961	0.491493	-0.457229	1.34257	0.194597	21.1379	2.78563	1.11917	0.53487	2.48083	0.44529	1.70293	2.78563	0.491493	-0.457229	1.34257	0.240981	21.1379	2.78563	0.491493	-0.457229	1.34257	0.240981	21.1379	40	0.208852	2	0.357743
FBgn0051104	7.67994	-0.456856	0.480292	1.32574	0.086312	8.90449	6.9725	-0.456856	0.480292	1.32574	0.0950694	8.90449	7.22284	NA	NA	NA	NA	NA	7.22284	NA	NA	NA	NA	NA	6	0.840059	9	0.313043
FBgn0261395	8.61721	NA	NA	NA	NA	NA	8.61721	NA	NA	NA	NA	NA	8.84986	NA	NA	NA	NA	NA	8.32302	NA	NA	NA	NA	NA	1	0.456722	14	0.645545
FBgn0039241	8.56349	0.271929	0.719647	1.53862	0.0898361	4.62001	8.83629	0.271929	0.719647	1.53862	0.0870625	4.62001	8.56349	NA	NA	NA	NA	NA	8.83629	0.271929	0.719647	1.53862	0.0870625	4.62001	23	0.618667	6	0.381579
FBgn0053977	4.50323	NA	NA	NA	NA	NA	4.84133	-0.555272	-0.403169	1.3724	0.141738	14.3988	4.50323	NA	NA	NA	NA	NA	4.50323	NA	NA	NA	NA	NA	3	0.712206	3	0.273886
FBgn0040582	6.23852	NA	NA	NA	NA	NA	6.23852	-0.103649	0.350794	0.731573	0.0586336	7.09739	6.23852	NA	NA	NA	NA	NA	6.23852	-0.103649	0.350794	0.731573	0.0586336	7.09739	12	0.712951	1	0.512432
FBgn0051126	5.75532	NA	NA	NA	NA	NA	5.75532	-0.112602	-0.58773	1.19684	0.103977	17.2769	5.75532	NA	NA	NA	NA	NA	5.75532	NA	NA	NA	NA	NA	3	0.549061	1	0.35372
FBgn0039386	3.53724	1.12712	0.210027	2.29304	0.324129	0.703693	3.53724	1.12712	0.210027	2.29304	0.324129	0.703693	3.01414	NA	NA	NA	NA	NA	3.53724	NA	NA	NA	NA	NA	6	0.878747	4	0.271096
FBgn0038087	7.49937	NA	NA	NA	NA	NA	8.36478	NA	NA	NA	NA	NA	8.00809	NA	NA	NA	NA	NA	8.00809	NA	NA	NA	NA	NA	1	0.332737	9	0.530004
FBgn0002781	11.8989	0.0614494	0.330852	0.67302	0.0282808	5.29855	12.2005	-0.0140948	0.169899	0.340964	0.0139734	6.31616	12.0622	-0.0140948	0.169899	0.340964	0.0141336	6.31616	12.2005	NA	NA	NA	NA	NA	19	0.328441	10	0.797413
FBgn0263412	8.47822	0.186497	-0.0938182	0.41753	0.0246237	22.2197	8.47822	0.186497	-0.0938182	0.41753	0.0246237	22.2197	8.82533	0.186497	-0.0938182	0.41753	0.0236552	22.2197	8.08826	NA	NA	NA	NA	NA	18	0.213083	14	0.654769
FBgn0001098	11.7258	0.012849	-0.43745	0.875278	0.0373229	18.1122	11.4023	0.012849	-0.43745	0.875278	0.0383818	18.1122	11.4023	0.012849	-0.43745	0.875278	0.0383818	18.1122	11.4023	0.012849	-0.43745	0.875278	0.0383818	18.1122	38	0.43382	2	0.647103
FBgn0038672	7.7472	NA	NA	NA	NA	NA	7.39547	NA	NA	NA	NA	NA	7.39547	NA	NA	NA	NA	NA	7.39547	NA	NA	NA	NA	NA	1	0.547643	2	0.635802
FBgn0038814	6.29891	0.151957	0.418946	0.891306	0.0707507	4.67091	6.29891	0.151957	0.418946	0.891306	0.0707507	4.67091	6.29891	NA	NA	NA	NA	NA	6.29891	NA	NA	NA	NA	NA	6	0.665349	1	0.358203
FBgn0004509	11.2303	-0.0549155	-0.109991	0.245875	0.0109469	16.2312	11.7225	-0.0549155	-0.109991	0.245875	0.0104873	16.2312	11.5633	-0.0157275	0.110529	0.223284	0.00965483	6.5399	11.5633	-0.0157275	0.110529	0.223284	0.00965483	6.5399	41	0.891703	9	0.796935
FBgn0038256	8.33728	NA	NA	NA	NA	NA	9.14114	-0.0905978	-0.231439	0.49708	0.0271892	16.5748	8.8784	-0.0905978	-0.231439	0.49708	0.0279938	16.5748	8.8784	-0.0905978	-0.231439	0.49708	0.0279938	16.5748	33	0.479892	9	0.854157
FBgn0038070	3.57012	NA	NA	NA	NA	NA	3.05832	NA	NA	NA	NA	NA	3.05832	NA	NA	NA	NA	NA	3.05832	NA	NA	NA	NA	NA	1	0.616512	2	0.297262
FBgn0037624	5.89875	NA	NA	NA	NA	NA	5.89875	NA	NA	NA	NA	NA	5.89875	NA	NA	NA	NA	NA	5.89875	NA	NA	NA	NA	NA	1	0.595484	1	0.445246
FBgn0038260	7.13884	0.404489	0.400201	1.13802	0.0797062	2.97965	6.70283	NA	NA	NA	NA	NA	6.70283	NA	NA	NA	NA	NA	7.13884	NA	NA	NA	NA	NA	2	0.33814	7	0.490305
FBgn0017456	4.29538	NA	NA	NA	NA	NA	5.10262	NA	NA	NA	NA	NA	4.29538	NA	NA	NA	NA	NA	4.29538	NA	NA	NA	NA	NA	1	0.551531	3	0.369393
FBgn0038701	6.28327	-0.59024	0.149957	1.21798	0.0969225	11.0497	6.28327	-0.59024	0.149957	1.21798	0.0969225	11.0497	6.58138	NA	NA	NA	NA	NA	6.28327	NA	NA	NA	NA	NA	6	0.59382	4	0.402761
FBgn0037551	8.58097	NA	NA	NA	NA	NA	8.898	-0.161628	0.687126	1.41176	0.0793301	6.88244	8.898	NA	NA	NA	NA	NA	8.898	NA	NA	NA	NA	NA	3	0.660614	2	0.594911
FBgn0037906	7.64819	0.130247	-0.203455	0.483149	0.0315858	20.1751	7.64819	0.130247	-0.203455	0.483149	0.0315858	20.1751	7.64819	NA	NA	NA	NA	NA	7.64819	-0.320297	0.337512	0.930602	0.0608381	8.90006	26	0.223782	1	0.383974
FBgn0037240	10.5426	0.0451951	0.142458	0.298911	0.0141763	4.82655	10.4592	0.0451951	0.142458	0.298911	0.0142894	4.82655	10.4592	-0.0992835	0.0194343	0.202335	0.00967261	11.2616	10.5426	-0.0992835	0.0194343	0.202335	0.00959606	11.2616	41	0.290732	7	0.308342
FBgn0053094	12.0965	-0.283411	0.0171994	0.567864	0.0234722	11.7685	11.416	-0.283411	0.0171994	0.567864	0.0248715	11.7685	11.64	-0.117489	-0.179542	0.429135	0.0184336	15.7867	11.64	-0.117489	-0.179542	0.429135	0.0184336	15.7867	41	0.95623	9	0.822791
FBgn0037944	10.7262	NA	NA	NA	NA	NA	10.2855	NA	NA	NA	NA	NA	10.4314	NA	NA	NA	NA	NA	10.4314	NA	NA	NA	NA	NA	1	0.358535	9	0.72803
FBgn0002733	4.43284	NA	NA	NA	NA	NA	4.43284	-1.24094	-0.124114	2.49426	0.281339	12.3808	4.43284	NA	NA	NA	NA	NA	4.43284	NA	NA	NA	NA	NA	3	0.369143	1	0.311624
FBgn0039801	7.69977	NA	NA	NA	NA	NA	8.0624	NA	NA	NA	NA	NA	7.69977	-0.112815	-0.295867	0.633292	0.0411241	16.6085	8.0624	NA	NA	NA	NA	NA	4	0.531274	6	0.565701
FBgn0052473	8.98752	NA	NA	NA	NA	NA	8.98752	NA	NA	NA	NA	NA	8.98752	NA	NA	NA	NA	NA	8.98752	NA	NA	NA	NA	NA	1	0.72788	1	0.50957
FBgn0260742	9.17836	NA	NA	NA	NA	NA	9.32034	NA	NA	NA	NA	NA	9.32034	NA	NA	NA	NA	NA	9.32034	NA	NA	NA	NA	NA	1	0.416545	2	0.531952
FBgn0262214	6.50198	NA	NA	NA	NA	NA	5.97415	NA	NA	NA	NA	NA	5.97415	NA	NA	NA	NA	NA	5.97415	NA	NA	NA	NA	NA	1	0.523747	2	0.216295
FBgn0038271	10.1515	-0.12591	-0.142391	0.38015	0.0187238	15.2343	10.4525	0.119392	-0.126926	0.348509	0.0166711	20.8832	10.1515	-0.12591	-0.142391	0.38015	0.0187238	15.2343	10.4525	0.119392	-0.126926	0.348509	0.0166711	20.8832	44	0.506816	6	0.760104
FBgn0020493	10.9323	0.207181	-0.203498	0.580812	0.026564	21.0343	10.6631	0.180961	0.0930033	0.406922	0.0190808	1.81337	10.7981	0.180961	0.0930033	0.406922	0.0188424	1.81337	10.6631	0.180961	0.0930033	0.406922	0.0190808	1.81337	39	0.921024	10	0.502979
FBgn0053208	12.845	0.0891171	0.181734	0.404816	0.0157577	4.25853	13.0511	0.0891171	0.181734	0.404816	0.0155089	4.25853	13.0511	NA	NA	NA	NA	NA	13.0511	NA	NA	NA	NA	NA	6	0.60305	2	0.683504
FBgn0039070	4.65425	0.192738	0.507022	1.08484	0.116543	4.61242	3.63423	0.192738	0.507022	1.08484	0.149253	4.61242	3.63423	NA	NA	NA	NA	NA	3.63423	0.192738	0.507022	1.08484	0.149253	4.61242	23	0.361535	2	0.464636
FBgn0037530	10.0769	-0.278605	0.109847	0.598957	0.0297193	10.5655	9.94439	-0.171128	-0.0635331	0.365082	0.0183562	13.3579	9.94439	-0.171128	-0.0635331	0.365082	0.0183562	13.3579	9.94439	NA	NA	NA	NA	NA	19	0.421103	2	0.50388
FBgn0267771	4.62202	-0.302892	0.290953	0.839994	0.0908687	9.07678	5.72972	-0.302892	0.290953	0.839994	0.0733014	9.07678	5.20079	-0.302892	0.290953	0.839994	0.0807564	9.07678	5.20079	-0.302892	0.290953	0.839994	0.0807564	9.07678	38	0.308381	9	0.643003
FBgn0263974	6.76416	NA	NA	NA	NA	NA	6.76416	NA	NA	NA	NA	NA	6.76416	NA	NA	NA	NA	NA	6.76416	NA	NA	NA	NA	NA	1	0.588368	1	0.505185
FBgn0039633	12.9445	-0.235845	0.0644401	0.48898	0.0188876	10.9812	13.0846	NA	NA	NA	NA	NA	13.0846	NA	NA	NA	NA	NA	13.0846	-0.235845	0.0644401	0.48898	0.0186853	10.9812	14	0.682443	2	0.322842
FBgn0260860	6.77805	0.285157	-0.410215	0.999182	0.0737072	20.3203	6.54741	NA	NA	NA	NA	NA	6.54741	NA	NA	NA	NA	NA	6.54741	NA	NA	NA	NA	NA	2	0.287104	2	0.394546
FBgn0038609	7.20707	0.284365	0.130687	0.625915	0.0434237	1.64549	6.24739	0.284365	0.130687	0.625915	0.0500942	1.64549	6.51707	NA	NA	NA	NA	NA	6.51707	0.284365	0.130687	0.625915	0.0480212	1.64549	23	0.624368	9	0.71651
FBgn0267142	3.22124	NA	NA	NA	NA	NA	3.22124	NA	NA	NA	NA	NA	3.22124	NA	NA	NA	NA	NA	3.22124	NA	NA	NA	NA	NA	1	0.741476	1	0.27923
FBgn0038742	6.05878	NA	NA	NA	NA	NA	6.33062	NA	NA	NA	NA	NA	6.05878	NA	NA	NA	NA	NA	6.33062	NA	NA	NA	NA	NA	1	0.597213	6	0.240776
FBgn0039315	7.78718	-0.476523	0.467351	1.3349	0.0857115	9.03712	7.10791	-0.476523	0.467351	1.3349	0.0939025	9.03712	7.10791	NA	NA	NA	NA	NA	7.47617	NA	NA	NA	NA	NA	6	0.871646	11	0.696237
FBgn0038327	6.26752	-0.558354	0.0587054	1.12286	0.089578	11.5999	6.26752	-0.558354	0.0587054	1.12286	0.089578	11.5999	6.26752	NA	NA	NA	NA	NA	6.26752	NA	NA	NA	NA	NA	6	0.93902	1	0.490437
FBgn0261479	5.84343	-0.608455	0.1278	1.24346	0.106399	11.2092	5.84343	NA	NA	NA	NA	NA	5.84343	NA	NA	NA	NA	NA	5.84343	NA	NA	NA	NA	NA	2	0.641215	1	0.432108
FBgn0013334	13.6761	NA	NA	NA	NA	NA	13.6761	NA	NA	NA	NA	NA	13.7556	0.155431	-0.0267947	0.315448	0.0114661	23.3479	13.6761	0.155431	-0.0267947	0.315448	0.0115328	23.3479	16	0.666945	4	0.232135
FBgn0028670	7.77876	0.349337	0.101544	0.727592	0.0467679	1.08053	8.64602	0.349337	0.101544	0.727592	0.0420767	1.08053	8.35008	-0.0832257	-0.254694	0.535893	0.0320891	16.7936	8.35008	-0.0832257	-0.254694	0.535893	0.0320891	16.7936	41	0.822322	9	0.392697
FBgn0027570	6.58835	NA	NA	NA	NA	NA	7.87795	0.685075	0.274107	1.47575	0.0936636	1.4538	7.43358	NA	NA	NA	NA	NA	7.43358	NA	NA	NA	NA	NA	3	0.301745	9	0.652819
FBgn0287600	2.51565	0.0976953	-0.899327	1.80924	0.359596	18.4133	1.79211	0.0976953	-0.899327	1.80924	0.504778	18.4133	1.79211	NA	NA	NA	NA	NA	1.79211	NA	NA	NA	NA	NA	6	0.29598	2	0.319967
FBgn0267956	1.23574	-0.639601	0.0158508	1.2796	0.517746	11.9054	2.06511	-0.639601	0.0158508	1.2796	0.309813	11.9054	2.06511	-0.639601	0.0158508	1.2796	0.309813	11.9054	1.23574	NA	NA	NA	NA	NA	18	0.236981	7	0.412653
FBgn0266745	7.97815	0.308846	-0.317605	0.886022	0.055528	20.9466	7.26892	0.308846	-0.317605	0.886022	0.0609459	20.9466	7.46643	NA	NA	NA	NA	NA	7.46643	NA	NA	NA	NA	NA	6	0.594555	9	0.694944
FBgn0263351	8.39505	NA	NA	NA	NA	NA	8.57231	NA	NA	NA	NA	NA	8.39505	NA	NA	NA	NA	NA	8.57231	NA	NA	NA	NA	NA	1	0.631915	6	0.587573
FBgn0040212	9.13599	NA	NA	NA	NA	NA	9.13599	NA	NA	NA	NA	NA	9.13599	NA	NA	NA	NA	NA	9.13599	NA	NA	NA	NA	NA	1	0.41887	1	0.512699
FBgn0266389	7.97128	0.251501	-0.55379	1.21645	0.0763018	19.6283	7.78184	0.251501	-0.55379	1.21645	0.0781593	19.6283	7.78184	0.264092	0.0792254	0.551439	0.0354311	1.11325	7.78184	NA	NA	NA	NA	NA	21	0.548604	2	0.427057
FBgn0003137	11.6107	0.0855922	0.142862	0.33308	0.0143436	3.93821	12.1138	0.0855922	0.142862	0.33308	0.013748	3.93821	11.9796	-0.101909	-0.185949	0.424088	0.0177004	16.085	11.9796	-0.101909	-0.185949	0.424088	0.0177004	16.085	41	0.465894	9	0.530136
FBgn0037741	8.83732	0.380908	0.18805	0.849598	0.0480687	1.75167	8.66201	0.105451	0.285093	0.607941	0.0350924	4.64676	8.66201	NA	NA	NA	NA	NA	8.83732	NA	NA	NA	NA	NA	7	0.831363	7	0.265158
FBgn0038475	8.51117	NA	NA	NA	NA	NA	8.66055	NA	NA	NA	NA	NA	8.66055	NA	NA	NA	NA	NA	8.51117	NA	NA	NA	NA	NA	1	0.551612	7	0.304041
FBgn0038312	6.87869	NA	NA	NA	NA	NA	6.43154	NA	NA	NA	NA	NA	6.43154	NA	NA	NA	NA	NA	6.43154	NA	NA	NA	NA	NA	1	0.755191	2	0.479187
FBgn0038549	8.13499	NA	NA	NA	NA	NA	7.91411	NA	NA	NA	NA	NA	8.13499	NA	NA	NA	NA	NA	7.91411	NA	NA	NA	NA	NA	1	0.346161	6	0.741978
FBgn0011672	10.3095	0.173501	-0.0955113	0.396106	0.0192106	22.0778	10.5188	0.173501	-0.0955113	0.396106	0.0188284	22.0778	10.4409	NA	NA	NA	NA	NA	10.5188	NA	NA	NA	NA	NA	6	0.413385	10	0.393046
FBgn0039537	7.19729	0.0717626	0.176364	0.38081	0.0264551	4.5239	7.53926	0.0717626	0.176364	0.38081	0.0252551	4.5239	7.53926	NA	NA	NA	NA	NA	7.53926	0.0717626	0.176364	0.38081	0.0252551	4.5239	23	0.212509	2	0.391402
FBgn0283439	7.13849	-0.185882	-0.22134	0.578078	0.0404902	15.3318	6.87332	NA	NA	NA	NA	NA	6.87332	NA	NA	NA	NA	NA	6.87332	NA	NA	NA	NA	NA	2	0.342086	2	0.45065
FBgn0039485	3.4881	-0.349161	0.540757	1.28737	0.184538	8.18999	3.4881	-0.349161	0.540757	1.28737	0.184538	8.18999	2.89896	-0.349161	0.540757	1.28737	0.22204	8.18999	3.4881	-0.349161	0.540757	1.28737	0.184538	8.18999	38	0.398417	4	0.319565
FBgn0039876	7.61191	NA	NA	NA	NA	NA	7.42334	NA	NA	NA	NA	NA	7.42334	NA	NA	NA	NA	NA	7.42334	NA	NA	NA	NA	NA	1	0.438395	2	0.494529
FBgn0038870	7.74409	NA	NA	NA	NA	NA	7.59617	0.182367	-0.188771	0.524945	0.0345533	20.9341	7.59617	NA	NA	NA	NA	NA	7.59617	NA	NA	NA	NA	NA	3	0.503367	2	0.359851
FBgn0038390	4.95328	NA	NA	NA	NA	NA	4.62317	NA	NA	NA	NA	NA	4.62317	NA	NA	NA	NA	NA	4.62317	NA	NA	NA	NA	NA	1	0.643698	2	0.274173
FBgn0010379	10.3093	0.0174901	0.0921404	0.187571	0.00909724	5.28347	10.3093	0.0174901	0.0921404	0.187571	0.00909724	5.28347	10.3093	0.0174901	0.0921404	0.187571	0.00909724	5.28347	10.3093	0.0174901	0.0921404	0.187571	0.00909724	5.28347	38	0.383127	1	0.391359
FBgn0085332	5.97185	0.31638	0.170553	0.718845	0.0601861	1.88854	6.29993	0.31638	0.170553	0.718845	0.0570518	1.88854	5.97185	0.31638	0.170553	0.718845	0.0601861	1.88854	6.29993	0.31638	0.170553	0.718845	0.0570518	1.88854	38	0.31538	6	0.409885
FBgn0038716	4.16404	0.70463	0.820921	2.16371	0.259809	3.29061	4.16404	NA	NA	NA	NA	NA	4.16404	NA	NA	NA	NA	NA	4.16404	NA	NA	NA	NA	NA	2	0.648591	1	0.367083
FBgn0039685	6.87458	-0.265443	0.227364	0.699013	0.0508404	9.29456	6.87458	NA	NA	NA	NA	NA	6.87458	-0.657639	-0.340494	1.48111	0.107724	13.8249	6.87458	-0.265443	0.227364	0.699013	0.0508404	9.29456	30	0.391294	1	0.330015
FBgn0039109	7.27026	NA	NA	NA	NA	NA	8.08746	NA	NA	NA	NA	NA	7.77102	NA	NA	NA	NA	NA	7.77102	NA	NA	NA	NA	NA	1	0.682587	9	0.736362
FBgn0037416	3.05398	-0.432602	0.710714	1.66404	0.272438	8.08856	2.18048	-0.432602	0.710714	1.66404	0.381577	8.08856	2.18048	-0.432602	0.710714	1.66404	0.381577	8.08856	2.18048	-0.432602	0.710714	1.66404	0.381577	8.08856	38	0.233881	2	0.428156
FBgn0039751	7.25223	NA	NA	NA	NA	NA	7.25223	NA	NA	NA	NA	NA	7.25223	NA	NA	NA	NA	NA	7.25223	NA	NA	NA	NA	NA	1	0.371616	1	0.479002
FBgn0265276	11.4828	-0.183178	-0.045444	0.377463	0.016436	12.9289	11.4828	-0.183178	-0.045444	0.377463	0.016436	12.9289	11.4828	NA	NA	NA	NA	NA	11.4828	NA	NA	NA	NA	NA	6	0.90667	1	0.47361
FBgn0051040	7.75529	0.335365	0.276095	0.868788	0.0560126	2.6309	7.75529	NA	NA	NA	NA	NA	7.75529	NA	NA	NA	NA	NA	7.75529	NA	NA	NA	NA	NA	2	0.449247	1	0.452761
FBgn0039301	4.69125	NA	NA	NA	NA	NA	4.69125	-0.795904	-0.227984	1.65583	0.17648	13.0656	4.69125	NA	NA	NA	NA	NA	4.69125	NA	NA	NA	NA	NA	3	0.612318	1	0.332128
FBgn0261065	6.41663	-0.297024	0.0996342	0.626578	0.0488246	10.7638	6.23834	-0.297024	0.0996342	0.626578	0.05022	10.7638	6.23834	-0.297024	0.0996342	0.626578	0.05022	10.7638	6.41663	NA	NA	NA	NA	NA	18	0.512454	7	0.359161
FBgn0260766	4.68132	NA	NA	NA	NA	NA	4.68132	-0.560968	-0.175068	1.1753	0.125531	13.1555	4.68132	-0.560968	-0.175068	1.1753	0.125531	13.1555	4.68132	NA	NA	NA	NA	NA	10	0.51093	1	0.264368
FBgn0039561	10.4535	-0.312225	-0.0252972	0.626497	0.0299657	12.3088	10.0564	-0.312225	-0.0252972	0.626497	0.0311492	12.3088	10.0564	-0.0722089	-0.099201	0.245397	0.0122011	15.5966	10.2012	-0.0722089	-0.099201	0.245397	0.0120278	15.5966	41	0.763146	11	0.375642
FBgn0038679	8.68476	0.21312	0.332655	0.790137	0.0454899	3.82359	9.33111	0.21312	0.332655	0.790137	0.0423388	3.82359	9.14808	NA	NA	NA	NA	NA	9.14808	NA	NA	NA	NA	NA	6	0.491676	9	0.742477
FBgn0038445	4.33094	NA	NA	NA	NA	NA	4.33094	NA	NA	NA	NA	NA	4.33094	NA	NA	NA	NA	NA	4.33094	NA	NA	NA	NA	NA	1	0.291582	1	0.350898
FBgn0047114	4.67015	-1.06032	0.210851	2.16216	0.231487	11.2502	4.21547	-0.393238	-0.588594	1.41574	0.167922	15.7502	4.21547	NA	NA	NA	NA	NA	4.21547	NA	NA	NA	NA	NA	7	0.723715	2	0.514794
FBgn0038809	10.1167	0.092762	-0.0471317	0.208098	0.0102848	22.2043	10.1167	0.092762	-0.0471317	0.208098	0.0102848	22.2043	10.1167	NA	NA	NA	NA	NA	10.2129	NA	NA	NA	NA	NA	6	0.53152	8	0.253139
FBgn0027610	8.8609	0.23886	-0.0526603	0.489192	0.027604	23.1711	8.8609	0.23886	-0.0526603	0.489192	0.027604	23.1711	8.8609	NA	NA	NA	NA	NA	8.8609	NA	NA	NA	NA	NA	6	0.46133	1	0.428623
FBgn0037345	5.64165	-0.559799	-0.413039	1.39137	0.123312	14.4281	5.07595	-0.559799	-0.413039	1.39137	0.137055	14.4281	5.07595	NA	NA	NA	NA	NA	5.07595	NA	NA	NA	NA	NA	6	0.723923	2	0.704029
FBgn0010355	11.9281	-0.422395	1.27494	2.68618	0.112599	7.22202	13.3591	-0.422395	1.27494	2.68618	0.100537	7.22202	12.9696	NA	NA	NA	NA	NA	12.9696	NA	NA	NA	NA	NA	6	0.744869	9	0.547091
FBgn0051548	5.84375	0.288967	0.189943	0.691608	0.059175	2.22117	6.05995	0.288967	0.189943	0.691608	0.0570638	2.22117	5.84375	NA	NA	NA	NA	NA	6.05995	NA	NA	NA	NA	NA	6	0.384416	6	0.258878
FBgn0260487	5.85799	NA	NA	NA	NA	NA	6.09234	NA	NA	NA	NA	NA	6.09234	NA	NA	NA	NA	NA	5.85799	NA	NA	NA	NA	NA	1	0.659925	7	0.215081
FBgn0267111	2.95101	-0.536084	-0.946777	2.17603	0.368692	16.032	3.39883	NA	NA	NA	NA	NA	3.39883	NA	NA	NA	NA	NA	2.95101	NA	NA	NA	NA	NA	2	0.440845	7	0.274849
FBgn0262717	6.14314	0.514033	0.233453	1.12913	0.0919012	1.62838	6.52702	0.514033	0.233453	1.12913	0.0864962	1.62838	6.14314	NA	NA	NA	NA	NA	6.14314	NA	NA	NA	NA	NA	6	0.596402	3	0.210394
FBgn0051510	10.9241	0.205482	-0.086085	0.445572	0.020394	22.4846	10.5145	NA	NA	NA	NA	NA	10.5145	0.205482	-0.086085	0.445572	0.0211886	22.4846	10.6873	0.205482	-0.086085	0.445572	0.0208458	22.4846	28	0.439019	11	0.474605
FBgn0037722	7.6864	0.76907	-0.333222	1.67631	0.109044	22.4383	6.56679	NA	NA	NA	NA	NA	6.56679	NA	NA	NA	NA	NA	6.56679	NA	NA	NA	NA	NA	2	0.389705	2	0.403586
FBgn0037328	9.05025	-0.0805789	0.22711	0.481962	0.026627	7.30232	9.05025	NA	NA	NA	NA	NA	9.05025	-0.297964	-0.214924	0.734779	0.0405944	14.3869	9.05025	NA	NA	NA	NA	NA	9	0.40308	1	0.492522
FBgn0037565	5.38743	-0.873099	0.576726	2.09276	0.194227	9.77021	5.38743	NA	NA	NA	NA	NA	5.38743	NA	NA	NA	NA	NA	5.38743	NA	NA	NA	NA	NA	2	0.810292	1	0.417205
FBgn0266753	6.89571	NA	NA	NA	NA	NA	7.123	NA	NA	NA	NA	NA	7.123	NA	NA	NA	NA	NA	6.89571	NA	NA	NA	NA	NA	1	0.708749	7	0.250087
FBgn0037698	11.8076	0.0562164	0.190736	0.397696	0.0168407	4.9052	12.8086	0.13829	0.441824	0.925922	0.0361444	4.84133	12.5362	NA	NA	NA	NA	NA	12.5362	NA	NA	NA	NA	NA	7	0.40181	9	0.629255
FBgn0041188	11.9084	-0.122921	0.0461415	0.262591	0.0110255	10.6283	11.6797	-0.122921	0.0461415	0.262591	0.0112413	10.6283	11.6797	NA	NA	NA	NA	NA	11.7979	-0.122921	0.0461415	0.262591	0.0111287	10.6283	23	0.78722	11	0.556026
FBgn0037315	10.0633	-0.133706	0.175427	0.441143	0.0219183	8.48758	9.76967	-0.133706	0.175427	0.441143	0.0225771	8.48758	9.89022	NA	NA	NA	NA	NA	9.89022	NA	NA	NA	NA	NA	6	0.48004	9	0.759841
FBgn0040283	9.48855	0.0189474	0.104721	0.212843	0.0112158	5.31628	9.57582	0.0189474	0.104721	0.212843	0.0111135	5.31628	9.57582	0.0189474	0.104721	0.212843	0.0111135	5.31628	9.48855	NA	NA	NA	NA	NA	18	0.585881	7	0.437816
FBgn0259974	2.71486	NA	NA	NA	NA	NA	3.38546	NA	NA	NA	NA	NA	3.38546	NA	NA	NA	NA	NA	3.38546	NA	NA	NA	NA	NA	1	0.432298	2	0.408406
FBgn0040682	6.47871	1.00017	0.642553	2.37758	0.183492	2.18122	5.52525	0.449056	0.394972	1.19608	0.108238	2.75557	5.52525	0.449056	0.394972	1.19608	0.108238	2.75557	6.18163	0.449056	0.394972	1.19608	0.096745	2.75557	39	0.470324	11	0.710919
FBgn0085383	9.74922	NA	NA	NA	NA	NA	10.3915	0.13944	0.18381	0.461431	0.0222023	3.52104	10.3915	0.13944	0.18381	0.461431	0.0222023	3.52104	10.1168	NA	NA	NA	NA	NA	10	0.165309	11	0.525399
FBgn0038828	7.56878	NA	NA	NA	NA	NA	7.56878	NA	NA	NA	NA	NA	7.56878	NA	NA	NA	NA	NA	7.56878	NA	NA	NA	NA	NA	1	0.411094	1	0.416851
FBgn0040206	9.64281	0.0415052	-0.141296	0.294531	0.0152721	19.0913	9.80143	0.0415052	-0.141296	0.294531	0.0150249	19.0913	9.80143	NA	NA	NA	NA	NA	9.64281	NA	NA	NA	NA	NA	6	0.18918	7	0.311473
FBgn0038452	3.14401	1.43112	-0.864759	3.34419	0.531836	21.9238	1.94133	1.43112	-0.864759	3.34419	0.861314	21.9238	1.94133	NA	NA	NA	NA	NA	1.94133	NA	NA	NA	NA	NA	6	0.594506	2	0.563476
FBgn0004908	5.71675	NA	NA	NA	NA	NA	6.03955	-0.449465	0.477247	1.31116	0.108548	8.88552	6.03955	NA	NA	NA	NA	NA	6.03955	NA	NA	NA	NA	NA	3	0.644941	2	0.575696
FBgn0051151	10.9689	NA	NA	NA	NA	NA	11.0744	NA	NA	NA	NA	NA	11.0744	NA	NA	NA	NA	NA	10.9689	NA	NA	NA	NA	NA	1	0.352931	7	0.600297
FBgn0037222	4.79081	NA	NA	NA	NA	NA	4.79081	NA	NA	NA	NA	NA	4.79081	NA	NA	NA	NA	NA	4.79081	NA	NA	NA	NA	NA	1	0.507749	1	0.437946
FBgn0004876	13.2574	0.277663	-0.302557	0.821309	0.0309756	20.8362	12.7463	0.277663	-0.302557	0.821309	0.0322174	20.8362	12.7463	0.352161	-0.0452902	0.710122	0.0278559	23.5114	12.8956	0.352161	-0.0452902	0.710122	0.0275336	23.5114	41	0.645983	11	0.612445
FBgn0038292	6.90597	0.000691542	-0.491798	0.983598	0.0712136	18.0054	6.90597	0.000691542	-0.491798	0.983598	0.0712136	18.0054	6.90597	NA	NA	NA	NA	NA	6.90597	NA	NA	NA	NA	NA	6	0.904656	1	0.338458
FBgn0038343	5.59901	NA	NA	NA	NA	NA	5.59901	NA	NA	NA	NA	NA	5.59901	NA	NA	NA	NA	NA	5.59901	NA	NA	NA	NA	NA	1	0.288154	1	0.390126
FBgn0039091	1.83681	-1.0385	0.64795	2.44812	0.666404	9.86925	3.08069	NA	NA	NA	NA	NA	3.08069	NA	NA	NA	NA	NA	3.08069	NA	NA	NA	NA	NA	2	0.296727	2	0.535426
FBgn0051516	8.21752	-0.149331	-0.389523	0.834333	0.0507655	16.6016	1.91977	0.978847	-1.42208	3.4528	0.899273	20.3027	4.06891	-0.149331	-0.389523	0.834333	0.102525	16.6016	4.06891	NA	NA	NA	NA	NA	20	0.250828	9	0.88137
FBgn0001296	10.2522	0.468294	-0.25785	1.06918	0.052144	22.0775	9.62069	0.296815	-0.614941	1.36565	0.0709747	19.7177	9.62069	NA	NA	NA	NA	NA	9.79242	NA	NA	NA	NA	NA	7	0.577915	11	0.412365
FBgn0267818	2.31243	NA	NA	NA	NA	NA	4.17628	NA	NA	NA	NA	NA	3.33548	NA	NA	NA	NA	NA	3.33548	NA	NA	NA	NA	NA	1	0.649641	9	0.729503
FBgn0286507	5.65404	-0.701187	-0.170402	1.44319	0.127625	12.9106	5.65404	NA	NA	NA	NA	NA	5.65404	NA	NA	NA	NA	NA	5.65404	NA	NA	NA	NA	NA	2	0.748965	1	0.478535
FBgn0039816	10.016	NA	NA	NA	NA	NA	10.5495	0.173093	0.0549874	0.363234	0.0172157	1.17492	10.5495	0.173093	0.0549874	0.363234	0.0172157	1.17492	10.2464	NA	NA	NA	NA	NA	10	0.723418	11	0.879214
FBgn0038819	4.24376	NA	NA	NA	NA	NA	4.80262	NA	NA	NA	NA	NA	4.24376	NA	NA	NA	NA	NA	4.80262	NA	NA	NA	NA	NA	1	0.368735	6	0.761492
FBgn0086253	5.27124	NA	NA	NA	NA	NA	5.46496	NA	NA	NA	NA	NA	5.27124	NA	NA	NA	NA	NA	5.46496	NA	NA	NA	NA	NA	1	0.66428	6	0.321135
FBgn0039464	8.35678	-0.26294	0.112587	0.572061	0.0342274	10.4547	9.08583	-0.26294	0.112587	0.572061	0.0314809	10.4547	8.83699	0.115111	-0.136598	0.357265	0.0202142	20.6747	8.83699	0.115111	-0.136598	0.357265	0.0202142	20.6747	41	0.484059	9	0.718595
FBgn0038640	7.73845	NA	NA	NA	NA	NA	7.53463	0.189133	0.0772642	0.408613	0.0271157	1.48139	7.53463	0.189133	0.0772642	0.408613	0.0271157	1.48139	7.53463	NA	NA	NA	NA	NA	10	0.458725	2	0.357158
[truncated: 9,665 more rows]

## Sheet: Set1KD_DEGs
Differentially expressed genes in Set1 knockdown compared with mCherry knockdown (D10) identified using EdgeR.
FBgn	gene_name	logFC	logCPM	LR	PValue	FDR
FBgn0000003	7SLRNA:CR32864	2.49599	9.03911	28.5753	9.01241e-08	2.70907e-06
FBgn0000008	a	-0.304946	5.75825	1.05928	0.30338	0.464651
FBgn0000017	Abl	0.265076	8.47617	1.49593	0.221298	0.370674
FBgn0000018	abo	-1.71598	2.22153	9.11604	0.00253378	0.0125698
FBgn0000024	Ace	0.00737867	9.38025	0.00262863	0.95911	0.975079
FBgn0000028	acj6	0.894388	4.8947	16.7827	4.19133e-05	0.000465557
FBgn0000032	Acph-1	-0.177207	3.74786	1.38592	0.239095	0.391488
FBgn0000036	nAChRalpha1	0.841326	7.79465	20.3775	6.35724e-06	9.93893e-05
FBgn0000037	mAChR-A	0.137262	6.6599	0.943507	0.331378	0.494987
FBgn0000038	nAChRbeta1	0.735294	8.36476	10.9236	0.000949444	0.00568156
FBgn0000039	nAChRalpha2	0.415918	4.61513	5.53673	0.0186214	0.0586519
FBgn0000042	Act5C	0.359633	7.79354	2.68355	0.10139	0.211012
FBgn0000043	Act42A	-0.385043	3.82273	1.56927	0.210314	0.35772
FBgn0000044	Act57B	0.695439	5.93593	2.56552	0.109217	0.222886
FBgn0000045	Act79B	1.00953	3.55202	4.18464	0.0407919	0.106496
FBgn0000046	Act87E	1.25669	3.54552	5.35725	0.0206363	0.0633537
FBgn0000047	Act88F	2.16792	0.851534	6.48179	0.0108985	0.0390626
FBgn0000052	Pfas	-0.419832	5.64911	2.6625	0.102739	0.212986
FBgn0000053	Gart	-0.973553	5.56757	4.5952	0.0320616	0.0884842
FBgn0000055	Adh	-0.116695	4.85289	0.08499	0.770646	0.856859
FBgn0000057	adp	0.142995	3.82459	0.388031	0.533336	0.677457
FBgn0000063	Mps1	-0.140779	2.03266	0.2657	0.606231	0.736238
FBgn0000064	Ald1	0.267873	8.25231	2.99667	0.0834358	0.181618
FBgn0000075	amd	-0.0984838	1.33704	0.0262011	0.87141	0.921921
FBgn0000077	amx	-0.285723	2.29999	0.857388	0.354471	0.517874
FBgn0000078	Amy-d	-0.95885	3.56659	3.89526	0.0484225	0.120779
FBgn0000079	Amy-p	-1.41601	3.08173	6.00282	0.014283	0.0480482
FBgn0000083	AnxB9	-1.93176	6.04361	41.4511	1.20858e-10	8.39027e-09
FBgn0000084	AnxB10	-0.810499	4.90397	21.1653	4.21316e-06	6.99972e-05
FBgn0000092	dyw	0.587293	2.20462	0.751215	0.386092	0.549078
FBgn0000097	aop	-0.0145092	6.70874	0.00863257	0.925974	0.955973
FBgn0000100	RpLP0	-0.0680235	6.40635	0.0883288	0.766313	0.853976
FBgn0000108	Appl	-0.0861657	9.82615	0.457584	0.498755	0.648204
FBgn0000109	Aprt	-0.124316	2.33271	0.13985	0.708431	0.812947
FBgn0000114	bru1	0.804576	6.92996	18.2285	1.95927e-05	0.000250011
FBgn0000115	Arl1	-0.115914	2.80541	0.268314	0.604465	0.734898
FBgn0000116	Argk1	-0.380482	8.31798	2.28978	0.130228	0.253209
FBgn0000117	arm	0.328542	8.21711	8.28439	0.00399874	0.0180786
FBgn0000119	arr	0.0727158	6.50856	0.556426	0.455704	0.611327
FBgn0000120	Arr1	-0.641651	11.2858	11.2152	0.000811322	0.00505473
FBgn0000121	Arr2	-0.378102	11.718	6.04466	0.0139484	0.047277
FBgn0000137	ase	-1.50715	-0.407369	8.666	0.00324202	0.0153394
FBgn0000139	ash2	-0.158075	3.32695	0.584246	0.444653	0.601524
FBgn0000140	asp	2.0806	0.171571	6.8312	0.0089579	0.0337019
FBgn0000146	aub	-0.231194	1.02664	0.444857	0.504788	0.65364
FBgn0000147	aurA	-0.507754	1.23936	2.20498	0.137566	0.263416
FBgn0000150	awd	0.185717	5.17967	0.640043	0.423695	0.582937
FBgn0000152	Axs	-0.733417	2.49187	4.7691	0.028975	0.0820431
FBgn0000153	b	0.62784	4.73296	3.91025	0.0479925	0.120064
FBgn0000157	Dll	0.687896	4.54683	8.28733	0.00399226	0.0180682
FBgn0000163	baz	-0.585499	7.91682	19.2198	1.16497e-05	0.000164691
FBgn0000173	ben	-0.314701	5.20573	4.96431	0.0258757	0.0751767
FBgn0000179	bi	0.305517	7.12573	3.23587	0.0720418	0.162771
FBgn0000180	bib	0.841991	2.63898	11.0296	0.000896704	0.00545553
FBgn0000181	bic	0.287622	5.93876	3.58997	0.0581294	0.138191
FBgn0000183	BicD	-0.187905	6.9041	4.64706	0.0311068	0.0866332
FBgn0000206	boss	-0.00565333	7.89424	0.000703835	0.978835	0.987471
FBgn0000212	brm	0.00114396	6.35716	8.00553e-05	0.992861	0.99585
FBgn0000221	brn	-0.538009	1.55727	3.6314	0.0566991	0.135749
FBgn0000227	Elba1	0.987666	-1.34335	2.52334	0.112173	0.227704
FBgn0000228	Nin	-0.20092	7.05146	1.87122	0.171336	0.309022
FBgn0000229	bsk	0.108717	6.20811	0.569154	0.450595	0.606917
FBgn0000233	btd	0.618852	-0.340262	1.01056	0.314768	0.476586
FBgn0000239	bur	-0.172065	6.45087	2.03542	0.153672	0.285534
FBgn0000241	bw	0.230644	4.38821	0.635346	0.425401	0.58425
FBgn0000244	by	0.559546	5.19257	6.53375	0.0105846	0.0381721
FBgn0000246	c(3)G	-0.118937	2.5655	0.144918	0.70344	0.809334
FBgn0000247	ca	-0.258646	7.52673	3.76302	0.0523979	0.127713
FBgn0000250	cact	0.181326	6.84869	1.30358	0.253561	0.408952
FBgn0000253	Cam	-1.95451	10.7493	49.8676	1.64477e-12	1.70759e-10
FBgn0000256	capu	-0.0153363	8.05281	0.00725041	0.932143	0.960217
FBgn0000257	car	-0.181855	4.0302	1.28711	0.256582	0.41259
FBgn0000259	CkIIbeta	0.140336	7.41285	0.315322	0.574433	0.711362
FBgn0000261	Cat	0.367267	5.64919	2.6867	0.101189	0.210669
FBgn0000273	Pka-C1	-0.0106223	8.61372	0.00798064	0.928816	0.957721
FBgn0000274	Pka-C2	1.63495	-0.908132	3.09902	0.0783396	0.172913
FBgn0000276	CecA1	1.93708	0.373035	1.84556	0.1743	0.312487
FBgn0000277	CecA2	0.439617	0.247008	0.149039	0.699456	0.806411
FBgn0000279	CecC	1.50409	-0.268587	1.13181	0.287389	0.447859
FBgn0000283	Cp190	-0.182022	6.90081	2.99144	0.0837059	0.182104
FBgn0000286	Cf2	0.533946	7.37683	11.5275	0.000685743	0.00442358
FBgn0000287	salr	0.726248	3.82785	9.49202	0.00206367	0.0105843
FBgn0000289	cg	0.0269842	8.45279	0.0681076	0.794112	0.873559
FBgn0000299	Col4a1	0.318363	6.0413	3.20642	0.0733499	0.164701
FBgn0000303	ChAT	0.422194	5.65178	11.6402	0.00064543	0.00421953
FBgn0000307	chif	0.0660272	7.61345	0.307547	0.57919	0.715749
FBgn0000308	chic	-0.669304	7.48153	18.7328	1.50375e-05	0.000204677
FBgn0000316	cin	-0.913081	5.03987	47.7986	4.72319e-12	4.42101e-10
FBgn0000317	ck	0.667239	6.31325	3.96103	0.0465651	0.117349
FBgn0000318	cl	-0.0870333	3.35273	0.190918	0.662153	0.778156
FBgn0000319	Chc	-0.179221	8.40523	2.91889	0.0875483	0.188217
FBgn0000320	eya	0.270741	5.6978	4.11895	0.0424055	0.109613
FBgn0000326	clt	-0.452273	3.43447	6.95389	0.00836373	0.0320243
FBgn0000330	cm	-1.16471	5.5341	33.1424	8.56487e-09	3.40929e-07
FBgn0000337	cn	2.12161	-0.953093	8.45091	0.0036486	0.0168931
FBgn0000339	cni	0.206273	3.27167	0.870271	0.35088	0.513723
FBgn0000346	comt	-0.124895	6.61449	0.904649	0.341538	0.504734
FBgn0000351	cort	-0.903819	2.07372	9.57095	0.0019768	0.0102378
FBgn0000352	cos	-0.366318	5.45162	5.564	0.0183335	0.0580412
FBgn0000357	Cp18	-1.15513	0.27088	8.5058	0.00354016	0.0164826
FBgn0000370	crc	0.671924	7.67798	5.5971	0.0179903	0.0572131
FBgn0000376	crm	-0.335279	5.38455	7.0888	0.00775672	0.0301958
FBgn0000377	crn	0.718983	3.26701	9.67723	0.00186566	0.00977501
FBgn0000382	csw	0.142661	9.33462	0.649486	0.420296	0.57956
FBgn0000384	cta	-0.349543	6.92407	3.98866	0.0458076	0.115865
FBgn0000394	cv	-1.16454	2.02392	8.42786	0.00369516	0.0170612
FBgn0000395	cv-2	0.39795	5.99286	0.298095	0.585079	0.720314
FBgn0000404	CycA	0.592967	0.626489	1.42016	0.233377	0.385244
FBgn0000405	CycB	-1.26792	-0.323216	3.18337	0.0743911	0.166275
FBgn0000406	Cyt-b5-r	0.187677	6.7713	0.565957	0.45187	0.607862
FBgn0000411	D	0.380866	2.82926	2.41427	0.120234	0.238891
FBgn0000412	D1	0.357085	4.14496	3.32188	0.0683635	0.156676
FBgn0000414	Dab	0.260116	9.13358	1.99254	0.158075	0.291853
FBgn0000416	Sap-r	-0.922583	8.91113	40.4528	2.0142e-10	1.33475e-08
FBgn0000422	Ddc	0.530456	7.0996	6.55427	0.0104633	0.0378398
FBgn0000426	SmF	-0.342315	0.812448	1.02655	0.310969	0.472572
FBgn0000439	Dfd	1.75983	4.30582	19.9569	7.92089e-06	0.000120288
FBgn0000447	Dhod	-0.220717	2.66814	0.822888	0.364337	0.527204
FBgn0000448	Hr3	-0.354646	5.6983	1.63272	0.201327	0.347092
FBgn0000449	dib	-0.0978114	1.03081	0.0965681	0.755988	0.846659
FBgn0000451	ect	-2.9892	0.684622	24.9378	5.92106e-07	1.38857e-05
FBgn0000454	Dip-B	-0.312191	4.56972	1.44799	0.228851	0.380321
FBgn0000455	Dip-C	-0.314347	3.74794	2.00167	0.157126	0.290422
FBgn0000459	disco	0.170516	3.96456	0.514	0.473412	0.626365
FBgn0000463	Delta	0.766285	3.40396	6.84617	0.00888314	0.033518
FBgn0000464	Lar	-0.174093	7.80982	1.10159	0.293918	0.454337
FBgn0000473	Cyp6a2	-0.0703414	5.25972	0.0706413	0.790405	0.870494
FBgn0000477	DNaseII	0.372521	3.66335	2.10294	0.147016	0.27606
FBgn0000479	dnc	0.534118	9.76596	4.54964	0.0329256	0.0902706
FBgn0000482	dor	-0.732206	5.66651	22.0972	2.59187e-06	4.65037e-05
FBgn0000489	Pka-C3	0.653679	5.44516	6.2921	0.0121277	0.0423997
FBgn0000490	dpp	0.0372103	4.58777	0.0181615	0.892798	0.934681
FBgn0000492	Dr	0.00824195	3.7583	0.000416624	0.983715	0.990418
FBgn0000499	dsh	-0.444906	4.57047	6.85378	0.00884541	0.0334297
FBgn0000500	Dsk	0.427102	2.27754	1.46171	0.226658	0.377447
FBgn0000504	dsx	1.06629	6.73847	20.8684	4.91952e-06	7.93587e-05
FBgn0000520	dwg	-0.350298	4.04497	1.55101	0.212986	0.360696
FBgn0000524	dx	0.72657	3.16109	7.84005	0.00511011	0.021968
FBgn0000527	e	-0.425383	6.02044	3.18447	0.0743412	0.166228
FBgn0000529	bsh	1.22291	2.10461	15.8225	6.95693e-05	0.0006929
FBgn0000533	ea	1.35718	1.42199	6.97449	0.00826799	0.0317295
FBgn0000535	eag	0.651605	11.0516	2.43868	0.118376	0.23661
FBgn0000536	eas	0.61336	7.14133	15.3201	9.07469e-05	0.000859774
FBgn0000541	E(bx)	-0.0949534	9.5741	0.587314	0.44346	0.600426
FBgn0000542	ec	0.670819	3.77382	5.00744	0.0252385	0.0736998
FBgn0000543	ecd	0.338806	3.70181	2.38071	0.122842	0.24279
FBgn0000546	EcR	1.15978	8.5101	9.03744	0.00264505	0.0130293
FBgn0000547	ed	-0.075766	7.49479	0.196904	0.657232	0.774726
FBgn0000551	Edg78E	0.0695296	0.404038	0.0298313	0.862874	0.916548
FBgn0000552	Edg84A	-6.06667	0.0838207	18.4487	1.7454e-05	0.000228498
FBgn0000557	eEF1alpha2	-0.911839	8.54005	18.9538	1.3392e-05	0.000185942
FBgn0000559	eEF2	-0.129676	9.40644	0.518557	0.471458	0.624487
FBgn0000562	egl	0.24399	6.58199	0.879564	0.348321	0.511388
FBgn0000565	MsrA	0.287125	3.87493	0.763311	0.382294	0.545462
FBgn0000566	Cth	0.0345209	2.96964	0.0170674	0.896058	0.936529
FBgn0000567	Eip74EF	0.754585	8.54966	5.73371	0.0166423	0.0539314
FBgn0000568	Eip75B	0.90581	9.46378	7.50421	0.00615549	0.0252343
FBgn0000575	emc	0.475479	7.5014	3.7165	0.0538772	0.130476
FBgn0000576	ems	0.64438	0.561341	1.74621	0.186354	0.328465
FBgn0000577	en	0.342696	1.14242	0.670948	0.412721	0.573522
FBgn0000578	ena	0.140766	6.22798	0.483837	0.48669	0.637862
FBgn0000579	Eno	0.247884	7.34674	2.58203	0.108083	0.221231
FBgn0000581	E(Pc)	-0.17725	8.5726	3.55365	0.0594145	0.14053
FBgn0000588	esc	-0.933855	7.86258	39.4621	3.34487e-10	2.04247e-08
FBgn0000592	Est-6	0.390628	5.66963	3.02897	0.0817898	0.178703
FBgn0000611	exd	0.633866	5.93766	19.0377	1.28163e-05	0.000178586
FBgn0000615	exu	-1.56429	0.974545	3.1342	0.0766658	0.170153
FBgn0000617	Taf9	0.217819	1.90235	0.609225	0.43508	0.593073
FBgn0000618	e(y)2	-0.271683	0.709359	0.54439	0.460619	0.615427
FBgn0000625	eyg	-0.256487	4.66553	1.21321	0.270696	0.429308
FBgn0000629	E(z)	0.233867	4.8725	2.08823	0.148437	0.277885
FBgn0000633	tei	0.586893	8.40788	4.99989	0.0253489	0.0739432
FBgn0000635	Fas2	0.289684	7.25193	2.91837	0.0875764	0.188242
FBgn0000636	Fas3	0.406654	6.30609	2.59058	0.107501	0.22031
FBgn0000644	Fcp3C	0.598798	0.378368	2.93068	0.0869109	0.187328
FBgn0000658	fj	-0.881671	0.524394	1.68339	0.194474	0.338328
FBgn0000659	fkh	0.694124	4.42305	9.05559	0.00261893	0.0129371
FBgn0000662	fl(2)d	-0.0725777	7.55875	0.239177	0.624801	0.750764
FBgn0000667	Actn	-0.0209593	6.89836	0.0165284	0.897704	0.937913
FBgn0000709	fliI	-0.0364926	5.81976	0.0914073	0.762396	0.851301
FBgn0000711	flw	-0.0247882	8.8582	0.0127027	0.910263	0.945923
FBgn0000715	FMRFa	0.821505	1.62084	4.29287	0.0382726	0.101195
FBgn0000719	fog	0.750101	5.65644	21.6221	3.32005e-06	5.70276e-05
FBgn0000721	for	0.227082	6.86646	2.08658	0.148598	0.278097
FBgn0000723	FER	0.330423	8.9182	2.32797	0.127068	0.249082
FBgn0000808	gd	0.305013	-0.0415366	0.35266	0.552611	0.693544
FBgn0000810	fs(1)K10	0.0333213	4.95449	0.0527272	0.818384	0.889462
FBgn0000826	png	0.257436	-0.652534	0.299532	0.584176	0.719759
FBgn0000928	fs(1)Yb	-0.122149	0.0954212	0.0407331	0.840054	0.903485
FBgn0000964	tj	0.688508	3.42969	6.03227	0.0140466	0.0474757
FBgn0000996	dup	-0.176071	3.68211	0.71921	0.396403	0.558012
FBgn0001075	ft	-2.0245	5.98039	25.0026	5.72527e-07	1.34625e-05
FBgn0001077	ftz	0.171795	2.04902	0.0838078	0.772202	0.857814
FBgn0001078	ftz-f1	0.483983	7.65883	3.60666	0.0575485	0.137145
FBgn0001079	fu	-0.224574	4.13108	1.7595	0.184686	0.326118
FBgn0001083	fw	0.294246	3.843	0.677031	0.410611	0.571543
FBgn0001084	fy	0.0282978	2.94806	0.0211376	0.884405	0.929849
FBgn0001085	fz	0.718413	5.5557	13.8314	0.000199971	0.00163668
FBgn0001086	fzy	-0.0809138	1.47331	0.0421132	0.837404	0.901731
FBgn0001087	g	-0.236765	9.06112	1.74058	0.187065	0.32917
FBgn0001089	Gal	-0.860771	1.22686	6.36009	0.0116716	0.0412252
FBgn0001090	bnb	-0.0756776	6.68969	0.151045	0.697538	0.805245
FBgn0001091	Gapdh1	0.0789413	5.79451	0.113964	0.735675	0.832381
FBgn0001092	Gapdh2	0.723311	6.37569	15.1429	9.96731e-05	0.000921147
FBgn0001098	Gdh	0.509945	8.09419	2.98447	0.0840667	0.182617
FBgn0001104	Galphai	-0.0552099	3.68209	0.0390474	0.843355	0.905197
FBgn0001105	Gbeta13F	-0.0773024	7.91498	0.246436	0.619596	0.746561
FBgn0001108	DCTN1-p150	-0.301668	6.48758	8.3268	0.00390644	0.0177833
FBgn0001112	Gld	0.0172361	3.22119	0.00302173	0.956162	0.97328
FBgn0001114	Glt	0.036361	6.64085	0.0316297	0.858843	0.913931
FBgn0001122	Galphao	-0.325986	8.22464	4.19269	0.0405987	0.106119
FBgn0001123	Galphas	-0.154139	6.98307	0.906113	0.341148	0.504285
FBgn0001124	Got1	-0.00312431	6.19904	0.0001551	0.990063	0.994497
FBgn0001125	Got2	-0.374926	6.88413	3.20873	0.0732464	0.164536
FBgn0001128	Gpdh1	0.580724	8.20591	3.7627	0.0524079	0.127713
FBgn0001133	grau	0.0821347	4.01414	0.126996	0.721568	0.821519
FBgn0001134	Grd	0.412788	4.24527	2.90887	0.0880936	0.18911
FBgn0001137	grk	0.731643	2.72919	6.03213	0.0140477	0.0474757
FBgn0001138	grn	0.709515	4.24668	3.9956	0.0456193	0.115539
FBgn0001139	gro	-0.00770302	7.36726	0.00538629	0.941495	0.965891
FBgn0001142	Gs1	0.620808	6.27539	11.7254	0.00061653	0.00407168
FBgn0001145	Gs2	0.743372	7.363	20.0512	7.53951e-06	0.000115096
FBgn0001147	gsb-n	0.0271422	1.12725	0.00576101	0.939498	0.964556
FBgn0001148	gsb	-0.503372	-1.17037	0.477995	0.489332	0.639735
FBgn0001149	GstD1	0.48068	4.28045	2.15708	0.141915	0.269218
FBgn0001150	gt	-0.675939	4.9308	12.9057	0.000327584	0.00243973
FBgn0001168	hry	0.348763	5.09682	1.74535	0.186462	0.328601
FBgn0001169	H	0.0158229	6.53381	0.0216237	0.883092	0.929055
FBgn0001179	hay	-0.184093	3.49046	0.913388	0.339217	0.502513
FBgn0001180	hb	0.943269	1.796	8.50434	0.00354299	0.0164892
FBgn0001185	her	-0.16126	3.48958	0.643022	0.422618	0.582211
FBgn0001186	Hex-A	0.385221	6.79682	5.74622	0.0165242	0.0536304
FBgn0001187	Hex-C	0.0382152	4.28175	0.0155087	0.900893	0.939673
FBgn0001189	hfw	-0.488463	5.54146	7.03567	0.00799018	0.030837
FBgn0001197	His2Av	0.464749	4.82879	6.82176	0.0090054	0.033837
FBgn0001202	hook	-0.0746479	5.13447	0.356076	0.550694	0.691957
FBgn0001206	Hmr	-0.32071	4.65175	3.59234	0.0580466	0.138022
FBgn0001208	Hn	0.297282	6.15879	1.94117	0.163541	0.298539
FBgn0001215	Hrb98DE	-0.293125	8.29564	3.87792	0.048925	0.121657
FBgn0001216	Hsc70-1	-0.936266	5.26932	19.0455	1.27638e-05	0.000178104
FBgn0001217	Hsc70-2	0.0153497	3.40446	0.00445229	0.9468	0.968481
FBgn0001218	Hsc70-3	-0.152974	7.30892	1.11171	0.291711	0.451822
FBgn0001220	Hsc70-5	0.485995	6.58441	7.61873	0.00577652	0.0240866
FBgn0001222	Hsf	-0.278903	6.45612	4.22707	0.0397841	0.104455
FBgn0001224	Hsp23	-0.937951	1.13274	3.54198	0.0598338	0.14125
FBgn0001225	Hsp26	-0.651196	3.46061	0.642384	0.422849	0.58246
FBgn0001226	Hsp27	-2.0345	1.27435	10.3542	0.00129181	0.0072855
FBgn0001227	Hsp67Ba	0.5519	-0.400828	0.804895	0.369634	0.532359
FBgn0001229	Hsp67Bc	0.32976	0.851498	0.383929	0.535508	0.679021
FBgn0001230	Hsp68	-1.12778	3.83158	3.78453	0.0517285	0.126533
FBgn0001233	Hsp83	-1.0007	8.66683	7.69923	0.00552443	0.0232941
FBgn0001234	lncRNA:Hsromega	0.608367	14.7832	2.39561	0.121676	0.241018
FBgn0001235	hth	0.866561	8.57375	16.9268	3.88484e-05	0.000439892
FBgn0001247	Ide	0.18867	7.31695	2.27219	0.131714	0.255391
FBgn0001248	Idh	1.11492	6.72759	17.1424	3.46789e-05	0.000402641
FBgn0001250	if	-0.586378	5.89732	5.27286	0.0216603	0.0655297
FBgn0001253	ImpE1	0.568261	1.90343	2.20662	0.13742	0.26326
FBgn0001255	ImpE3	-0.055687	4.159	0.166536	0.683208	0.794204
FBgn0001257	ImpL2	0.740329	3.59017	9.37636	0.00219801	0.0111701
FBgn0001258	Ldh	2.59442	2.26299	23.2905	1.39289e-06	2.72115e-05
FBgn0001259	in	-0.952389	0.288897	3.20804	0.0732772	0.164574
FBgn0001263	inaD	0.122758	9.60328	0.0965921	0.755958	0.846659
FBgn0001269	inv	0.122687	2.19628	0.134627	0.713682	0.816527
FBgn0001276	ix	0.381595	1.86805	1.19364	0.274597	0.433494
FBgn0001280	janA	-0.379484	0.7831	0.986256	0.320659	0.483185
FBgn0001291	Jra	-0.0243568	4.15555	0.00806054	0.928462	0.95744
FBgn0001296	kar	-0.336539	6.40686	1.42111	0.233221	0.385157
FBgn0001297	kay	-0.4928	8.08976	2.39441	0.121769	0.241161
FBgn0001301	kel	-0.394616	6.25516	12.383	0.000433267	0.0030644
FBgn0001308	Khc	-0.0831124	6.51706	0.438131	0.508026	0.656281
FBgn0001311	kkv	-1.70007	1.41378	15.0643	0.000103909	0.000952744
FBgn0001316	klar	-0.174375	9.66782	1.36665	0.242388	0.395372
FBgn0001319	kn	0.837706	3.92477	10.0808	0.00149825	0.00820383
FBgn0001320	kni	1.59286	2.23476	18.4509	1.74339e-05	0.000228498
FBgn0001321	knk	-0.373447	1.87249	0.529217	0.466936	0.620188
FBgn0001323	knrl	0.465061	2.99846	1.08993	0.296487	0.457058
FBgn0001324	kto	0.105843	6.4446	0.755937	0.384603	0.547495
FBgn0001325	Kr	1.27706	1.91386	11.6501	0.000641976	0.00420166
FBgn0001330	kz	0.11504	3.59273	0.253513	0.614612	0.742975
FBgn0001341	Mybbp1A	-0.0190649	4.0573	0.00994462	0.920564	0.952805
FBgn0001404	egh	-0.0937507	7.19607	0.729301	0.39311	0.555738
FBgn0001491	l(1)10Bb	0.905592	1.89186	8.98489	0.00272222	0.013312
FBgn0001565	Ddx56	-0.071885	5.01066	0.294989	0.587041	0.721765
FBgn0001612	Grip91	-0.333929	5.58365	8.76839	0.00306496	0.0146574
FBgn0001624	dlg1	-0.41318	11.1838	5.44936	0.0195755	0.0609636
FBgn0001941	ifc	0.042097	4.901	0.083519	0.772584	0.857993
FBgn0001942	eIF4A	-0.114926	7.44691	0.698247	0.403373	0.564822
FBgn0001961	Arpc1	-0.3096	4.85179	3.17914	0.0745838	0.166387
FBgn0001965	Sos	-0.0604812	6.37002	0.269034	0.60398	0.734615
FBgn0001977	CIAPIN1	-0.438081	4.23816	4.73769	0.0295087	0.0831303
FBgn0001978	stc	-0.417983	5.95023	5.03169	0.0248876	0.0730037
FBgn0001983	wor	0.550388	-0.475544	1.27294	0.259217	0.415852
FBgn0001986	Mtr4	0.400114	3.94186	4.95959	0.0259464	0.0752955
FBgn0001987	Gli	1.6205	4.72325	33.8467	5.96289e-09	2.51066e-07
FBgn0001989	ND-B17	0.38306	4.0178	4.07527	0.0435154	0.111616
FBgn0001990	wek	-0.161091	3.43249	0.473294	0.491476	0.64146
FBgn0001991	Ca-alpha1D	-0.47262	11.6199	6.27083	0.0122742	0.0427776
FBgn0001992	Cyp303a1	-1.36285	3.47118	23.9757	9.75592e-07	2.03092e-05
FBgn0001994	crp	0.048255	7.29726	0.0399973	0.841486	0.904267
FBgn0001995	mRpL4	0.0259634	3.0867	0.0130513	0.909046	0.945356
FBgn0002021	l(2)37Bb	-0.728512	3.33933	10.8853	0.000969291	0.00578253
FBgn0002022	Catsup	-0.0114801	3.58533	0.00401405	0.949483	0.969771
FBgn0002023	Lim3	0.604666	4.41207	10.6858	0.00107962	0.00631793
FBgn0002031	Phb1	1.29879	4.45651	22.6958	1.8978e-06	3.54145e-05
FBgn0002036	CG10561	0.24651	3.81976	1.6313	0.201523	0.347378
FBgn0002044	swm	-0.230466	6.78536	4.19663	0.0405045	0.105896
FBgn0002069	AspRS	0.386259	2.83044	1.47472	0.224603	0.374756
FBgn0002121	l(2)gl	-0.940645	6.62181	15.9358	6.55271e-05	0.000661109
FBgn0002174	CG5504	0.0151139	4.27259	0.00348985	0.952892	0.971977
FBgn0002183	dre4	-0.404271	5.38549	10.2444	0.00137098	0.00761054
FBgn0002283	l(3)73Ah	-0.168095	3.903	0.628755	0.427812	0.586595
FBgn0002284	Prosbeta6	0.0119135	3.36724	0.00304518	0.955993	0.97328
FBgn0002306	sas	0.527082	4.73679	3.89671	0.0483807	0.12075
FBgn0002354	l(3)87Df	0.755562	3.73957	4.43125	0.0352866	0.0954538
FBgn0002413	dco	-0.0630579	8.15437	0.139421	0.708858	0.812947
FBgn0002431	hyd	-0.0687057	8.41715	0.562317	0.453328	0.609051
FBgn0002441	l(3)mbt	0.120128	5.52361	0.291191	0.589459	0.723898
FBgn0002466	sti	-0.0825434	0.780589	0.029551	0.863513	0.916893
FBgn0002521	pho	-0.115417	7.18671	0.272911	0.601385	0.732681
FBgn0002522	lab	-2.66763	5.17262	9.35502	0.00222375	0.0112617
FBgn0002524	lace	-0.504965	5.32598	5.90046	0.0151369	0.0502395
FBgn0002525	Lam	0.163903	4.9227	1.80242	0.17942	0.319429
FBgn0002526	LanA	0.232071	5.5203	1.19791	0.27374	0.432489
FBgn0002531	Lcp1	-0.0791968	2.83893	0.0771479	0.7812	0.86427
FBgn0002533	Lcp2	-0.576366	1.92303	3.25029	0.0714108	0.16169
FBgn0002534	Lcp3	-0.311744	1.72558	1.09663	0.295007	0.455477
FBgn0002535	Lcp4	-0.344398	0.236565	0.508532	0.475775	0.628918
FBgn0002542	lds	0.200199	2.97945	0.668217	0.413674	0.574025
FBgn0002543	robo2	0.570844	4.40915	7.25851	0.00705659	0.0280987
FBgn0002552	lin	0.186456	4.43925	0.565583	0.452019	0.607992
FBgn0002561	l(1)sc	-3.1318	-1.5425	18.9159	1.3661e-05	0.000189452
FBgn0002562	Lsp1alpha	-1.29695	0.907519	5.66457	0.017311	0.0556499
FBgn0002563	Lsp1beta	-0.23111	6.79645	0.566191	0.451777	0.607862
FBgn0002564	Lsp1gamma	2.45804	2.1264	49.7012	1.79034e-12	1.80006e-10
FBgn0002565	Lsp2	0.349561	3.60568	0.648165	0.420769	0.580075
FBgn0002566	lt	0.426192	7.41267	4.06608	0.0437527	0.112003
FBgn0002567	Rab32	0.411916	6.95798	4.22578	0.0398144	0.10449
FBgn0002570	Mal-A1	0.817808	2.5705	0.497077	0.480787	0.633535
FBgn0002573	sens	-0.796803	-0.0240048	1.74374	0.186666	0.328795
FBgn0002576	lz	0.339233	3.63809	0.922785	0.336745	0.500058
FBgn0002579	RpL36	0.325917	5.81375	2.45067	0.117475	0.235196
FBgn0002590	RpS5a	0.0738523	5.94009	0.128625	0.719862	0.820316
FBgn0002593	RpLP1	0.0907368	5.71987	0.153589	0.695129	0.803418
FBgn0002609	E(spl)m3-HLH	-0.103937	-0.0542553	0.0405644	0.840381	0.903601
FBgn0002622	RpS3	0.0833272	6.21277	0.157713	0.691271	0.800684
FBgn0002626	RpL32	0.0390139	5.18275	0.0319284	0.858185	0.913605
FBgn0002638	Rcc1	0.0835552	3.58752	0.232839	0.629427	0.754312
FBgn0002641	mal	-0.366105	4.28936	3.89499	0.0484302	0.120779
FBgn0002643	mam	-0.936143	8.78986	38.8794	4.50814e-10	2.55235e-08
FBgn0002645	Map205	-1.04742	7.36651	59.9881	9.54314e-15	1.81987e-12
FBgn0002673	twe	-2.16507	1.67271	37.7562	8.01623e-10	4.32255e-08
FBgn0002707	mei-9	-0.0764289	4.25336	0.279357	0.597123	0.729469
FBgn0002715	mei-S332	0.762421	1.59893	4.36697	0.0366421	0.098288
FBgn0002716	mei-W68	0.138822	5.64649	0.515527	0.472756	0.62578
FBgn0002719	Men	0.0182005	7.57801	0.00905093	0.924206	0.954571
FBgn0002723	Met	0.149663	5.63747	0.698999	0.40312	0.56462
FBgn0002733	E(spl)mbeta-HLH	0.0659012	1.00701	0.0201651	0.887077	0.931315
FBgn0002736	mago	0.501469	1.78386	2.861	0.0907509	0.19378
FBgn0002772	Mlc1	1.91216	3.76391	10.2107	0.0013963	0.00773639
FBgn0002773	Mlc2	0.154339	5.69816	0.174145	0.676454	0.789185
FBgn0002774	mle	-0.242926	7.38395	6.02422	0.0141108	0.0475924
FBgn0002775	msl-3	-0.131097	4.11621	0.489067	0.484344	0.636352
FBgn0002778	mnd	1.94316	3.47491	14.4414	0.000144588	0.00125565
FBgn0002780	mod	-0.536102	4.8574	8.29617	0.00397287	0.0179944
FBgn0002781	mod(mdg4)	-0.161734	8.45096	2.15209	0.142376	0.269765
FBgn0002783	mor	-0.234729	6.25789	3.98625	0.045873	0.115955
FBgn0002787	Rpn8	-0.151502	5.20893	0.821162	0.364841	0.527391
FBgn0002789	Mp20	3.69641	3.69223	12.2478	0.000465797	0.00324652
FBgn0002791	mr	-0.753964	4.601	28.6194	8.80944e-08	2.66177e-06
FBgn0002842	sa	1.18576	1.61767	13.5015	0.000238369	0.00188862
FBgn0002862	Mst87F	2.27786	0.333785	3.78679	0.0516587	0.126442
FBgn0002868	MtnA	0.654041	4.8948	6.11735	0.0133862	0.0458302
FBgn0002872	mu2	-0.4323	3.66796	6.58944	0.0102585	0.0373045
FBgn0002878	mus101	-0.230577	3.83312	0.689192	0.406439	0.567565
FBgn0002887	mus201	0.295014	4.3298	2.359	0.124562	0.245358
FBgn0002891	PolZ1	0.997354	4.765	14.0235	0.000180539	0.00150725
FBgn0002899	mus301	0.0793091	1.04722	0.0375217	0.846407	0.90682
FBgn0002901	mus304	-0.102906	3.45659	0.230922	0.630841	0.755182
FBgn0002905	PolQ	0.0531057	3.60017	0.039262	0.84293	0.905008
FBgn0002906	Blm	-0.0359078	4.42201	0.0595628	0.807188	0.882113
FBgn0002917	na	1.07578	7.34896	41.2084	1.36836e-10	9.38273e-09
FBgn0002921	Atpalpha	-0.395843	12.7128	3.66033	0.0557225	0.134081
FBgn0002924	ncd	-0.351657	1.18656	0.980696	0.322027	0.484801
FBgn0002926	ndl	-0.483326	1.1235	1.08076	0.298527	0.458966
FBgn0002930	nec	0.167285	5.31608	0.440546	0.506859	0.655159
FBgn0002931	net	-0.777092	5.24091	10.4378	0.00123465	0.00700716
FBgn0002932	neur	-0.662712	5.29934	15.032	0.000105701	0.000966896
FBgn0002937	ninaB	-0.767615	6.25522	10.5832	0.00114121	0.00661859
FBgn0002938	ninaC	-0.686422	12.2639	12.4539	0.00041711	0.00298268
FBgn0002939	ninaD	-0.643242	3.42745	3.70161	0.0543598	0.131474
FBgn0002940	ninaE	-0.29344	13.0933	2.94021	0.0863997	0.1864
FBgn0002941	slou	0.550695	1.73385	3.37482	0.0661997	0.152919
FBgn0002945	nkd	0.217701	5.84433	1.37347	0.241217	0.394279
FBgn0002948	nod	-1.93829	3.7485	39.1172	3.99104e-10	2.30433e-08
FBgn0002973	numb	0.0590668	7.13582	0.174927	0.67577	0.78883
FBgn0002985	odd	0.317885	0.672164	0.283132	0.594656	0.727446
FBgn0002989	okr	-0.0906805	2.49451	0.0961917	0.756449	0.84701
FBgn0003002	opa	0.939403	3.23422	18.611	1.60295e-05	0.000214641
FBgn0003008	or	-0.236743	2.11282	0.966488	0.325558	0.488672
FBgn0003011	ort	1.4424	3.90856	19.664	9.23256e-06	0.000136476
FBgn0003016	osp	0.621988	7.52226	10.3358	0.00130474	0.00734774
FBgn0003023	otu	-1.17788	0.293745	9.6106	0.00193457	0.0100593
FBgn0003028	ovo	0.675108	4.28349	5.98741	0.0144083	0.0483411
FBgn0003041	pbl	1.11332	3.61626	23.096	1.54111e-06	2.96601e-05
FBgn0003042	Pc	0.032801	5.1533	0.055213	0.814229	0.886763
FBgn0003044	Pcl	-0.180309	5.85577	1.02505	0.311324	0.472894
FBgn0003046	Pcp	-0.78708	2.10735	1.90493	0.167527	0.303839
FBgn0003048	pcx	-0.357275	7.65729	8.56948	0.00341845	0.0160375
FBgn0003053	peb	-0.938118	8.01885	25.596	4.2091e-07	1.03786e-05
FBgn0003062	Fib	-0.598	1.71598	3.54038	0.0598917	0.141291
FBgn0003068	per	0.627177	8.28896	0.246532	0.619528	0.746561
FBgn0003071	Pfk	0.683988	6.82694	18.6192	1.59601e-05	0.000213957
FBgn0003074	Pgi	-0.0919226	6.77323	0.178698	0.672495	0.786296
FBgn0003076	Pgm1	-0.145139	5.66793	0.297163	0.585667	0.720757
FBgn0003079	Raf	-0.380124	5.70971	4.35967	0.0367994	0.0986194
FBgn0003082	phr	-0.29958	3.59609	3.16435	0.0752623	0.167516
FBgn0003086	Pig1	-0.210495	2.01533	0.440979	0.50665	0.655159
FBgn0003089	pip	0.474044	3.31334	3.28776	0.0697984	0.15912
FBgn0003090	pk	0.731457	4.58189	3.79871	0.0512922	0.125835
FBgn0003091	Pkc53E	0.401221	10.416	1.07122	0.30067	0.461471
FBgn0003093	Pkc98E	0.13864	8.53233	1.01737	0.313144	0.475172
FBgn0003116	pn	-0.323485	3.23239	3.61188	0.0573684	0.136884
FBgn0003117	pnr	-0.0868518	2.67594	0.0652703	0.798352	0.876017
FBgn0003118	pnt	0.434214	5.37918	4.8073	0.0283394	0.0806152
FBgn0003130	Poxn	1.01118	0.855809	7.80913	0.0051983	0.0222896
FBgn0003132	Pp1-13C	0.884389	2.50714	8.24287	0.00409124	0.0183735
FBgn0003134	Pp1alpha-96A	0.0509988	6.30478	0.129847	0.71859	0.819249
FBgn0003137	Ppn	0.105024	8.24796	0.505948	0.476898	0.629905
FBgn0003139	PpV	0.131131	3.81002	0.550606	0.45807	0.613302
FBgn0003140	PpY-55A	2.39281	-1.01052	8.1381	0.00433447	0.0192582
FBgn0003141	pr	0.141333	4.55343	0.77138	0.37979	0.542564
FBgn0003149	Prm	1.44504	4.79798	8.81651	0.00298516	0.0143571
FBgn0003159	CG2841	-0.764857	5.65494	9.14641	0.00249207	0.0123997
FBgn0003162	Pu	0.506521	5.49357	3.30679	0.0689941	0.157718
FBgn0003165	pum	0.305851	10.1545	2.43041	0.119002	0.237393
FBgn0003169	put	0.259605	6.25309	4.16712	0.0412159	0.107347
FBgn0003174	pwn	0.0202526	2.44244	0.00174524	0.966677	0.979782
FBgn0003175	px	-0.0487869	8.74829	0.215619	0.642399	0.763271
FBgn0003187	qua	0.402361	-0.0212553	0.352708	0.552584	0.693544
FBgn0003189	r	0.425624	4.64523	3.59971	0.0577896	0.137583
FBgn0003204	ras	0.105763	5.83699	0.42434	0.514779	0.661876
FBgn0003205	Ras85D	-0.0615758	5.40625	0.210522	0.646359	0.765871
FBgn0003206	Ras64B	0.300747	3.87533	1.6967	0.192721	0.336287
FBgn0003209	raw	-1.44513	7.22155	55.0748	1.16026e-13	1.67064e-11
FBgn0003210	rb	0.218918	6.35931	2.7432	0.097669	0.204938
FBgn0003218	rdgB	0.00533328	10.5276	0.000806398	0.977345	0.986651
FBgn0003227	rec	0.1821	2.43498	0.379081	0.538095	0.681264
FBgn0003231	ref(2)P	0.304819	6.42922	2.82566	0.0927689	0.197259
FBgn0003248	Rh2	0.465679	4.82523	3.60746	0.0575209	0.137136
FBgn0003249	Rh3	0.045634	6.66051	0.0303153	0.861777	0.915883
FBgn0003250	Rh4	0.225404	6.30748	0.604244	0.436963	0.594737
FBgn0003254	rib	-0.292284	1.18313	0.661436	0.416053	0.575848
FBgn0003255	rk	0.751251	3.24671	6.98038	0.00824083	0.0316428
FBgn0003256	rl	-0.275746	7.97159	1.71391	0.190478	0.333798
FBgn0003257	r-l	-1.9289	2.77756	32.6551	1.10047e-08	4.23592e-07
FBgn0003261	Rm62	-0.0574619	9.72192	0.136598	0.711686	0.815132
FBgn0003267	ro	0.595766	2.29468	3.96059	0.0465775	0.117354
FBgn0003268	rod	-0.518185	3.76087	4.22964	0.0397239	0.104347
FBgn0003270	amos	-1.52317	0.011042	11.3044	0.000773228	0.00487205
FBgn0003274	RpLP2	0.321879	5.76836	1.42472	0.232629	0.384586
FBgn0003275	Polr2F	0.026862	2.59663	0.013827	0.906394	0.943611
FBgn0003277	Polr2A	-0.0353818	7.03935	0.0928767	0.760551	0.849728
FBgn0003278	Polr1B	0.136775	3.24571	0.33593	0.562188	0.701412
FBgn0003279	RpL4	-0.241319	7.08034	1.07838	0.29906	0.459604
FBgn0003285	rst	-0.479284	7.53953	6.09938	0.0135229	0.0461601
FBgn0003292	rt	-1.53077	3.87463	95.6959	1.33955e-22	1.20178e-19
FBgn0003295	ru	-0.450662	4.15979	1.28133	0.257652	0.414025
FBgn0003300	run	-0.3318	0.802474	0.780429	0.37701	0.539385
FBgn0003301	rut	-0.200411	10.1638	0.659266	0.416819	0.576401
FBgn0003302	rux	0.649654	2.57611	10.7414	0.00104763	0.00617097
FBgn0003308	ry	0.569547	6.7658	4	0.0455002	0.115338
FBgn0003310	S	-0.37014	7.92227	2.87176	0.0901464	0.192768
FBgn0003312	sad	1.11241	1.93246	9.46305	0.00209652	0.0107197
FBgn0003317	sax	-0.673377	5.94927	25.8016	3.7837e-07	9.40924e-06
FBgn0003319	Sb	-1.46415	1.63489	12.8927	0.000329867	0.00245321
FBgn0003321	sbr	1.22708	7.99925	16.9247	3.88913e-05	0.000439951
FBgn0003326	sca	1.06828	4.40602	26.0607	3.30843e-07	8.40308e-06
FBgn0003330	Sce	-0.0428424	3.60782	0.0381467	0.845149	0.906145
FBgn0003334	Scm	0.0403835	6.21602	0.23446	0.628236	0.75343
FBgn0003339	Scr	-0.127099	3.49596	0.0472072	0.827996	0.895486
FBgn0003345	sd	0.671639	8.25982	14.8603	0.000115771	0.00104508
FBgn0003346	RanGAP	0.468075	3.14624	6.11213	0.0134257	0.045919
FBgn0003353	sei	0.0361391	6.62265	0.0586924	0.808575	0.882997
FBgn0003357	Jon99Ciii	0.570896	-0.727757	0.224782	0.63542	0.758824
FBgn0003358	Jon99Ci	-1.39265	-0.672063	1.15585	0.282328	0.442104
FBgn0003360	sesB	0.386344	7.95465	4.88006	0.0271686	0.0780129
FBgn0003366	sev	0.673231	5.518	9.69695	0.00184574	0.0096968
FBgn0003371	sgg	-0.235155	10.3342	2.32833	0.127038	0.249082
FBgn0003372	Sgs1	1.69748	4.50362	9.97121	0.00159007	0.00860956
FBgn0003374	Sgs4	-0.00491717	2.93827	0.00033081	0.985489	0.991867
FBgn0003380	Sh	0.348052	13.004	0.776933	0.378081	0.540586
FBgn0003386	Shaw	0.808811	7.05874	25.604	4.19172e-07	1.03576e-05
FBgn0003388	shd	-1.19355	1.64157	12.4816	0.000410985	0.00295702
FBgn0003390	shf	-0.619629	4.49595	4.80737	0.0283383	0.0806152
FBgn0003391	shg	-0.813485	7.3368	15.9568	6.48035e-05	0.00065551
FBgn0003392	shi	-0.603616	10.3985	21.2229	4.0886e-06	6.8267e-05
FBgn0003396	shn	-0.798805	8.87147	34.8999	3.471e-09	1.55105e-07
FBgn0003410	sina	0.365693	6.32948	3.98559	0.045891	0.115958
FBgn0003415	skd	-0.0843751	9.72273	0.351573	0.553224	0.694164
FBgn0003416	sl	0.0195879	4.70399	0.0214581	0.883538	0.929272
FBgn0003423	slgA	0.169432	8.28653	2.52301	0.112196	0.227704
FBgn0003429	slo	0.329903	11.985	2.54433	0.110691	0.225303
FBgn0003430	slp1	0.299002	1.82037	0.844711	0.358053	0.521029
FBgn0003435	sm	-0.42726	10.4316	8.22424	0.00413345	0.0185346
FBgn0003444	smo	0.187971	4.3038	0.865795	0.352122	0.515153
FBgn0003447	sn	0.804222	5.93507	11.0233	0.000899722	0.00546079
FBgn0003448	sna	0.787888	-0.748721	2.43625	0.11856	0.236774
FBgn0003449	snf	0.783962	2.74876	11.7061	0.000622952	0.00409785
FBgn0003459	stwl	0.689869	4.16716	9.41463	0.00215261	0.0109681
FBgn0003460	so	-0.0832777	6.74607	0.307762	0.579057	0.71572
FBgn0003462	Sod1	0.558349	5.10304	5.70195	0.0169461	0.054743
FBgn0003463	sog	0.689472	5.57743	20.2617	6.75403e-06	0.00010489
FBgn0003464	sol	-0.0880448	7.31787	0.386364	0.534217	0.677877
FBgn0003475	spir	-0.291457	9.10572	5.02312	0.025011	0.0732022
FBgn0003479	spn-A	0.371001	0.449468	0.876063	0.349282	0.512219
FBgn0003480	spn-B	-1.29318	2.73735	11.7236	0.000617136	0.00407338
FBgn0003483	spn-E	0.813455	1.33586	4.16111	0.0413623	0.107608
FBgn0003486	spo	-2.00763	0.339194	15.4822	8.32858e-05	0.00080194
FBgn0003495	spz	0.930035	3.92641	13.0927	0.000296442	0.00224361
FBgn0003499	sr	-1.95308	5.91337	14.3704	0.000150148	0.00129333
FBgn0003502	Btk	0.351257	5.90862	3.80802	0.0510079	0.125269
FBgn0003507	srp	0.100847	6.1921	0.269744	0.603503	0.734385
FBgn0003512	Sry-delta	0.302977	2.96483	2.27827	0.131198	0.254561
FBgn0003513	ss	0.165403	2.63321	0.221356	0.638009	0.76041
FBgn0003514	sqh	-0.231953	5.2578	1.81692	0.177681	0.317155
FBgn0003515	st	1.11031	3.13263	10.9551	0.000933473	0.00561833
FBgn0003517	sta	-0.0739411	6.31418	0.106617	0.744029	0.838579
FBgn0003520	stau	0.267133	7.50064	4.87757	0.0272079	0.0780632
FBgn0003525	stg	0.905767	0.738803	4.46336	0.0346294	0.093948
FBgn0003557	Su(dx)	-0.154492	7.03331	1.20935	0.27146	0.430193
FBgn0003559	su(f)	-0.527412	6.30624	24.3357	8.09251e-07	1.77412e-05
FBgn0003567	su(Hw)	-0.203465	5.27593	3.20614	0.0733623	0.164701
FBgn0003575	su(sable)	0.0807028	6.50624	0.0798145	0.777549	0.861538
FBgn0003598	Su(var)3-7	-0.208081	5.75231	2.92627	0.0871484	0.187668
FBgn0003607	Su(var)205	-0.174864	3.71185	0.660322	0.416446	0.575953
FBgn0003612	Su(var)2-10	-0.266235	7.57483	4.40813	0.0357679	0.0963866
FBgn0003638	su(w[a])	-0.20414	9.47793	1.53006	0.216103	0.364485
FBgn0003651	svp	0.37525	5.80265	2.95148	0.0857989	0.185413
FBgn0003654	sw	-0.260027	6.59378	7.22567	0.00718682	0.0285005
FBgn0003656	sws	0.0697003	7.75756	0.287711	0.591691	0.725417
FBgn0003660	Syb	0.416589	4.68275	4.6715	0.0306672	0.0857108
FBgn0003676	CCT1	-0.573534	4.15245	2.40269	0.121126	0.240132
FBgn0003687	Tbp	0.450385	2.59073	2.54514	0.110634	0.225228
FBgn0003701	thr	0.477675	4.41816	2.00991	0.156275	0.289031
FBgn0003710	tipE	-1.37805	5.95035	103.039	3.28668e-24	3.19438e-21
FBgn0003714	tko	-0.183479	5.27578	0.883988	0.347112	0.510577
FBgn0003716	tkv	0.0514995	7.40286	0.0934757	0.759804	0.849381
FBgn0003719	tld	0.670732	2.54216	5.23268	0.0221663	0.0667853
FBgn0003721	Tm1	-0.886844	9.89785	37.3525	9.85946e-10	5.17977e-08
FBgn0003731	Egfr	0.121031	6.79362	0.336795	0.561685	0.701009
FBgn0003741	tra	0.00125893	3.47271	4.94828e-05	0.994387	0.996455
FBgn0003742	tra2	0.175036	4.53834	1.33072	0.248677	0.403383
FBgn0003744	trc	0.225088	6.29913	5.91322	0.0150277	0.0499338
FBgn0003748	Treh	-0.383132	8.14295	5.61078	0.0178503	0.0569207
FBgn0003751	trk	0.343504	1.33079	1.07449	0.299934	0.460711
FBgn0003861	trp	-0.136026	12.4263	0.171784	0.678531	0.790739
FBgn0003862	trx	0.095381	9.15258	0.66136	0.41608	0.575848
FBgn0003866	tsh	0.106043	3.6991	0.279245	0.597196	0.729483
FBgn0003867	tsl	0.36593	4.52434	2.06069	0.151142	0.281933
FBgn0003870	ttk	0.276147	8.31754	1.95318	0.162244	0.296886
FBgn0003882	tub	-0.157156	3.97794	1.49909	0.220811	0.370177
FBgn0003884	alphaTub84B	-0.598252	10.4445	5.77627	0.0162439	0.0529642
FBgn0003885	alphaTub84D	-0.283016	5.73091	5.47268	0.019316	0.0604418
FBgn0003889	betaTub85D	-1.32589	2.53335	14.9364	0.000111198	0.00100848
FBgn0003890	betaTub97EF	-0.117325	5.49523	0.357581	0.549853	0.691359
FBgn0003891	tud	0.199161	8.99084	3.70135	0.0543686	0.131474
FBgn0003892	ptc	0.654849	2.83332	5.70164	0.0169491	0.054743
FBgn0003896	tup	0.790055	4.79369	7.68799	0.00555896	0.0233637
FBgn0003941	RpL40	0.348881	5.41497	3.80008	0.0512502	0.125785
FBgn0003942	RpS27A	0.0783296	5.5644	0.160929	0.688303	0.798059
FBgn0003943	Ubi-p63E	-0.356208	8.03771	4.83947	0.0278154	0.0794619
FBgn0003950	unc	-1.4344	0.334073	3.34927	0.0672347	0.154788
FBgn0003963	ush	0.251708	5.43703	0.880314	0.348116	0.51128
FBgn0003964	usp	-0.0735967	5.33592	0.411055	0.521435	0.667562
FBgn0003965	v	-0.209276	4.46419	0.260988	0.609442	0.738793
FBgn0003969	vap	-0.47168	6.51354	18.355	1.83334e-05	0.000236791
FBgn0003975	vg	-0.0585989	2.1625	0.0291167	0.86451	0.917701
FBgn0003977	vir	0.0296626	5.77315	0.0332611	0.855287	0.911478
FBgn0003978	vls	0.249696	1.26551	0.616665	0.432289	0.590512
FBgn0003984	vn	0.532187	5.20598	4.43408	0.0352281	0.0953727
FBgn0003996	w	-1.59843	10.3306	13.5003	0.000238526	0.00188862
FBgn0003997	hid	0.71806	3.90372	7.26536	0.0070297	0.0280299
FBgn0004034	y	0.769715	4.45524	7.97798	0.00473496	0.0207141
FBgn0004045	Yp1	-0.429264	0.989168	0.187548	0.664965	0.780257
FBgn0004047	Yp3	-0.0348899	3.39511	0.00514309	0.942828	0.966612
FBgn0004049	yrt	-0.663611	6.68053	31.2894	2.22288e-08	8.00168e-07
FBgn0004050	z	0.161306	4.3187	1.14424	0.284759	0.444886
FBgn0004055	uzip	0.320281	5.25598	4.45761	0.0347461	0.0942207
FBgn0004057	Zw	-0.131256	3.23445	0.185766	0.666464	0.781438
FBgn0004066	Prosalpha4	-0.306766	4.75895	4.34419	0.0371354	0.0992235
FBgn0004087	Dhfr	-1.22033	1.43115	12.523	0.000401971	0.0029047
FBgn0004101	bs	-0.226956	5.70027	3.80346	0.0511468	0.125558
FBgn0004102	oc	-0.0704643	9.35542	0.0672185	0.795431	0.874291
FBgn0004103	Pp1-87B	0.0545641	6.2139	0.271393	0.602399	0.73361
FBgn0004107	Cdk2	2.5623	3.21199	42.6154	6.66328e-11	4.85711e-09
FBgn0004108	Nrt	0.106616	4.8324	0.191697	0.661508	0.778045
FBgn0004117	Tm2	0.509066	4.55702	1.58593	0.207908	0.355495
FBgn0004118	nAChRbeta2	0.835387	5.93148	14.2972	0.000156099	0.00133867
FBgn0004132	boca	-0.432667	2.87946	3.28876	0.0697557	0.159085
FBgn0004133	blow	-1.20918	4.97472	27.1296	1.90264e-07	5.20904e-06
FBgn0004143	nullo	1.22466	1.88951	3.7161	0.0538901	0.13048
FBgn0004167	kst	0.4385	10.3396	3.87409	0.0490369	0.121814
FBgn0004168	5-HT1A	0.454083	6.07467	5.2746	0.0216388	0.0655175
FBgn0004169	up	0.627465	5.0555	1.23048	0.267313	0.424925
FBgn0004170	sc	-3.50318	-1.10276	25.4449	4.55192e-07	1.11149e-05
FBgn0004177	mts	0.0722132	6.53762	0.516229	0.472455	0.625524
FBgn0004179	Csp	-0.462088	7.76798	11.3896	0.000738547	0.0046941
FBgn0004197	Ser	0.888677	2.57154	13.5349	0.000234162	0.00186038
FBgn0004198	ct	0.739046	8.07888	10.7021	0.00107016	0.00626886
FBgn0004227	nonA	0.0372686	7.94095	0.0509009	0.821503	0.891522
FBgn0004228	mex1	1.04873	-0.78318	0.989425	0.319883	0.482451
FBgn0004237	Hrb87F	-0.109245	6.20045	0.750314	0.386377	0.549377
FBgn0004240	DptA	-0.9056	2.56245	0.698139	0.40341	0.564822
FBgn0004242	Syt1	0.110958	11.5472	0.351693	0.553156	0.694154
FBgn0004244	Rdl	0.934979	9.74764	12.8619	0.000335337	0.00248794
FBgn0004359	T48	-0.470328	4.25367	3.31951	0.0684622	0.156871
FBgn0004360	Wnt2	-0.691428	0.216758	1.82184	0.177094	0.316324
FBgn0004362	HmgD	-0.0902336	5.37645	0.33018	0.565553	0.704029
FBgn0004363	porin	0.0267745	7.23539	0.0318449	0.858369	0.913606
FBgn0004367	mei-41	-0.158535	4.4435	0.820585	0.365009	0.527391
FBgn0004368	Ptp4E	0.12929	8.41167	0.101268	0.750313	0.843102
FBgn0004369	Ptp99A	0.579978	8.75554	22.0813	2.61348e-06	4.66784e-05
FBgn0004370	Ptp10D	0.580299	7.31409	10.4676	0.00121488	0.00692193
FBgn0004373	fwd	-0.0680323	9.12705	0.62759	0.428241	0.586906
FBgn0004374	neb	-1.30846	1.13905	9.73829	0.00180469	0.00951085
FBgn0004378	Klp61F	0.0431888	-0.465812	0.00394923	0.949892	0.970104
FBgn0004379	Klp67A	-1.26737	1.23869	17.9013	2.32668e-05	0.000287154
FBgn0004380	Klp64D	0.320999	4.57409	2.81391	0.0934501	0.198346
FBgn0004381	Klp68D	0.262665	5.28627	3.00293	0.083114	0.180986
FBgn0004387	Klp98A	-0.822593	7.37959	12.9131	0.000326286	0.00243317
FBgn0004389	bnk	-1.37832	-1.03053	3.28547	0.0698958	0.159249
FBgn0004390	RasGAP1	-0.655701	7.34615	10.9817	0.000920151	0.00556048
FBgn0004391	shtd	-0.0272447	4.17471	0.0116907	0.913898	0.948628
FBgn0004394	pdm2	0.737421	1.62004	3.34325	0.0674813	0.155142
FBgn0004395	unk	1.08718	7.88067	16.1687	5.79447e-05	0.000598591
FBgn0004396	CrebA	-1.66659	7.16026	30.6504	3.08963e-08	1.0661e-06
FBgn0004397	Vinc	-2.00432	8.52355	62.9423	2.12857e-15	4.35535e-13
FBgn0004400	rhi	-1.65722	2.63124	27.4402	1.62032e-07	4.53184e-06
FBgn0004401	Pep	-0.0519142	7.76007	0.191221	0.661902	0.778045
FBgn0004403	RpS14a	0.263733	5.41677	1.12253	0.289375	0.449937
FBgn0004404	RpS14b	-0.00985294	4.15282	0.00143403	0.969792	0.981961
FBgn0004406	PolG1	-0.0285159	2.72238	0.00963951	0.921789	0.953437
FBgn0004419	me31B	0.351913	5.12125	4.23253	0.0396563	0.104216
FBgn0004425	LysB	-1.89917	2.06763	11.6409	0.000645158	0.00421953
FBgn0004427	LysD	-2.06883	1.08053	13.6045	0.000225649	0.00180876
FBgn0004428	LysE	-2.02387	0.104079	13.8184	0.000201355	0.00164684
FBgn0004429	LysP	-1.7184	1.18304	10.8911	0.000966276	0.00576749
FBgn0004430	LysS	-2.56891	1.23175	18.5214	1.68007e-05	0.000222509
FBgn0004431	LysX	-0.242603	2.97571	0.271043	0.602633	0.733732
FBgn0004432	Cyp1	0.259919	5.15459	1.87087	0.171376	0.309022
FBgn0004435	Galphaq	-0.381625	8.59686	3.38119	0.0659444	0.15245
FBgn0004436	Ubc6	0.216371	6.42195	1.12626	0.288574	0.44929
FBgn0004449	Ten-m	0.513554	9.1404	13.0813	0.000298261	0.00225453
FBgn0004456	mew	0.98071	5.18402	36.3494	1.64927e-09	8.11624e-08
FBgn0004463	Polr3B	-0.268816	4.04083	2.3429	0.125855	0.247405
FBgn0004465	Su(P)	-0.0797673	3.7541	0.113527	0.736164	0.832852
FBgn0004507	Glyp	0.00201104	7.02544	8.21476e-05	0.992768	0.99585
FBgn0004509	Fur1	0.521337	7.87471	15.4036	8.68227e-05	0.000829331
FBgn0004510	Ets97D	-0.73768	3.59322	10.2879	0.00133905	0.007504
FBgn0004511	dy	2.33434	3.31807	1.45931	0.22704	0.377957
FBgn0004512	Mdr49	0.457816	4.2619	2.56053	0.109562	0.223434
FBgn0004513	Mdr65	1.49872	5.08175	39.4846	3.30657e-10	2.02971e-08
FBgn0004514	Oct-TyrR	0.503417	3.58244	3.21303	0.073054	0.164289
FBgn0004516	Gad1	0.781243	7.16386	23.6224	1.17215e-06	2.35703e-05
FBgn0004556	Dbp73D	-0.591332	1.72649	4.57472	0.0324471	0.0893156
FBgn0004567	slp2	1.09793	2.25851	14.1867	0.000165533	0.00140001
FBgn0004569	aos	0.545089	3.82676	3.68108	0.0550333	0.132807
FBgn0004573	5-HT7	0.959088	5.09808	14.3081	0.000155196	0.00133288
FBgn0004574	Rop	-0.0179349	6.23853	0.0195984	0.888665	0.932394
FBgn0004575	Syn	-0.218112	10.633	0.948296	0.330153	0.493664
FBgn0004580	Cbp53E	1.17326	6.43341	35.6456	2.36683e-09	1.11308e-07
FBgn0004583	ex	0.00388598	4.25936	0.000285612	0.986516	0.992387
FBgn0004584	Rrp1	0.339928	2.11967	1.27077	0.259623	0.41639
FBgn0004587	B52	-0.250075	10.2718	2.62493	0.105197	0.21652
FBgn0004595	pros	0.964736	10.4209	20.8403	4.99206e-06	8.03067e-05
FBgn0004597	CycC	0.0420583	2.1965	0.031382	0.859391	0.914264
FBgn0004598	Fur2	0.110945	7.6836	0.289483	0.590552	0.72479
FBgn0004606	zfh1	0.486678	5.79346	9.51431	0.00203875	0.0104934
FBgn0004607	zfh2	-0.270136	9.32318	4.14864	0.041668	0.108193
FBgn0004611	Plc21C	0.30603	8.70112	4.94289	0.0261981	0.0757434
FBgn0004618	gl	-0.763274	9.09139	18.3124	1.87486e-05	0.000240555
FBgn0004619	GluRIA	0.65044	5.28008	9.86588	0.00168372	0.00902872
FBgn0004620	GluRIIA	0.981183	1.86366	10.0797	0.00149915	0.00820489
FBgn0004622	TkR99D	0.674343	4.22107	9.33603	0.00224691	0.0113494
FBgn0004623	Gbeta76C	0.209399	9.22595	0.88639	0.346458	0.51
FBgn0004635	rho	1.6427	5.0775	19.3799	1.07127e-05	0.000153681
FBgn0004636	Rap1	0.0769488	5.66539	0.167266	0.682553	0.793615
FBgn0004638	drk	-0.104013	5.59578	0.417816	0.518029	0.664515
FBgn0004643	Zw10	-0.122649	3.30054	0.320401	0.571367	0.709173
FBgn0004644	hh	0.438005	1.21226	0.586501	0.443775	0.600784
FBgn0004646	ogre	-0.397446	5.53751	1.81061	0.178435	0.318112
FBgn0004647	N	0.227183	5.94867	1.55318	0.212666	0.360355
[truncated: 10,971 more rows]

## Sheet: TrxKD_DEGs
Differentially expressed genes in Trx knockdown compared with mCherry knockdown (D10) identified using EdgeR.
[truncated: 11,664 more rows]

[truncated: 3 more sheets: TrrKD_DEGs, DryR_AgingvsHMTKD, AgingvsHMTKD_UpSet]
